# Supplementary material for: Crystal structure of bis­(tetra­methyl­thio­urea-κS)bis­(thio­cyanato-κN)nickel(II)
Source: Acta Crystallogr E Crystallogr Commun. 2020 Nov 17;76(Pt 12):1841–5. doi: 10.1107/S2056989020015121 (PMC7784658; doi:10.1107/S2056989020015121)
Supplement: Supplementary file 1 [file e-76-01841-sup1.cif]

##############################################################################
#                                                                            #
# This CIF contains the data in a paper accepted for publication in          #
# Acta Crystallographica Section E. It conforms to the requirements of       #
# Notes for Authors for Acta Crystallographica Section E, and has been       #
# peer reviewed under the auspices of the IUCr Commission on Journals.       #
#                                                                            #
# Full details of the Crystallographic Information File format               #
# are given in the paper "The Crystallographic Information File (CIF):       #
# a New Standard Archive File for Crystallography" by S. R. Hall, F. H.      #
# Allen and I. D. Brown [Acta Cryst. (1991), A47, 655-685].                  #
#                                                                            #
# The current version of the core CIF dictionary is obtainable from          #
# ftp://ftp.iucr.org/pub/cif_core.dic.                                       #
#                                                                            #
# Software is freely available for graphical display of the structure(s)     #
# in this CIF. For information consult the CIF software page                 #
# http://www.iucr.org/resources/cif/software.                                #
#                                                                            #
# This file may be used for bona fide research purposes within the           #
# scientific community so long as proper attribution is given to the journal # 
# article from which it was obtained.                                        #
#                                                                            #
##############################################################################
data_I
_audit_creation_method     'SHELXL-2018/3'
_journal_date_recd_electronic     2020-10-29
_journal_date_accepted     2020-11-13
_journal_name_full     'Acta Crystallographica, Section E'
_journal_year     2020
_journal_volume     76
_journal_issue     12
_journal_page_first     1841
_journal_page_last     1845
_journal_paper_category     GM
_journal_paper_doi     10.1107/S2056989020015121
_journal_coeditor_code     TX2033
_publ_contact_author_name     'Aleksej Jochim'
_publ_contact_author_address
;
Institut f\"ur Anorganische Chemie,
Christian-Albrechts-Universit\"at Kiel,
Max-Eyth-Str. 2,
D-24118 Kiel,
Germany
;
_publ_contact_author_email     'ajochim@ac.uni-kiel.de'
_publ_contact_author_fax     ?
_publ_contact_author_phone     ?
_publ_section_title
;
Crystal structure of
bis(tetramethylthiourea-\k<i>S</i>)bis(thiocyanato-\k<i>N</i>)nickel(II)
;
loop_
    _publ_author_name
    _publ_author_footnote
    _publ_author_address
    'Jochim, Aleksej' .
;
Institut f\"ur Anorganische Chemie,
Christian-Albrechts-Universit\"at Kiel,
Max-Eyth-Str. 2,
D-24118 Kiel,
Germany
;
    'Radulovic, Rastko' .
;
Institut f\"ur Anorganische Chemie,
Christian-Albrechts-Universit\"at Kiel,
Max-Eyth-Str. 2,
D-24118 Kiel,
Germany
;
    'Jess, Inke' .
;
Institut f\"ur Anorganische Chemie,
Christian-Albrechts-Universit\"at Kiel,
Max-Eyth-Str. 2,
D-24118 Kiel,
Germany
;
    'N\"ather, Christian' .
;
Institut f\"ur Anorganische Chemie,
Christian-Albrechts-Universit\"at Kiel,
Max-Eyth-Str. 2,
D-24118 Kiel,
Germany
;
_publ_section_synopsis
;
The title compound, [Ni(NCS)~2~(C~5~H~12~N~2~S)~2~], consists of discrete
complexes with a distorted all-<i>trans</i> square-planar coordination
geometry that are linked by intermolecular C---H...S hydrogen bonds into
corrugated layers parallel to the <i>ac</i> plane.
;
_chemical_name_systematic
;
Bis(tetramethylthiourea-\k<i>S</i>)bis(thiocyanato-\k<i>N</i>)nickel(II)
;
_chemical_name_common     ?
_chemical_formula_moiety     ?
_chemical_formula_sum     'C12 H24 N6 Ni S4'
_chemical_formula_iupac     '[Ni (N C S)2 (C5 H12 N2 S1)2]'
_chemical_formula_weight     439.32
_chemical_melting_point     ?
_space_group_crystal_system     monoclinic
_space_group_name_H-M_alt     'P 2/c'
_space_group_name_Hall     '-P 2yc'
loop_
    _space_group_symop_operation_xyz
    'x, y, z'
    '-x, y, -z+1/2'
    '-x, -y, -z'
    'x, -y, z-1/2'
_cell_length_a     10.7245(3)
_cell_length_b     6.2050(3)
_cell_length_c     15.1579(5)
_cell_angle_alpha     90
_cell_angle_beta     103.140(3)
_cell_angle_gamma     90
_cell_volume     982.28(6)
_cell_formula_units_Z     2
_cell_measurement_reflns_used     9982
_cell_measurement_theta_min     1.950
_cell_measurement_theta_max     26.001
_cell_measurement_temperature     200(2)
_exptl_crystal_description     block
_exptl_crystal_colour     'black'
_exptl_crystal_size_max     0.12
_exptl_crystal_size_mid     0.09
_exptl_crystal_size_min     0.07
_exptl_crystal_density_diffrn     1.485
_exptl_crystal_density_meas     ?
_exptl_crystal_density_method     ?
_exptl_crystal_F_000     460
_exptl_absorpt_coefficient_mu     1.419
_exptl_absorpt_correction_type     numerical
_exptl_absorpt_process_details
;
(X-Red and X-Shape; Stoe & Cie, 2002)
;
_exptl_absorpt_correction_T_min     0.7156
_exptl_absorpt_correction_T_max     0.8741
_diffrn_ambient_temperature     200(2)
_diffrn_source     ?
_diffrn_radiation_type     MoK\a
_diffrn_radiation_wavelength     0.71073
_diffrn_measurement_device_type     'Stoe IPDS-2'
_diffrn_measurement_method     'Omega scans'
_diffrn_detector_area_resol_mean     ?
_diffrn_reflns_number     9982
_diffrn_reflns_av_R_equivalents     0.0703
_diffrn_reflns_av_unetI/netI     0.0377
_diffrn_reflns_theta_min     1.950
_diffrn_reflns_theta_max     26.001
_diffrn_reflns_theta_full     25.242
_diffrn_measured_fraction_theta_max     0.999
_diffrn_measured_fraction_theta_full     0.999
_diffrn_reflns_limit_h_min     -13
_diffrn_reflns_limit_h_max     13
_diffrn_reflns_limit_k_min     -7
_diffrn_reflns_limit_k_max     7
_diffrn_reflns_limit_l_min     -18
_diffrn_reflns_limit_l_max     18
_refine_special_details     ?
_reflns_number_total     1945
_reflns_number_gt     1607
_reflns_threshold_expression     'I > 2\s(I)'
_refine_ls_structure_factor_coef     Fsqd
_refine_ls_matrix_type     full
_refine_ls_R_factor_all     0.0497
_refine_ls_R_factor_gt     0.0384
_refine_ls_wR_factor_gt     0.0929
_refine_ls_wR_factor_ref     0.0981
_refine_ls_goodness_of_fit_ref     1.046
_refine_ls_restrained_S_all     1.046
_refine_ls_number_reflns     1945
_refine_ls_number_parameters     109
_refine_ls_number_restraints     0
_refine_ls_hydrogen_treatment     constr
_refine_ls_weighting_scheme     calc
_refine_ls_weighting_details
              'w=1/[\s^2^(Fo^2^)+(0.0560P)^2^+0.1275P] where P=(Fo^2^+2Fc^2^)/3'
_atom_sites_solution_hydrogens     geom
_atom_sites_solution_primary     ?
_atom_sites_solution_secondary     ?
_refine_ls_shift/su_max     0.000
_refine_ls_shift/su_mean     0.000
_refine_diff_density_max     0.393
_refine_diff_density_min     -0.357
_refine_ls_extinction_method     none
_refine_ls_extinction_coef     .
loop_
    _atom_type_symbol
    _atom_type_description
    _atom_type_scat_dispersion_real
    _atom_type_scat_dispersion_imag
    _atom_type_scat_source
    'C' 'C' 0.0033 0.0016
                         'International Tables Vol C Tables 4.2.6.8 and 6.1.1.4'
    'H' 'H' 0.0000 0.0000
                         'International Tables Vol C Tables 4.2.6.8 and 6.1.1.4'
    'N' 'N' 0.0061 0.0033
                         'International Tables Vol C Tables 4.2.6.8 and 6.1.1.4'
    'S' 'S' 0.1246 0.1234
                         'International Tables Vol C Tables 4.2.6.8 and 6.1.1.4'
    'Ni' 'Ni' 0.3393 1.1124
                         'International Tables Vol C Tables 4.2.6.8 and 6.1.1.4'
_computing_data_collection
;
X-AREA (Stoe & Cie, 2002)
;
_computing_cell_refinement
;
X-AREA (Stoe & Cie, 2002)
;
_computing_data_reduction
;
X-AREA (Stoe & Cie, 2002)
;
_computing_structure_solution
;
SHELXS97 (Sheldrick, 2008)
;
_computing_structure_refinement
;
<i>SHELXL2018/3</i> (Sheldrick, 2015)
;
_computing_molecular_graphics
;
XP (Sheldrick, 2008) and DIAMOND (Brandenburg & Putz, 1999)
;
_computing_publication_material
;
Publcif (Westrip, 2010)
;
loop_
    _atom_site_type_symbol
    _atom_site_label
    _atom_site_fract_x
    _atom_site_fract_y
    _atom_site_fract_z
    _atom_site_U_iso_or_equiv
    _atom_site_adp_type
    _atom_site_calc_flag
    _atom_site_occupancy
    _atom_site_disorder_assembly
    _atom_site_disorder_group
    Ni Ni1 0.500000 0.29112(8) 0.750000 0.03467(16) Uani d 1 . .
    N N1 0.3260(3) 0.2587(4) 0.70613(16) 0.0416(6) Uani d 1 . .
    C C1 0.2221(3) 0.1954(5) 0.67755(18) 0.0375(6) Uani d 1 . .
    S S1 0.07891(8) 0.10731(15) 0.63716(6) 0.0536(2) Uani d 1 . .
    S S11 0.51467(7) 0.31221(13) 0.60612(5) 0.0421(2) Uani d 1 . .
    C C11 0.6634(3) 0.4138(5) 0.60210(18) 0.0368(6) Uani d 1 . .
    N N11 0.7271(2) 0.3274(4) 0.54463(16) 0.0402(5) Uani d 1 . .
    C C12 0.7000(4) 0.1112(6) 0.5071(2) 0.0551(8) Uani d 1 . .
    H H12A 0.658143 0.026358 0.546631 0.083 Uiso calc 1 . .
    H H12B 0.780347 0.041141 0.502878 0.083 Uiso calc 1 . .
    H H12C 0.643405 0.121046 0.446582 0.083 Uiso calc 1 . .
    C C13 0.8112(3) 0.4537(6) 0.5012(2) 0.0495(8) Uani d 1 . .
    H H13A 0.801002 0.607219 0.513061 0.074 Uiso calc 1 . .
    H H13B 0.788670 0.427747 0.435733 0.074 Uiso calc 1 . .
    H H13C 0.900282 0.410930 0.525696 0.074 Uiso calc 1 . .
    N N12 0.7143(2) 0.5845(4) 0.65156(16) 0.0410(5) Uani d 1 . .
    C C14 0.6379(4) 0.7320(5) 0.6929(2) 0.0522(8) Uani d 1 . .
    H H14A 0.549871 0.735359 0.656431 0.078 Uiso calc 1 . .
    H H14B 0.674874 0.876929 0.695780 0.078 Uiso calc 1 . .
    H H14C 0.637766 0.682513 0.754302 0.078 Uiso calc 1 . .
    C C15 0.8524(3) 0.6057(6) 0.6875(2) 0.0522(8) Uani d 1 . .
    H H15A 0.894942 0.470956 0.677642 0.078 Uiso calc 1 . .
    H H15B 0.869414 0.636391 0.752599 0.078 Uiso calc 1 . .
    H H15C 0.885381 0.723850 0.656457 0.078 Uiso calc 1 . .
loop_
    _atom_site_aniso_label
    _atom_site_aniso_U_11
    _atom_site_aniso_U_22
    _atom_site_aniso_U_33
    _atom_site_aniso_U_12
    _atom_site_aniso_U_13
    _atom_site_aniso_U_23
    Ni1 0.0307(3) 0.0413(3) 0.0316(3) 0.000 0.00619(19) 0.000
    N1 0.0423(15) 0.0489(14) 0.0335(12) 0.0005(11) 0.0085(10) 0.0004(10)
    C1 0.0364(16) 0.0446(15) 0.0319(13) 0.0021(12) 0.0086(11) 0.0017(11)
    S1 0.0354(4) 0.0637(5) 0.0597(5) -0.0076(4) 0.0063(4) -0.0022(4)
    S11 0.0360(4) 0.0576(5) 0.0323(4) -0.0074(3) 0.0069(3) -0.0023(3)
    C11 0.0337(14) 0.0430(14) 0.0327(13) 0.0007(12) 0.0052(11) 0.0045(11)
    N11 0.0399(13) 0.0451(13) 0.0368(12) 0.0015(10) 0.0112(10) 0.0024(10)
    C12 0.066(2) 0.0556(19) 0.0474(18) -0.0026(17) 0.0204(16) -0.0084(15)
    C13 0.0405(17) 0.065(2) 0.0471(17) 0.0022(15) 0.0188(14) 0.0113(14)
    N12 0.0391(13) 0.0417(13) 0.0418(13) -0.0021(10) 0.0081(10) -0.0029(10)
    C14 0.060(2) 0.0426(16) 0.0564(19) 0.0031(14) 0.0185(16) -0.0051(14)
    C15 0.0418(17) 0.0580(19) 0.0539(18) -0.0090(15) 0.0050(14) -0.0051(15)
_geom_special_details
;
 All esds (except the esd in the dihedral angle between two l.s. planes)
 are estimated using the full covariance matrix.  The cell esds are taken
 into account individually in the estimation of esds in distances, angles
 and torsion angles; correlations between esds in cell parameters are only
 used when they are defined by crystal symmetry.  An approximate (isotropic)
 treatment of cell esds is used for estimating esds involving l.s. planes.
;
loop_
    _geom_bond_atom_site_label_1
    _geom_bond_atom_site_label_2
    _geom_bond_site_symmetry_2
    _geom_bond_distance
    _geom_bond_publ_flag
    Ni1 N1 . 1.844(3) y
    Ni1 S11 . 2.2259(7) y
    N1 C1 . 1.168(4) ?
    C1 S1 . 1.614(3) ?
    S11 C11 . 1.729(3) ?
    C11 N11 . 1.335(4) ?
    C11 N12 . 1.340(4) ?
    N11 C13 . 1.460(4) ?
    N11 C12 . 1.460(4) ?
    N12 C14 . 1.461(4) ?
    N12 C15 . 1.464(4) ?
loop_
    _geom_angle_atom_site_label_1
    _geom_angle_atom_site_label_2
    _geom_angle_atom_site_label_3
    _geom_angle_site_symmetry_1
    _geom_angle_site_symmetry_3
    _geom_angle
    _geom_angle_publ_flag
    N1 Ni1 N1 . 2_656 167.47(16) y
    N1 Ni1 S11 . . 86.80(8) y
    N1 Ni1 S11 2_656 . 93.93(8) y
    S11 Ni1 S11 2_656 . 173.26(5) y
    C1 N1 Ni1 . . 166.5(3) ?
    N1 C1 S1 . . 179.4(3) ?
    C11 S11 Ni1 . . 109.10(9) ?
    N11 C11 N12 . . 118.6(3) ?
    N11 C11 S11 . . 119.3(2) ?
    N12 C11 S11 . . 122.0(2) ?
    C11 N11 C13 . . 122.6(3) ?
    C11 N11 C12 . . 122.5(3) ?
    C13 N11 C12 . . 113.9(2) ?
    C11 N12 C14 . . 122.6(3) ?
    C11 N12 C15 . . 121.9(3) ?
    C14 N12 C15 . . 113.7(3) ?
loop_
    _geom_hbond_atom_site_label_D
    _geom_hbond_atom_site_label_H
    _geom_hbond_atom_site_label_A
    _geom_hbond_site_symmetry_A
    _geom_hbond_distance_DH
    _geom_hbond_distance_HA
    _geom_hbond_distance_DA
    _geom_hbond_angle_DHA
    _geom_hbond_publ_flag
    C12 H12B S1 3_656 0.98 3.01 3.821(3) 140.3 yes
    C13 H13C S1 1_655 0.98 2.93 3.798(3) 147.7 yes
_shelx_space_group_comment
;
The symmetry employed for this shelxl refinement is uniquely defined
by the following loop, which should always be used as a source of
symmetry information in preference to the above space-group names.
They are only intended as comments.
;
_shelx_estimated_absorpt_T_min     ?
_shelx_estimated_absorpt_T_max     ?
_shelx_hkl_file
;
  -1   0   0 5445.92   98.60   0
   1   0   0 5407.28   76.96   0
  -1   0   0 5451.91   77.06   0
  -2   0   0    8.42   22.58   0
  -2   0   0   11.46   27.92   0
   2   0   0   15.66   20.31   0
  -3   0   0 1180.91   29.95   0
   3   0   0 1103.94   24.52   0
  -3   0   0  809.85   26.59   0
  -4   0   0 1432.39   21.86   0
  -4   0   0 1628.20   30.72   0
   4   0   0 1761.05   23.12   0
  -5   0   0 7217.07   38.18   0
  -6   0   0 1386.90   23.33   0
   6   0   0 1100.81   15.65   0
  -6   0   0 1309.34   17.45   0
   7   0   0 2602.87   22.70   0
  -7   0   0 2681.52   24.08   0
  -7   0   0 1785.40   23.64   0
  -7   0   0 1654.15   22.63   0
   8   0   0  187.74    9.61   0
  -8   0   0  123.27   10.53   0
  -8   0   0  165.44   13.83   0
  -8   0   0  101.18    9.81   0
  -9   0   0  663.45   18.75   0
   9   0   0  729.34   14.49   0
  -9   0   0  614.61   17.89   0
  -9   0   0  670.93   12.75   0
 -10   0   0  400.84   16.85   0
 -10   0   0  398.71   16.65   0
 -10   0   0  398.31   11.04   0
  10   0   0  487.86   11.18   0
 -11   0   0  105.41   11.58   0
 -11   0   0   61.51   17.47   0
 -11   0   0   63.10   17.39   0
  11   0   0   77.87   10.39   0
 -12   0   0  353.50   14.00   0
  12   0   0  313.53   12.57   0
   0   1   0 2171.94   34.06   0
   0  -1   0 2377.08   35.12   0
   1   1   0 2036.37   31.20   0
   1  -1   0 2051.97   31.89   0
  -1  -1   0 2033.17   36.69   0
  -1   1   0 2008.41   37.51   0
  -2  -1   0  272.59   25.54   0
   2   1   0  262.21   24.75   0
   2  -1   0  288.66   29.02   0
   2  -1   0  257.90   20.29   0
  -2  -1   0  248.71   18.48   0
  -2   1   0  256.64   19.81   0
  -3  -1   0  866.99   21.95   0
   3  -1   0  922.98   27.47   0
  -3   1   0  847.67   21.19   0
   3   1   0  876.29   25.36   0
   3  -1   0  851.59   21.44   0
  -3   1   0  894.23   26.78   0
   3   1   0  722.36   17.73   0
  -3  -1   0  797.33   19.42   0
  -4   1   0  433.34   20.60   0
  -4  -1   0  372.65   14.29   0
  -4   1   0  408.48   15.78   0
   4  -1   0  475.25   21.59   0
  -4  -1   0  406.64   13.56   0
   4   1   0  431.46   13.98   0
   4  -1   0  395.15   16.09   0
   5   1   0   29.84   10.18   0
  -5  -1   0   23.61    9.51   0
  -5   1   0   26.56   11.65   0
  -5  -1   0   24.08   14.10   0
   5  -1   0   26.97   11.84   0
  -5   1   0   31.19   11.13   0
   5  -1   0   34.25   15.85   0
  -6  -1   0 1352.17   18.49   0
   6   1   0 1320.38   15.73   0
  -6  -1   0 1139.78   17.78   0
   6  -1   0 1142.63   16.73   0
   6  -1   0  976.30   18.33   0
  -6   1   0 1325.40   21.21   0
  -6   1   0 1299.16   21.72   0
  -7  -1   0   61.45   13.16   0
   7  -1   0   40.96    9.46   0
  -7  -1   0   57.65    9.86   0
  -7  -1   0   59.18   14.81   0
   7   1   0   69.51    9.57   0
  -7   1   0   59.19   13.70   0
  -7   1   0   52.49   10.29   0
  -8   1   0  232.06   14.47   0
  -8  -1   0  190.36    9.85   0
  -8  -1   0  217.20   14.76   0
   8  -1   0  265.22   13.63   0
  -8   1   0  275.71   15.26   0
  -8  -1   0  249.47   13.48   0
   8   1   0  268.69   12.66   0
   9  -1   0   74.60    8.58   0
  -9   1   0   56.72    9.41   0
  -9   1   0   64.45    8.63   0
  -9  -1   0   70.43   12.42   0
  -9  -1   0   70.08   12.59   0
   9   1   0   83.26   11.62   0
  -9  -1   0   73.98   12.86   0
  10  -1   0    5.45   10.05   0
 -10   1   0    4.56    8.06   0
 -10  -1   0    7.08   10.74   0
 -10  -1   0   -2.66    7.94   0
 -10   1   0    4.33   11.01   0
 -10  -1   0    4.72   10.52   0
 -11   1   0   37.92   14.08   0
 -11   1   0   31.33   11.49   0
 -11  -1   0   44.11   14.01   0
 -11  -1   0   29.91   11.62   0
 -11  -1   0   57.44   11.88   0
  11  -1   0   55.64    7.35   0
 -11   1   0   59.56   11.51   0
  12  -1   0    3.49    6.57   0
 -12  -1   0    3.14    7.61   0
 -12   1   0    1.75   10.71   0
   0  -2   0 3338.70   29.63   0
   0   2   0 3266.49   25.82   0
   1   2   0 4853.89   29.58   0
   1  -2   0 4962.04   32.99   0
  -1  -2   0 4984.09   32.81   0
  -1   2   0 4994.98   30.04   0
  -2   2   0 1506.30   20.21   0
   2   2   0 1572.99   22.75   0
   2  -2   0 1549.01   24.49   0
  -2  -2   0 1535.84   19.79   0
  -3  -2   0  612.23   14.15   0
   3  -2   0  654.97   15.07   0
  -3   2   0  631.16   18.64   0
  -3  -2   0  649.65   13.72   0
   3   2   0  638.47   14.60   0
   3  -2   0  540.89   15.25   0
  -4  -2   0 1569.42   16.71   0
  -4  -2   0 1505.35   17.53   0
   4   2   0 1528.73   17.82   0
  -4   2   0 1510.16   18.08   0
   4  -2   0 1526.68   18.30   0
   4  -2   0 1391.53   18.93   0
  -5  -2   0  877.40   14.38   0
  -5   2   0  862.81   15.06   0
   5  -2   0  995.91   19.14   0
  -5  -2   0  946.39   16.71   0
   5   2   0  884.46   14.73   0
   5  -2   0  950.84   18.63   0
  -6   2   0  944.80   15.66   0
  -6  -2   0  941.34   14.98   0
   6  -2   0  879.05   15.73   0
  -6  -2   0 1034.27   16.53   0
   6  -2   0  954.32   15.79   0
  -7  -2   0  654.78   13.17   0
  -7   2   0  653.74   13.97   0
  -7  -2   0  669.36   11.67   0
   7  -2   0  781.23   17.36   0
   7  -2   0  741.76   17.34   0
  -8  -2   0  584.85   12.72   0
  -8   2   0  524.18   12.06   0
   8  -2   0  698.17   15.58   0
  -8  -2   0  635.59   11.96   0
   8  -2   0  539.94   13.16   0
  -8   2   0  535.64   13.11   0
   9  -2   0  181.51   11.95   0
   9  -2   0  119.94    9.71   0
  -9   2   0  139.45    9.11   0
  -9   2   0  131.01   10.29   0
  -9  -2   0  145.21    9.79   0
  -9  -2   0  149.65    8.84   0
 -10   2   0   74.63   11.26   0
 -10  -2   0   84.05   11.95   0
 -10   2   0   98.23   11.45   0
  10  -2   0   78.30    7.78   0
 -10  -2   0   84.08    8.55   0
 -10  -2   0   62.68   10.98   0
 -11   2   0  144.56   13.27   0
 -11  -2   0  137.60   12.82   0
  11  -2   0  189.41    9.35   0
 -11  -2   0  175.65    9.39   0
 -11  -2   0  186.88   13.99   0
 -12  -2   0   28.42   11.42   0
 -12  -2   0   37.30   14.14   0
 -12   2   0   28.99   11.43   0
  12  -2   0   35.79    7.16   0
 -12  -2   0   24.05   10.90   0
   0  -3   0 1170.46   15.18   0
   0   3   0 1164.22   15.14   0
  -1  -3   0 2622.09   19.93   0
  -1   3   0 2618.52   20.18   0
   1   3   0 2561.66   19.69   0
   1  -3   0 2607.00   22.67   0
   2   3   0  908.89   13.46   0
  -2  -3   0  752.92   12.96   0
   2  -3   0  915.38   13.66   0
  -2   3   0  894.26   13.49   0
  -3  -3   0  783.28   13.63   0
   3   3   0  810.18   13.69   0
  -3   3   0  712.91   13.02   0
  -3  -3   0  802.25   12.71   0
   3  -3   0  812.95   14.05   0
  -4  -3   0  923.92   17.06   0
  -4  -3   0  983.00   12.38   0
   4   3   0  791.04   13.16   0
   4  -3   0  754.37   13.92   0
   4  -3   0 1019.13   17.52   0
  -4   3   0  922.56   14.32   0
  -5  -3   0  884.00   15.08   0
  -5  -3   0  749.09   13.16   0
   5  -3   0  741.71   13.55   0
  -5   3   0  826.25   13.98   0
   5  -3   0  885.99   17.12   0
   5   3   0  836.55   13.38   0
   6   3   0  958.52   16.16   0
   6  -3   0  874.80   14.12   0
  -6  -3   0  875.84   16.16   0
   6  -3   0  829.25   14.34   0
  -6   3   0  811.30   13.84   0
  -6  -3   0  865.18   11.64   0
   7  -3   0   87.08   13.05   0
  -7  -3   0   85.79    8.27   0
  -7   3   0   87.55   12.90   0
   7   3   0   90.66    8.99   0
  -7  -3   0   66.16   12.56   0
   7  -3   0  101.07   13.62   0
  -8  -3   0  515.23   11.26   0
   8  -3   0  738.50   15.84   0
   8  -3   0  810.56   16.11   0
  -8  -3   0  698.02   11.47   0
  -8   3   0  570.52   12.33   0
  -9   3   0  210.64   10.90   0
   9  -3   0  255.92    9.75   0
   9  -3   0  229.51    9.96   0
  -9  -3   0  256.80    9.90   0
  -9  -3   0  207.64    9.80   0
 -10  -3   0   51.00    7.97   0
  10  -3   0   78.24    7.97   0
 -10   3   0   54.39   10.98   0
 -10  -3   0  101.25   10.89   0
  10  -3   0   54.75    8.83   0
  11  -3   0   62.27   11.41   0
 -11  -3   0   45.31   10.34   0
 -11  -3   0   67.94   12.00   0
 -11   3   0   54.44   10.79   0
  11  -3   0   68.81    9.91   0
 -11  -3   0   45.00    8.24   0
   0   4   0   70.86    8.88   0
   0  -4   0   87.30    8.59   0
  -1  -4   0  625.69   11.45   0
  -1   4   0  603.52   11.31   0
   1   4   0  686.17   11.49   0
   1  -4   0  632.36   11.23   0
   2  -4   0   61.70    8.92   0
  -2   4   0   56.77    8.75   0
  -2  -4   0   67.60    8.38   0
   2   4   0   63.81    8.28   0
   3  -4   0   77.72    9.21   0
   3   4   0   93.79   11.84   0
  -3   4   0   98.93    9.26   0
  -3  -4   0   85.89    8.41   0
  -3  -4   0   73.10    8.90   0
  -4  -4   0   88.19    8.49   0
   4  -4   0   55.90    9.60   0
  -4   4   0   78.35    9.57   0
   4  -4   0   70.64   12.99   0
  -4  -4   0   64.01    8.72   0
   4   4   0   77.93   12.30   0
  -5  -4   0   55.68    8.69   0
   5  -4   0   52.07    8.94   0
  -5  -4   0   57.17    7.88   0
   5   4   0   50.64    8.47   0
  -5   4   0   58.71    8.81   0
   5  -4   0   62.97   12.83   0
   6  -4   0  306.53   10.82   0
   6  -4   0  257.87   10.61   0
  -6   4   0  272.58    9.46   0
   6   4   0  348.76   12.58   0
  -6  -4   0  348.04   12.35   0
  -6  -4   0  274.35    9.33   0
  -7  -4   0   12.86   10.75   0
  -7   4   0   15.89   11.15   0
  -7  -4   0   31.13    7.47   0
   7   4   0   28.56    7.74   0
   7  -4   0   26.78    7.87   0
   7  -4   0   17.15    8.15   0
   8  -4   0  133.14   11.62   0
  -8  -4   0  101.67   10.89   0
   8   4   0  148.16   11.57   0
   8  -4   0   92.80    8.84   0
  -8   4   0   73.91    8.06   0
  -8  -4   0  109.90    8.49   0
   9  -4   0    4.33   10.91   0
  -9   4   0    6.90   10.48   0
  -9  -4   0   -0.46    7.00   0
  -9  -4   0   13.28   10.30   0
   9  -4   0   14.47    8.10   0
 -10  -4   0    5.00    7.45   0
 -10  -4   0   -1.93    6.91   0
 -10   4   0   10.93    7.12   0
  10  -4   0    5.52   10.71   0
  10  -4   0   15.13   10.55   0
   0  -5   0  924.57   14.88   0
   0   5   0  907.20   12.28   0
  -1   5   0  294.20    9.96   0
  -1  -5   0  334.17    9.96   0
   1   5   0  324.40   12.53   0
   1  -5   0  343.32   13.19   0
   2  -5   0  976.06   12.86   0
   2   5   0 1038.06   12.68   0
  -2  -5   0 1000.33   12.87   0
  -2   5   0  985.24   15.55   0
  -3  -5   0  325.14    8.78   0
  -3  -5   0  274.80    9.99   0
  -3   5   0  288.11    9.99   0
   3  -5   0  288.23   13.26   0
   3   5   0  316.42   12.52   0
  -4  -5   0  301.45    8.67   0
  -4   5   0  243.92    9.55   0
  -4  -5   0  268.50    9.55   0
   4  -5   0  294.17   12.53   0
   4   5   0  275.74   11.91   0
  -5  -5   0  664.37   12.09   0
  -5  -5   0  764.78   10.50   0
   5  -5   0  789.57   12.31   0
   5   5   0  699.48   12.06   0
  -5   5   0  706.98   14.44   0
   5  -5   0  691.04   11.91   0
  -6  -5   0   46.74    7.73   0
   6  -5   0   42.62    8.34   0
  -6  -5   0   55.73    7.59   0
  -6   5   0   59.81   10.78   0
   6  -5   0   53.28    7.80   0
   6   5   0   50.93    8.29   0
   7  -5   0  521.46   13.97   0
  -7   5   0  313.05   10.51   0
   7  -5   0  387.51   10.62   0
   7   5   0  358.06   10.60   0
  -7  -5   0  348.05    9.46   0
  -7  -5   0  265.52   10.30   0
  -8   5   0   47.40    8.19   0
   8   5   0   43.86    7.73   0
   8  -5   0   49.37    8.52   0
  -8  -5   0   38.85    7.75   0
   8  -5   0   81.92   11.01   0
  -8  -5   0   81.48   10.34   0
  -9   5   0  149.53   11.30   0
   9  -5   0  118.13    9.22   0
  -9  -5   0   88.24    8.76   0
   9  -5   0  213.89   12.32   0
  -9  -5   0  143.36    8.38   0
   0  -6   0   61.45    8.05   0
   0   6   0   68.90    7.96   0
  -1  -6   0   20.90    7.96   0
   1  -6   0   28.60   10.73   0
   1   6   0   40.93   10.44   0
  -1   6   0   22.46    7.23   0
   2  -6   0   37.34    7.61   0
  -2   6   0   38.18   10.52   0
  -2  -6   0   15.29   10.07   0
   2   6   0   23.71    7.05   0
  -2  -6   0   35.40    7.08   0
  -3  -6   0  127.70    7.27   0
  -3   6   0  111.20   11.42   0
   3   6   0   92.13    8.41   0
  -3  -6   0  108.43    8.57   0
   3  -6   0   96.20    8.91   0
   4   6   0   97.76    8.01   0
  -4   6   0   87.48    8.00   0
  -4  -6   0   92.98   11.19   0
  -4  -6   0  130.17    7.50   0
   4  -6   0  105.45    8.30   0
   5   6   0    4.61    9.79   0
  -5  -6   0   19.53    7.64   0
  -5  -6   0   10.95    6.99   0
  -5   6   0   -3.15    6.92   0
   5  -6   0   -1.58    7.11   0
   5  -6   0   -3.53   10.44   0
   6   6   0   -6.51    6.85   0
  -6  -6   0   -0.41    7.27   0
  -6  -6   0   -2.62    6.76   0
   6  -6   0  -16.11    7.15   0
   6  -6   0    6.13    7.57   0
  -6   6   0    9.82    7.94   0
  -7   6   0   -9.47    6.90   0
   7  -6   0    8.66   10.25   0
  -7  -6   0   -0.05   10.20   0
   7   6   0    3.49    7.11   0
  -7  -6   0    5.72    6.60   0
   7  -6   0  -12.24    7.13   0
  -8  -6   0   18.29    6.87   0
   8  -6   0   20.01    7.87   0
   8  -6   0   29.95    7.74   0
  -8   6   0   21.33   10.53   0
   8   6   0    8.30    7.75   0
  -8  -6   0   23.43    7.62   0
   0   7   0  122.32    8.37   0
   0  -7   0  141.63   10.95   0
   1  -7   0   98.58   10.43   0
  -1  -7   0   84.62    8.11   0
  -1   7   0   74.58    7.81   0
  -1  -7   0  130.80   10.82   0
   1   7   0   84.84    7.80   0
   2   7   0   33.22    7.33   0
   2  -7   0   19.31    7.64   0
  -2  -7   0   72.20   10.45   0
  -2  -7   0   53.39    7.35   0
  -2   7   0   18.96    7.34   0
  -3   7   0   14.25    7.23   0
   3   7   0    7.41    6.33   0
  -3  -7   0    9.72    6.55   0
  -3  -7   0    9.26   10.46   0
   3  -7   0   14.50    7.26   0
   4   7   0   14.10    7.01   0
  -4  -7   0   26.16    7.14   0
   4  -7   0   23.00    7.17   0
  -4  -7   0   23.37    6.88   0
  -4   7   0   -0.93    7.35   0
   4  -7   0   28.32    7.20   0
  -5  -7   0   43.51   10.67   0
  -5   7   0   35.16    7.12   0
  -5  -7   0   60.79    7.40   0
   5   7   0   39.93    7.92   0
   5  -7   0   67.42    8.43   0
   5  -7   0   19.68    7.90   0
  13   0  -1   -2.40    7.00   0
 -13   0   1   15.08    7.23   0
  12   0  -1    2.51    7.28   0
 -12   0   1   -2.74   10.90   0
  11   0  -1    2.01    7.28   0
 -11   0   1    5.87    7.97   0
 -10   0   1   -2.08    8.20   0
  10   0  -1    3.21    7.36   0
  -9   0   1   11.91   13.32   0
  -9   0   1   -1.00   16.47   0
   9   0  -1   -5.04   11.22   0
  -9   0   1    1.15   17.04   0
   8   0  -1   -1.98    7.77   0
  -8   0   1   -2.48   12.71   0
  -8   0   1   -0.26   14.41   0
  -8   0   1    0.43   14.88   0
  -7   0   1   -6.83    9.64   0
  -7   0   1    2.08   12.40   0
   7   0  -1    6.09    9.61   0
  -7   0   1   -1.39   12.41   0
   6   0  -1    0.78   10.23   0
  -6   0   1    0.74   12.72   0
  -6   0   1    1.74   12.58   0
  -6   0   1    7.08   14.48   0
  -5   0   1    3.21   14.72   0
  -5   0   1    0.89   18.74   0
   5   0  -1    7.81   11.18   0
  -5   0   1    3.82   11.72   0
  -4   0   1   -1.91   14.09   0
  -4   0   1    1.06   16.80   0
   4   0  -1   -2.56   13.57   0
  -4   0   1   -0.63   18.48   0
  -3   0   1    1.75   16.75   0
   3   0  -1    3.12   17.27   0
  -2   0   1    2.13   22.38   0
   2   0  -1    5.66   22.37   0
   1   0  -1    4.69   29.18   0
  -1   0   1   -0.93   40.97   0
   0   0  -1    3.65   26.31   0
   0   0  -1   11.53   43.08   0
   0   0   1   15.77   30.30   0
   0   0   1    0.65   28.43   0
  -1   0  -1    7.02   27.13   0
  -2   0  -1    3.90   27.03   0
   2   0   1   -3.11   27.77   0
  -2   0  -1    1.37   19.96   0
  -3   0  -1    0.40   15.07   0
  -3   0  -1    4.14   16.80   0
   3   0   1    3.40   15.87   0
  -4   0  -1    1.34   17.40   0
  -4   0  -1    1.94   17.92   0
   4   0   1   -4.59   17.37   0
   5   0   1   -3.46   14.12   0
  -5   0  -1   -2.47   15.06   0
  -5   0  -1    5.07   14.64   0
  -6   0  -1    1.42   12.84   0
  -6   0  -1   -0.62    9.83   0
   6   0   1    0.80    9.38   0
  -7   0  -1   -0.38    9.18   0
  -7   0  -1    2.97    9.39   0
   7   0   1   -0.25   11.27   0
  -8   0  -1    3.72    8.48   0
   8   0   1    0.33   11.37   0
  -8   0  -1    4.44   11.56   0
  -8   0  -1   -2.05    9.00   0
  -9   0  -1    0.46   11.62   0
   9   0   1    2.85    9.66   0
  -9   0  -1    2.33    8.58   0
  -9   0  -1    5.29   11.28   0
 -10   0  -1    2.29   10.15   0
 -10   0  -1    6.04   10.56   0
  10   0   1    1.11   10.32   0
 -10   0  -1   -8.09    8.13   0
 -11   0  -1   -3.09   10.88   0
 -11   0  -1    0.84   10.53   0
 -11   0  -1    5.29    7.68   0
 -12   0  -1   -2.35   12.70   0
 -12   0  -1    1.96   12.56   0
 -12   0  -1   10.79   10.99   0
  12  -1  -1  190.26    9.23   0
 -12  -1   1  149.83    9.54   0
 -12   1   1  227.00   12.69   0
  11  -1  -1   26.63    7.33   0
 -11   1   1   26.49   11.30   0
 -11  -1   1   24.74    8.41   0
  11   1  -1   26.92    7.44   0
 -10  -1   1  135.75   16.51   0
 -10   1   1  148.61   18.65   0
 -10  -1   1  126.29   15.76   0
  10   1  -1  187.46   11.26   0
 -10   1   1  206.93   13.18   0
  10  -1  -1  194.04   11.77   0
 -10   1   1  116.02   15.83   0
 -10  -1   1  183.64    9.14   0
  -9   1   1    4.35   14.47   0
   9   1  -1    2.24    8.06   0
  -9   1   1   11.55   12.75   0
   9  -1  -1    5.14    8.29   0
  -9  -1   1   -0.33    9.03   0
  -9  -1   1    3.14   15.27   0
  -9  -1   1    3.29   11.62   0
  -8  -1   1  144.18   10.29   0
  -8  -1   1  137.62   14.52   0
  -8   1   1  142.92   13.88   0
  -8   1   1  180.40   14.70   0
  -8  -1   1  157.79   13.85   0
   8  -1  -1  182.69   12.75   0
   8   1  -1  164.86    9.70   0
  -7  -1   1  635.74   17.47   0
  -7  -1   1 1072.83   17.46   0
  -7   1   1  811.67   14.92   0
  -7  -1   1  974.52   21.17   0
  -7   1   1  915.22   21.69   0
   7  -1  -1  905.41   21.80   0
   7  -1  -1  833.58   14.02   0
   7   1  -1 1041.88   14.12   0
  -6  -1   1   52.96   12.77   0
   6  -1  -1   44.81   14.67   0
   6   1  -1   64.32   13.62   0
  -6   1   1   55.11   13.68   0
  -6  -1   1   45.06   10.53   0
  -6   1   1   47.23   11.07   0
   6  -1  -1   38.85   10.53   0
  -5   1   1 1674.52   23.74   0
  -5   1   1 1350.26   18.84   0
   5   1  -1 1757.29   17.70   0
   5  -1  -1 1823.01   27.58   0
   5  -1  -1 1576.33   19.80   0
  -5  -1   1 1755.94   25.57   0
  -5  -1   1 1797.10   20.65   0
   4  -1  -1 1951.26   30.29   0
  -4   1   1 1885.88   29.31   0
  -4   1   1 1901.95   23.22   0
   4  -1  -1 1512.99   21.85   0
  -4  -1   1 1666.98   19.67   0
   4   1  -1 1601.15   24.49   0
  -4  -1   1 1511.34   23.71   0
   4   1  -1 1691.01   19.77   0
   3  -1  -1 3517.53   31.85   0
  -3   1   1 3681.68   36.29   0
  -3  -1   1 3033.55   32.61   0
   3   1  -1 3466.26   37.62   0
  -3  -1   1 3466.75   30.77   0
   3   1  -1 3569.01   27.57   0
  -3   1   1 3274.42   34.35   0
   3  -1  -1 3432.95   35.22   0
  -2   1   1  720.29   29.20   0
   2   1  -1  725.44   21.39   0
   2  -1  -1  691.72   23.16   0
   2   1  -1  706.41   22.51   0
   2  -1  -1  701.64   22.25   0
  -2   1   1  655.59   21.92   0
  -2  -1   1  706.61   27.74   0
  -2  -1   1  675.97   21.33   0
   1   1  -1 1524.27   28.05   0
  -1  -1   1 1471.82   28.59   0
  -1  -1   1 1506.30   28.12   0
   1  -1  -1 1464.45   28.91   0
  -1   1   1 1402.94   28.21   0
   1   1  -1 1441.56   28.42   0
   0  -1   1 7018.09   49.39   0
   0   1   1 7037.80   48.63   0
   0  -1  -1 7119.03   49.16   0
   0   1  -1 6975.30   48.97   0
   1  -1   1 2621.24   32.72   0
  -1  -1  -1 2591.47   31.93   0
   1   1   1 2564.68   32.23   0
  -1   1  -1 2610.26   32.56   0
   2   1   1 5419.95   37.99   0
   2  -1   1 5349.78   39.07   0
   2  -1   1 3808.99   44.88   0
  -2  -1  -1 5363.26   37.62   0
  -2   1  -1 5387.02   39.07   0
   3  -1   1  422.85   18.24   0
  -3   1  -1  408.56   17.58   0
   3  -1   1  375.14   18.72   0
  -3  -1  -1  483.73   16.54   0
  -3   1  -1  482.56   23.68   0
  -3  -1  -1  499.16   15.46   0
  -4   1  -1 3610.08   31.63   0
  -4  -1  -1 3152.71   26.57   0
   4  -1   1 3118.19   27.87   0
  -4  -1  -1 3514.93   25.75   0
  -4   1  -1 2726.52   30.88   0
   4  -1   1 2883.22   31.95   0
   5  -1   1 2893.58   28.71   0
   5  -1   1 2386.52   26.05   0
  -5   1  -1 2361.01   23.35   0
  -5  -1  -1 2704.42   21.20   0
  -5   1  -1 2088.37   25.21   0
  -5  -1  -1 2469.47   23.11   0
  -6   1  -1 1233.04   17.78   0
   6  -1   1 1172.52   18.22   0
  -6   1  -1 1425.06   22.66   0
   6  -1   1 1408.69   21.55   0
  -6  -1  -1 1330.45   19.90   0
  -6  -1  -1 1245.31   15.56   0
  -7  -1  -1 2422.67   19.24   0
  -7   1  -1 2055.38   21.51   0
   7  -1   1 2595.85   25.43   0
  -7   1  -1 1999.87   22.21   0
  -7  -1  -1 2098.03   21.04   0
  -7  -1  -1 2686.87   26.97   0
  -8  -1  -1   99.76    9.50   0
  -8   1  -1  122.75    9.35   0
  -8   1  -1  104.98    9.99   0
  -8  -1  -1  158.64   12.85   0
  -8  -1  -1  124.68   11.84   0
   8  -1   1  142.67   11.69   0
  -9  -1  -1  463.75   12.38   0
  -9   1  -1  582.18   15.97   0
  -9  -1  -1  421.22   12.64   0
  -9   1  -1  537.68   16.47   0
   9  -1   1  518.19   11.79   0
  -9  -1  -1  508.66   11.32   0
 -10  -1  -1  477.27   15.01   0
 -10   1  -1  356.75   12.42   0
  10  -1   1  457.29   11.59   0
 -10  -1  -1  510.32   15.45   0
 -10  -1  -1  454.83   11.99   0
 -10   1  -1  558.76   15.27   0
 -11   1  -1  407.17   16.93   0
 -11  -1  -1  469.81   12.03   0
 -11   1  -1  440.95   15.87   0
 -11  -1  -1  381.04   16.23   0
 -11   1  -1  519.43   15.72   0
  11  -1   1  466.78   14.03   0
 -11  -1  -1  479.27   16.45   0
 -12   1  -1  179.44   10.39   0
 -12   1  -1  169.88   14.86   0
 -12  -1  -1  174.90   15.39   0
  12  -1   1  204.57   12.85   0
 -12  -1  -1  185.92   10.33   0
 -12   1  -1  171.23   15.80   0
 -12  -1  -1  166.44   15.90   0
  12  -2  -1    1.60    9.54   0
 -12  -2   1   -1.26    8.20   0
 -12   2   1   -0.99    7.40   0
 -11   2   1  138.62   15.56   0
 -11  -2   1  128.36   15.48   0
 -11   2   1  170.81   12.10   0
 -11  -2   1  144.65    9.25   0
  11  -2  -1  163.98    8.97   0
 -11  -2   1  113.34   13.56   0
 -10  -2   1   15.72   11.85   0
 -10   2   1   17.63    8.12   0
 -10  -2   1   28.15   11.66   0
 -10  -2   1   12.13    9.87   0
  10  -2  -1   13.37    7.97   0
 -10   2   1   10.25   10.69   0
  -9  -2   1   46.35    8.35   0
  -9   2   1   54.41   11.81   0
   9  -2  -1   44.30   12.66   0
  -9   2   1   36.45   11.63   0
   9  -2  -1   44.52    8.66   0
  -9  -2   1   36.05   10.95   0
   8  -2  -1    6.68    8.66   0
  -8   2   1    9.03   13.05   0
  -8   2   1    4.87   11.38   0
  -8  -2   1    4.81    7.80   0
  -8  -2   1   19.86   11.89   0
   8  -2  -1    8.09   11.75   0
   7  -2  -1   47.52    9.97   0
   7   2  -1   58.54    8.88   0
   7  -2  -1   59.86   13.56   0
  -7  -2   1   59.15    8.78   0
  -7   2   1   51.67   13.24   0
  -7   2   1   59.92   12.46   0
  -7  -2   1   69.90    8.50   0
  -6   2   1 1002.49   14.81   0
   6  -2  -1 1105.65   15.65   0
   6  -2  -1 1367.79   20.69   0
   6   2  -1 1337.77   14.59   0
  -6   2   1 1241.59   19.97   0
   6   2  -1 1085.69   16.27   0
  -6  -2   1 1307.90   14.51   0
  -6  -2   1 1249.50   19.31   0
   5  -2  -1   40.40   10.34   0
   5   2  -1   30.61    9.99   0
   5  -2  -1   30.22   14.64   0
  -5  -2   1   27.30    8.97   0
  -5   2   1   41.35   10.18   0
  -5  -2   1   29.62   13.24   0
   4  -2  -1 1222.08   20.25   0
   4   2  -1 1087.00   16.44   0
   4  -2  -1 1109.76   17.05   0
  -4  -2   1 1047.31   14.17   0
  -4   2   1 1029.51   16.42   0
  -4  -2   1 1100.56   16.34   0
   3  -2  -1   15.02   11.57   0
  -3  -2   1    7.42   10.99   0
   3  -2  -1    2.35   11.34   0
  -3   2   1    5.78   10.99   0
   3   2  -1    6.00   11.45   0
  -3  -2   1    3.32   11.26   0
  -2  -2   1 1838.52   22.19   0
  -2  -2   1 1789.90   24.22   0
   2  -2  -1 1763.37   20.78   0
  -2   2   1 1755.20   20.62   0
   2   2  -1 1825.41   21.07   0
   1   2  -1 1833.97   21.03   0
  -1  -2   1 1842.31   25.33   0
   1  -2  -1 1834.54   21.73   0
  -1   2   1 1800.13   20.73   0
   0   2  -1  174.30   14.04   0
   0  -2   1  167.45   14.39   0
   0  -2  -1  171.92   14.36   0
   0   2   1  182.75   19.07   0
  -1   2  -1 4800.20   31.67   0
  -1  -2  -1 4948.80   31.79   0
   1   2   1 4994.75   29.10   0
   1  -2   1 4956.09   29.45   0
  -2  -2  -1   98.65   12.40   0
   2  -2   1   94.92   12.71   0
   2   2   1  104.38   12.17   0
  -2   2  -1   79.31   12.41   0
   3   2   1  990.28   15.69   0
  -3  -2  -1 1022.37   14.95   0
  -3  -2  -1 1013.85   18.49   0
   3  -2   1 1023.08   16.31   0
  -3   2  -1 1027.33   19.61   0
   3  -2   1  818.86   17.37   0
   4   2   1  551.05   16.20   0
  -4  -2  -1  461.91   11.90   0
  -4  -2  -1  535.59   12.47   0
   4  -2   1  440.28   14.33   0
   4  -2   1  568.16   13.45   0
  -4   2  -1  488.93   12.94   0
  -5   2  -1  517.46   13.18   0
  -5  -2  -1  499.51   12.14   0
  -5  -2  -1  463.80   11.67   0
   5  -2   1  529.99   12.95   0
   5  -2   1  429.98   13.33   0
   6  -2   1  594.53   14.91   0
   6  -2   1  722.41   14.03   0
  -6   2  -1  709.73   16.04   0
  -6  -2  -1  692.91   12.35   0
  -6  -2  -1  708.01   15.40   0
   7  -2   1   69.02    9.48   0
  -7  -2  -1   85.42    8.69   0
   7  -2   1   80.10    9.70   0
  -7   2  -1   84.32   12.97   0
  -7  -2  -1   60.92    8.43   0
   8  -2   1  975.64   15.78   0
  -8  -2  -1  922.52   12.96   0
   8  -2   1 1185.98   18.91   0
  -8  -2  -1  875.36   13.90   0
  -8   2  -1  999.14   17.11   0
  -9  -2  -1   16.93    8.07   0
   9  -2   1    6.93    8.29   0
  -9  -2  -1    5.92    8.58   0
  -9   2  -1   13.29   11.12   0
   9  -2   1    7.02   10.14   0
  -9  -2  -1    6.04    7.55   0
 -10  -2  -1  229.11   10.68   0
 -10  -2  -1  296.61   12.36   0
 -10  -2  -1  260.56   12.79   0
 -10   2  -1  226.45   13.25   0
  10  -2   1  286.73   12.56   0
  11  -2   1   38.84    7.70   0
 -11  -2  -1   55.74   10.89   0
 -11  -2  -1   30.49    8.28   0
 -11   2  -1   42.43   10.79   0
 -11  -2  -1   54.75   11.30   0
 -12  -2  -1   20.53    8.15   0
 -12  -2  -1   12.89    8.04   0
  12  -2   1   23.76   10.30   0
 -12  -2  -1   20.51   10.42   0
 -12   2  -1   15.94   11.01   0
  11  -3  -1  124.32    8.87   0
 -11  -3   1  109.96    8.41   0
  11  -3  -1   90.44    9.73   0
 -11  -3   1  101.25   11.51   0
 -11   3   1   74.78    9.35   0
  10  -3  -1   14.29   11.07   0
 -10   3   1    4.86    7.27   0
 -10  -3   1   16.07   10.43   0
 -10  -3   1   14.02    7.21   0
  10  -3  -1    3.49    7.65   0
   9  -3  -1   61.85    9.26   0
  -9   3   1   80.54   11.03   0
   9  -3  -1   97.76    9.26   0
  -9  -3   1   92.06    7.58   0
  -9  -3   1   68.56   11.28   0
  -8   3   1  103.23    8.72   0
   8  -3  -1  153.95   12.37   0
  -8  -3   1  115.88    8.58   0
   8  -3  -1  159.64   12.46   0
  -8  -3   1  126.31    8.68   0
  -7   3   1    3.71    8.50   0
   7   3  -1    8.38   11.75   0
  -7  -3   1   15.35   12.08   0
   7  -3  -1   12.32    9.32   0
  -7  -3   1   17.63    8.05   0
   7  -3  -1   11.72   12.97   0
   6  -3  -1  326.10   11.16   0
  -6  -3   1  332.04   10.73   0
   6  -3  -1  393.05   14.13   0
  -6  -3   1  373.70    9.55   0
   6   3  -1  355.07   10.74   0
  -6   3   1  331.87   11.19   0
   5  -3  -1    4.45   12.60   0
   5   3  -1    0.87    8.38   0
  -5  -3   1    2.63    7.77   0
  -5  -3   1    1.69    9.38   0
   5  -3  -1   -4.88    9.31   0
  -5   3   1   13.70   13.13   0
  -4  -3   1 1257.19   13.84   0
   4   3  -1 1277.61   15.43   0
  -4  -3   1 1216.87   15.36   0
   4  -3  -1 1220.15   15.60   0
  -4   3   1 1282.28   18.57   0
   4  -3  -1 1309.39   15.65   0
   3   3  -1  100.05    9.80   0
  -3  -3   1  106.66   10.75   0
   3  -3  -1  111.67   10.41   0
  -3  -3   1  121.59    9.73   0
  -3   3   1  103.56   10.38   0
   2  -3  -1  288.26   11.70   0
   2   3  -1  274.11   11.46   0
  -2  -3   1  260.63   14.28   0
  -2   3   1  264.84   10.60   0
  -2  -3   1  230.48   10.49   0
   1  -3  -1 1524.05   16.35   0
  -1  -3   1 1540.99   16.49   0
  -1   3   1 1554.65   16.76   0
   1   3  -1 1598.62   17.01   0
   0  -3  -1  516.59   12.66   0
   0   3  -1  525.81   12.58   0
   0  -3   1  516.55   12.69   0
   0   3   1  503.95   12.38   0
  -1   3  -1  491.11   12.14   0
  -1  -3  -1  539.00   12.38   0
   1  -3   1  551.27   16.46   0
   1   3   1  561.13   15.37   0
  -2   3  -1  228.89   10.78   0
  -2  -3  -1  242.89   10.34   0
   2  -3   1  257.86   14.69   0
   2   3   1  224.74   10.09   0
  -3  -3  -1 1342.59   15.56   0
   3   3   1 1286.92   15.11   0
   3  -3   1 1338.50   15.57   0
  -3   3  -1 1293.57   15.70   0
  -4  -3  -1  675.90   16.07   0
  -4   3  -1  638.26   13.34   0
  -4  -3  -1  701.22   12.06   0
   4  -3   1  752.84   16.10   0
   4  -3   1  628.72   13.09   0
   4   3   1  685.03   13.36   0
   5  -3   1  682.88   13.92   0
  -5   3  -1  820.39   13.98   0
   5   3   1  929.21   16.42   0
   5  -3   1  887.33   13.89   0
  -5  -3  -1  871.11   12.13   0
  -5  -3  -1  875.96   13.54   0
   6   3   1  985.05   13.46   0
   6  -3   1 1136.62   17.49   0
  -6   3  -1 1021.91   14.91   0
  -6  -3  -1 1053.57   13.82   0
  -6  -3  -1  962.24   11.85   0
   6  -3   1 1168.39   18.62   0
  -7  -3  -1   49.41    8.44   0
   7  -3   1   65.84   12.97   0
   7  -3   1   78.09   12.51   0
  -7  -3  -1   61.87    7.96   0
  -7   3  -1   61.63    9.12   0
  -8  -3  -1  222.42   11.97   0
  -8   3  -1  180.75   12.25   0
   8  -3   1  204.71   10.51   0
   8  -3   1  211.82    9.84   0
  -8  -3  -1  167.20    8.53   0
   9  -3   1   68.57   10.52   0
   9  -3   1   60.42   11.99   0
  -9  -3  -1   67.17    7.73   0
  -9   3  -1   52.18   10.81   0
  -9  -3  -1   48.49    9.84   0
 -10   3  -1  217.81   13.01   0
 -10  -3  -1  238.02   11.63   0
  10  -3   1  273.66   14.39   0
  10  -3   1  292.88   13.01   0
 -10  -3  -1  267.43    9.31   0
 -11  -3  -1  134.85    8.66   0
 -11   3  -1  129.91   11.77   0
  11  -3   1  150.63   13.02   0
  11  -3   1  147.50   11.86   0
 -11  -3  -1  137.23   12.96   0
 -11  -3  -1  116.55   11.15   0
 -11  -4   1    4.91    7.31   0
  11  -4  -1    2.11   10.12   0
  11  -4  -1    2.42    7.66   0
 -11  -4   1    2.71    6.82   0
 -11   4   1    0.87   10.86   0
 -10   4   1   33.25    7.86   0
 -10  -4   1   43.48   10.72   0
  10  -4  -1   43.27    8.43   0
 -10  -4   1   49.41   10.55   0
  10  -4  -1   54.79    8.14   0
  -9  -4   1   50.33    7.40   0
   9  -4  -1   39.62    8.20   0
  -9   4   1   53.23   10.41   0
   9  -4  -1   71.42   11.56   0
  -9  -4   1   47.07    8.02   0
  -8  -4   1  195.54    8.82   0
  -8   4   1  185.26   11.39   0
   8   4  -1  179.55    8.67   0
   8  -4  -1  177.72    9.73   0
  -8  -4   1  158.05    8.72   0
   8  -4  -1  209.76    9.88   0
  -7  -4   1   65.57    8.41   0
   7  -4  -1   77.99    8.69   0
   7  -4  -1   78.05    8.74   0
  -7  -4   1   57.57    7.48   0
   7   4  -1   75.45    8.31   0
  -7   4   1   73.95   11.26   0
   6  -4  -1   20.33   12.14   0
  -6   4   1   16.35    7.67   0
  -6  -4   1   12.81    7.54   0
   6  -4  -1   19.09   11.41   0
  -6  -4   1    8.81    7.41   0
   6   4  -1    0.39   11.08   0
  -5  -4   1  392.58    9.65   0
  -5  -4   1  322.95   10.58   0
   5   4  -1  305.00    9.99   0
   5  -4  -1  406.25   13.58   0
   5  -4  -1  309.26   10.62   0
  -5   4   1  362.01   10.60   0
   4   4  -1  372.07    9.83   0
   4  -4  -1  383.73   10.99   0
  -4   4   1  375.30   10.91   0
  -4  -4   1  410.90   12.78   0
  -4  -4   1  386.72   12.89   0
   4  -4  -1  348.22   10.67   0
  -3  -4   1 1074.95   13.39   0
   3   4  -1 1148.81   15.72   0
  -3   4   1 1099.08   13.66   0
   3  -4  -1 1132.84   16.32   0
  -3  -4   1 1162.97   12.75   0
  -2  -4   1  392.44   12.50   0
  -2   4   1  381.43   10.32   0
   2   4  -1  379.35   10.17   0
  -2  -4   1  351.13   10.43   0
   2  -4  -1  372.78   10.27   0
   1  -4  -1  275.80    9.89   0
  -1   4   1  259.88    9.67   0
  -1  -4   1  262.03    9.93   0
   1   4  -1  283.13    9.56   0
   0  -4  -1  951.43   12.45   0
   0   4   1  899.26   12.12   0
   0  -4   1  966.46   12.97   0
   0   4  -1  987.05   14.84   0
   1  -4   1  605.59   11.30   0
  -1  -4  -1  637.93   14.05   0
  -1   4  -1  639.30   14.12   0
   1   4   1  653.21   11.27   0
  -2   4  -1 1073.09   13.27   0
   2   4   1 1129.68   12.63   0
   2  -4   1 1047.13   12.80   0
  -2  -4  -1 1091.50   12.99   0
  -3   4  -1  230.47   13.01   0
  -3  -4  -1  213.87   12.56   0
   3  -4   1  213.74    9.75   0
   3   4   1  230.59    9.37   0
   4   4   1  631.44   11.08   0
  -4  -4  -1  662.72   11.14   0
  -4   4  -1  528.60   11.29   0
   4  -4   1  644.65   12.12   0
  -4  -4  -1  631.82   11.82   0
   5   4   1 1690.72   15.72   0
  -5  -4  -1 1681.70   14.42   0
   5  -4   1 1547.51   16.61   0
  -5   4  -1 1583.75   16.15   0
  -5  -4  -1 1340.63   14.84   0
   5  -4   1 1618.83   15.72   0
   6   4   1  626.55   13.39   0
   6  -4   1  672.96   14.86   0
  -6  -4  -1  590.41   10.39   0
   6  -4   1  572.03   11.70   0
  -6   4  -1  522.17   10.75   0
  -6  -4  -1  464.10   10.07   0
   7  -4   1  168.67   11.85   0
  -7  -4  -1  130.68    8.53   0
   7   4   1  151.09   12.02   0
  -7   4  -1  130.94   12.12   0
   7  -4   1  138.57    9.45   0
  -7  -4  -1  141.95    8.16   0
   8  -4   1   88.13   11.74   0
   8  -4   1   72.54    8.33   0
  -8  -4  -1   70.65   10.79   0
  -8  -4  -1   62.49    7.76   0
  -8   4  -1   64.65   11.02   0
   9  -4   1  467.47   12.46   0
   9  -4   1  370.78   11.54   0
  -9  -4  -1  556.13   13.48   0
  -9   4  -1  445.06   14.44   0
  -9  -4  -1  377.31   11.44   0
  10  -4   1  150.87   10.43   0
 -10  -4  -1  178.39   11.90   0
 -10   4  -1  122.89   10.24   0
 -10  -4  -1  172.08    9.14   0
  10  -4   1  170.85   10.87   0
  -9  -5   1    2.01   10.04   0
  -9  -5   1   -0.07    7.08   0
   9  -5  -1   12.91    7.40   0
  -9   5   1    1.94    7.11   0
   9  -5  -1    6.56    7.19   0
   9   5  -1    6.72    7.59   0
  -8  -5   1   10.28    7.50   0
   8   5  -1   15.77    6.81   0
   8  -5  -1    7.18    7.23   0
  -8  -5   1    8.81    9.74   0
  -8   5   1    2.31   10.02   0
   8  -5  -1    6.49   11.18   0
  -7  -5   1   18.51    7.40   0
   7   5  -1    8.66    7.37   0
   7  -5  -1   15.17    7.61   0
   7  -5  -1    5.33   11.32   0
  -7   5   1    1.58   10.74   0
  -7  -5   1   21.00    9.58   0
   6  -5  -1  159.03   11.74   0
   6  -5  -1  129.78   11.23   0
  -6  -5   1   99.96    8.90   0
  -6   5   1  102.72    8.22   0
   6   5  -1  134.69   11.15   0
  -6  -5   1  117.98    7.70   0
  -5  -5   1   -2.10    7.56   0
   5  -5  -1    8.79    8.10   0
   5   5  -1    3.41   10.55   0
  -5   5   1   21.68    7.83   0
   5  -5  -1   25.14   10.98   0
  -5  -5   1    7.98    7.98   0
   4   5  -1   16.79    7.78   0
  -4  -5   1   13.23   11.47   0
  -4   5   1   19.83    7.96   0
   4  -5  -1   19.23    8.38   0
  -4  -5   1   21.09    7.45   0
   4  -5  -1   20.31    8.44   0
  -3  -5   1    9.81   11.72   0
   3  -5  -1   13.64    8.29   0
   3   5  -1   24.86    7.99   0
  -3   5   1    9.44    7.71   0
  -3  -5   1    1.60    7.82   0
   2   5  -1   43.51    8.07   0
  -2  -5   1   34.25    8.44   0
   2  -5  -1   49.02    8.45   0
  -2   5   1   26.44    8.26   0
  -2  -5   1   57.20   10.69   0
  -1   5   1   29.73    8.01   0
   1  -5  -1   10.34    8.29   0
   1   5  -1   18.44    8.55   0
  -1  -5   1   -0.31    8.30   0
   0   5  -1   16.26    8.18   0
   0  -5  -1    3.80    8.19   0
   0  -5   1    8.92    8.26   0
   0   5   1    2.90   11.18   0
   1   5   1    4.66    8.03   0
  -1   5  -1   -2.21    8.02   0
   1  -5   1   -5.73    8.22   0
  -1  -5  -1   -5.08   11.29   0
  -2   5  -1   35.48    8.16   0
   2  -5   1   31.31   11.70   0
  -2  -5  -1   42.73    8.18   0
   2   5   1   38.50   10.99   0
   3  -5   1   32.78    8.31   0
  -3  -5  -1   14.96    7.95   0
   3   5   1   25.42    7.26   0
  -3   5  -1   13.11   11.31   0
  -3  -5  -1   19.61    7.41   0
  -4  -5  -1   11.75    7.37   0
   4  -5   1    6.03    7.87   0
  -4  -5  -1   -1.64    6.91   0
  -4   5  -1   14.47   10.95   0
   4   5   1    4.17    7.71   0
  -5  -5  -1   -8.12    9.95   0
   5  -5   1   -1.83   10.91   0
   5   5   1   29.07   10.67   0
  -5   5  -1   -3.93    7.66   0
  -5  -5  -1    9.84    7.56   0
   5  -5   1    5.17    7.51   0
   6   5   1   11.64    6.67   0
  -6  -5  -1    6.11    6.84   0
   6  -5   1    8.31    8.28   0
  -6  -5  -1    4.02    7.03   0
  -6   5  -1    5.04    7.05   0
   6  -5   1   -4.76    7.66   0
  -7  -5  -1   11.65    7.03   0
   7  -5   1   -0.90    7.92   0
   7   5   1   -1.70    7.54   0
   7  -5   1   -4.38   10.68   0
  -7  -5  -1    8.13   10.43   0
  -7   5  -1   11.18   10.60   0
  -8   5  -1    0.29   10.77   0
  -8  -5  -1   13.26   10.78   0
   8  -5   1   -6.81    7.64   0
   8  -5   1    6.90    6.83   0
   8   5   1   14.69   10.21   0
  -8  -5  -1   13.55    6.34   0
  -9  -5  -1   19.89    7.79   0
   9  -5   1   18.09    7.95   0
  -9   5  -1   17.23    7.87   0
  -9  -5  -1   18.17    7.26   0
   9  -5   1   32.83   11.01   0
   8   6  -1   13.96   10.62   0
  -8  -6   1   30.74   10.27   0
  -8   6   1   -2.28   10.53   0
  -8  -6   1    0.27    7.87   0
   8  -6  -1    9.96   11.17   0
   8  -6  -1   20.39    8.00   0
   7  -6  -1   15.14    8.14   0
  -7   6   1   13.67   10.53   0
   7   6  -1    9.00   10.33   0
  -7  -6   1   16.85    7.45   0
   7  -6  -1   14.13   10.90   0
  -7  -6   1   21.47    6.93   0
   6  -6  -1   14.69    7.57   0
  -6   6   1   21.68    7.32   0
   6   6  -1   11.89    7.79   0
  -6  -6   1   20.15    9.48   0
   6  -6  -1   28.70   10.65   0
  -6  -6   1   14.85    7.00   0
   5  -6  -1  187.55    9.07   0
   5   6  -1  175.60    9.09   0
   5  -6  -1  179.69    9.57   0
  -5  -6   1  230.35    8.65   0
  -5  -6   1  150.95    9.13   0
  -5   6   1  172.38    9.49   0
   4  -6  -1   27.27   10.64   0
  -4   6   1   12.00   10.49   0
  -4  -6   1   19.53    7.35   0
   4  -6  -1    2.58    7.73   0
  -4  -6   1   11.23    6.83   0
   4   6  -1    6.94    7.49   0
   3   6  -1  286.95   12.34   0
  -3  -6   1  366.98   10.86   0
   3  -6  -1  281.52    9.68   0
  -3   6   1  285.71   12.19   0
  -3  -6   1  274.84   10.21   0
  -2   6   1  179.63   11.25   0
  -2  -6   1  184.18    8.25   0
   2   6  -1  171.44    8.46   0
   2  -6  -1  182.51    8.64   0
  -2  -6   1  195.98   11.45   0
   1   6  -1   21.32   10.14   0
   1  -6  -1   35.38   11.04   0
  -1  -6   1   27.72    6.80   0
  -1  -6   1   33.48    8.12   0
  -1   6   1   34.21    7.70   0
   0  -6  -1  239.55    9.50   0
   0   6   1  241.16    9.15   0
   0  -6   1  243.23    9.26   0
   0   6  -1  247.24    9.17   0
   1  -6   1  111.99   11.46   0
  -1  -6  -1  116.12    8.48   0
   1   6   1  122.48   10.82   0
  -1   6  -1  121.77    8.48   0
   2   6   1  300.34    9.41   0
   2  -6   1  300.04    9.72   0
  -2   6  -1  299.23    9.51   0
  -2  -6  -1  304.29   12.15   0
   3  -6   1   57.22    8.51   0
  -3   6  -1   73.38   11.00   0
  -3  -6  -1   69.34   10.98   0
   3   6   1   51.25    8.15   0
  -3  -6  -1   60.05    7.44   0
  -4  -6  -1  159.83    9.07   0
   4   6   1  200.23    8.91   0
  -4   6  -1  188.76    8.90   0
  -4  -6  -1  249.97    8.12   0
   4  -6   1  176.23    8.79   0
   5  -6   1  229.04    9.72   0
  -5   6  -1  200.48   11.74   0
  -5  -6  -1  264.02   11.24   0
  -5  -6  -1  168.47    9.23   0
   5  -6   1  219.89   11.89   0
   5   6   1  225.07   11.58   0
   6   6   1  115.84   11.00   0
  -6  -6  -1  123.32    8.11   0
   6  -6   1  106.55   11.35   0
   6  -6   1  156.07   11.77   0
  -6   6  -1   93.74   10.74   0
  -6  -6  -1   78.54    8.13   0
  -7  -6  -1  112.09    8.26   0
   7   6   1   96.51    8.25   0
  -7   6  -1   85.90    8.81   0
  -7  -6  -1   77.99    8.25   0
   7  -6   1  165.87   11.33   0
   7  -6   1   85.64    8.41   0
   5  -7  -1    5.10    6.85   0
  -5   7   1   -0.90    6.56   0
  -5  -7   1   16.52    6.74   0
  -5  -7   1   -4.05    6.80   0
   5   7  -1   13.82    7.14   0
   5  -7  -1   11.51    7.42   0
  -4  -7   1   24.44    7.42   0
   4  -7  -1   60.62   10.38   0
  -4  -7   1   26.28    6.69   0
   4   7  -1   40.11   10.03   0
  -4   7   1   41.24   10.04   0
   4  -7  -1   25.47    7.73   0
   3  -7  -1    7.24    7.04   0
  -3   7   1    8.00    6.34   0
  -3  -7   1    9.02    7.46   0
   3   7  -1   14.41    9.79   0
  -3  -7   1   12.34    9.13   0
  -2  -7   1   10.03    7.42   0
   2   7  -1    3.59    7.02   0
  -2   7   1    7.00    6.99   0
   2  -7  -1    6.09    9.75   0
  -2  -7   1   12.77    6.61   0
  -1  -7   1    6.60    6.90   0
   1  -7  -1   -1.81    7.03   0
  -1  -7   1   18.45    7.39   0
   1   7  -1   11.15    6.88   0
  -1   7   1   -1.71    9.59   0
   0   7   1    7.88    6.89   0
   0   7  -1   29.15    6.99   0
   0  -7   1   12.79    7.33   0
   0  -7  -1   12.95    7.40   0
   0  -7   1   19.10    7.42   0
  -1  -7  -1   79.19   10.64   0
   1  -7   1   85.08    7.74   0
   1  -7   1   77.61    7.76   0
   1   7   1   74.30    7.71   0
  -1   7  -1   60.15    7.63   0
   2   7   1    6.52    9.47   0
   2  -7   1   20.51    9.74   0
  -2  -7  -1    4.03    6.98   0
  -2   7  -1   -4.87    6.65   0
  -2  -7  -1   -8.60    6.77   0
  -3   7  -1   49.04   10.53   0
   3  -7   1   57.58    8.00   0
  -3  -7  -1   70.50    7.26   0
  -3  -7  -1   21.90    7.86   0
   3   7   1   55.36    7.51   0
   4   7   1   16.93    6.81   0
  -4   7  -1    8.70    7.33   0
  -4  -7  -1   16.55    6.96   0
  -4  -7  -1   13.03   10.21   0
   4  -7   1   -5.46    7.63   0
   5   7   1    0.18    9.81   0
  -5  -7  -1   12.09    7.64   0
  -5   7  -1  -12.07    9.66   0
   5  -7   1   11.72    7.50   0
  -5  -7  -1   13.60    6.62   0
   5  -7   1   27.01   10.78   0
  13   0  -2    6.19    7.44   0
 -13   0   2   -2.29   11.34   0
 -12   0   2   68.28    8.89   0
  12   0  -2   63.11    7.29   0
  11   0  -2    4.45    7.30   0
 -11   0   2   -1.08    7.59   0
  10   0  -2    6.51    7.61   0
 -10   0   2   -1.20    8.44   0
   9   0  -2  446.89   13.32   0
  -9   0   2  388.75   11.59   0
   8   0  -2  863.30   15.44   0
  -8   0   2  682.83   12.28   0
   7   0  -2   41.67   10.09   0
  -7   0   2   47.78   15.13   0
   6   0  -2   66.51   10.69   0
  -6   0   2   71.55   15.91   0
   5   0  -2 1539.26   21.39   0
  -5   0   2 1531.51   19.09   0
  -4   0   2  385.17   15.96   0
   4   0  -2  379.09   15.81   0
   3   0  -2 1882.15   30.56   0
  -3   0   2 1870.06   30.90   0
   2   0  -2   96.46   23.47   0
  -2   0   2   71.78   24.25   0
   2   0  -2   88.32   32.97   0
  -1   0   2   25.66   27.07   0
   1   0  -2   29.55   27.09   0
   1   0  -2   23.11   27.75   0
   0   0  -2 1627.74   38.50   0
   0   0   2 1604.44   39.17   0
   0   0  -2 1599.57   37.85   0
  -1   0  -2 2864.77   38.05   0
  -2   0  -2 9999.99   56.82   0
  -3   0  -2    9.09   19.10   0
  -3   0  -2    9.16   14.93   0
  -4   0  -2  293.65   14.44   0
  -4   0  -2  348.70   18.97   0
  -5   0  -2  152.54   15.24   0
   5   0   2  146.34   14.79   0
  -5   0  -2  131.56   11.10   0
   6   0   2 2380.88   24.77   0
  -6   0  -2 2499.69   26.52   0
  -6   0  -2 2454.04   24.24   0
  -7   0  -2 1513.68   20.42   0
   7   0   2 1490.72   20.05   0
  -7   0  -2 1210.29   18.13   0
  -8   0  -2   64.10   12.25   0
  -8   0  -2   73.35   12.34   0
  -9   0  -2  984.44   17.55   0
  -9   0  -2  812.66   14.65   0
  -9   0  -2  978.19   18.04   0
 -10   0  -2   86.41   11.36   0
 -10   0  -2   86.44   11.11   0
 -10   0  -2   67.42    8.63   0
 -11   0  -2  705.70   16.64   0
 -11   0  -2  676.31   17.41   0
 -11   0  -2  673.09   16.77   0
 -12   0  -2   62.61   11.68   0
 -12   0  -2   62.06   11.92   0
 -12   0  -2   73.33   11.64   0
  13  -1  -2    3.86    6.54   0
 -13  -1   2    9.70   11.16   0
  13   1  -2   10.77    7.19   0
 -13   1   2   14.99   10.81   0
  12  -1  -2   11.26    7.16   0
 -12   1   2   17.57    7.85   0
 -12  -1   2   22.63   11.07   0
  12   1  -2   19.51   10.28   0
 -11   1   2   88.45   11.99   0
 -11  -1   2   74.13    8.75   0
  11  -1  -2   75.49    8.26   0
  11   1  -2   71.09    7.75   0
  10   1  -2  135.46    8.52   0
 -10   1   2  143.90   12.46   0
  10  -1  -2  124.93    8.57   0
 -10  -1   2  139.27    9.25   0
   9  -1  -2  105.12   12.34   0
  -9   1   2   80.52   10.05   0
  -9  -1   2  104.82   12.72   0
   9   1  -2   65.82    8.70   0
   8   1  -2   15.67    9.00   0
  -8  -1   2    8.85   12.77   0
  -8  -1   2    8.79    8.94   0
  -8  -1   2    6.99   14.13   0
   8  -1  -2   12.33    9.33   0
  -8   1   2    8.74   14.34   0
  -8   1   2    8.10   10.14   0
  -7  -1   2   51.84   14.25   0
   7   1  -2   47.87    9.18   0
  -7  -1   2   31.36   14.32   0
  -7   1   2   35.98   13.29   0
   7  -1  -2   37.63   10.40   0
  -7   1   2   44.49   11.13   0
   7  -1  -2   36.61   16.83   0
  -7  -1   2   35.57   12.93   0
  -6   1   2    0.02   14.60   0
  -6  -1   2    2.08   12.44   0
   6   1  -2    5.99    9.66   0
   6  -1  -2    3.16   13.82   0
  -6   1   2    6.04   12.84   0
   6  -1  -2   -1.34   10.03   0
  -6  -1   2    7.40   10.07   0
  -5  -1   2   15.34   13.64   0
   5   1  -2   11.00   14.60   0
  -5   1   2   17.40   14.63   0
  -5   1   2   25.55   11.51   0
   5   1  -2   16.76   10.15   0
   5  -1  -2    8.25   11.43   0
  -5  -1   2   17.17   10.70   0
   5  -1  -2   14.92   15.60   0
   4  -1  -2  737.61   16.54   0
   4   1  -2  596.32   18.12   0
  -4   1   2  692.11   22.36   0
  -4  -1   2  721.60   14.89   0
  -4   1   2  721.79   16.93   0
   4   1  -2  738.17   15.89   0
   4  -1  -2  715.66   23.67   0
  -4  -1   2  691.19   22.12   0
  -3   1   2  699.63   24.44   0
   3   1  -2  717.75   16.60   0
  -3  -1   2  662.32   17.00   0
   3   1  -2  690.80   25.13   0
  -3  -1   2  621.16   19.25   0
   3  -1  -2  690.76   24.57   0
   3  -1  -2  747.80   24.28   0
  -3   1   2  741.80   24.56   0
  -2  -1   2  566.03   27.40   0
   2   1  -2  580.27   26.33   0
   2   1  -2  564.41   21.04   0
   2  -1  -2  572.81   27.17   0
  -2  -1   2  543.24   20.22   0
  -2   1   2  571.43   20.87   0
   2  -1  -2  467.12   20.92   0
  -2   1   2  599.68   21.40   0
   1   1  -2 1301.99   25.29   0
   1   1  -2 1330.88   26.61   0
   1  -1  -2 1417.77   33.60   0
  -1  -1   2 1375.16   27.31   0
   1  -1  -2 1375.60   26.67   0
  -1  -1   2 1180.79   25.13   0
  -1   1   2 1393.18   32.37   0
   0  -1  -2    4.99   29.43   0
   0   1   2    7.99   20.40   0
   0   1  -2    7.01   26.22   0
   0  -1   2    4.58   26.19   0
   0   1  -2    4.10   21.41   0
   0  -1   2   15.24   21.75   0
   1  -1   2 4346.57   36.17   0
  -1   1  -2 4456.79   41.52   0
   1   1   2 4374.00   35.05   0
  -1  -1  -2 4376.51   39.80   0
  -2  -1  -2   52.20   14.13   0
   2  -1   2   51.92   22.86   0
  -2   1  -2   63.72   16.01   0
   2  -1   2   69.00   22.28   0
   3  -1   2  187.55   15.23   0
  -3  -1  -2  180.59   12.90   0
   3  -1   2  150.39   22.41   0
  -3   1  -2  189.85   20.23   0
  -3  -1  -2  171.76   13.32   0
  -4  -1  -2  664.45   17.25   0
  -4   1  -2  649.43   19.22   0
  -4  -1  -2  512.93   13.71   0
   4  -1   2  646.85   16.15   0
   4  -1   2  631.74   23.25   0
  -4   1  -2  378.49   16.80   0
   5  -1   2  482.28   17.83   0
   5  -1   2  530.17   14.28   0
  -5  -1  -2  537.15   12.49   0
  -5   1  -2  554.24   17.10   0
  -5  -1  -2  470.12   12.28   0
  -5   1  -2  423.95   17.97   0
  -6  -1  -2  186.77    9.64   0
  -6  -1  -2  219.99   10.05   0
   6  -1   2  211.58   11.30   0
   6  -1   2  223.16   11.29   0
  -6   1  -2  195.45   15.19   0
  -6   1  -2  234.37   14.07   0
  -7  -1  -2   28.16   11.92   0
  -7   1  -2   20.97    9.70   0
  -7  -1  -2   23.35    9.32   0
   7  -1   2   23.15   12.18   0
  -7  -1  -2   24.21   11.93   0
  -7   1  -2   27.19    9.27   0
  -8  -1  -2  211.78   10.16   0
   8  -1   2  250.09   10.57   0
  -8   1  -2  271.97   13.79   0
  -8  -1  -2  222.87   10.60   0
  -8  -1  -2  219.04    9.87   0
  -8   1  -2  277.28   14.75   0
  -9   1  -2    6.14   11.34   0
  -9  -1  -2    5.00    7.82   0
  -9   1  -2    2.85    8.69   0
   9  -1   2    4.29    7.45   0
  -9  -1  -2   13.01    7.56   0
  -9  -1  -2   20.04   11.71   0
  10  -1   2  124.79    8.61   0
 -10  -1  -2  127.97   11.63   0
 -10   1  -2  137.05   12.36   0
 -10   1  -2  141.48   11.85   0
 -10  -1  -2  138.51   11.72   0
 -10  -1  -2  134.99   11.98   0
 -11  -1  -2    5.19   10.39   0
 -11   1  -2    1.61    7.47   0
 -11   1  -2   10.12   12.02   0
 -11  -1  -2    6.30   10.12   0
 -11  -1  -2    6.24    7.80   0
 -12  -1  -2   12.59   10.06   0
 -12  -1  -2   14.97    8.05   0
 -12   1  -2   13.97   10.63   0
 -12  -1  -2   12.24   10.29   0
 -12   1  -2   10.12   10.29   0
 -12   1  -2    8.32   10.74   0
 -12   2   2   18.42   10.61   0
  12  -2  -2   10.55   10.23   0
 -12  -2   2   27.88    7.76   0
 -11  -2   2   13.30    7.97   0
 -11   2   2   20.22   10.96   0
 -11  -2   2    9.33   13.84   0
  11  -2  -2   17.86    7.42   0
 -11  -2   2    9.88   14.85   0
 -10  -2   2   10.60   10.09   0
 -10   2   2   14.19   12.80   0
 -10   2   2   24.96   10.66   0
 -10  -2   2   12.69   11.83   0
 -10  -2   2   17.37    8.18   0
  10   2  -2   28.62   10.45   0
  10  -2  -2   11.62    8.31   0
  -9  -2   2   10.83    8.28   0
  -9   2   2    7.55    8.22   0
   9  -2  -2    4.86    8.53   0
   9  -2  -2   10.69   12.49   0
   9   2  -2   88.29    8.22   0
  -9  -2   2    0.64   10.99   0
  -9   2   2    7.64    8.51   0
  -8   2   2   -0.17    9.04   0
   8  -2  -2    2.48   12.23   0
   8  -2  -2  -10.08    9.19   0
  -8   2   2   -0.12   11.41   0
  -8  -2   2    3.63    8.50   0
  -8  -2   2    1.15   10.85   0
   8   2  -2    1.76   11.49   0
   7  -2  -2  574.24   16.93   0
  -7  -2   2  474.58   13.20   0
  -7   2   2  534.39   16.39   0
  -7  -2   2  545.82   10.87   0
   7   2  -2  567.83   14.09   0
   7  -2  -2  623.64   15.95   0
   7   2  -2  569.05   16.23   0
  -7   2   2  489.84   12.01   0
  -6   2   2  474.50   15.62   0
  -6   2   2  422.34   11.70   0
  -6  -2   2  445.76   12.41   0
   6   2  -2  486.68   11.37   0
   6   2  -2  429.85   12.19   0
   6  -2  -2  391.43   11.48   0
   6  -2  -2  510.70   16.13   0
  -6  -2   2  340.29   10.79   0
   5  -2  -2    3.22    9.73   0
  -5  -2   2    8.61    9.04   0
   5  -2  -2    6.51   13.79   0
  -5   2   2   10.51   10.48   0
   5   2  -2    9.33    9.06   0
   5   2  -2    2.45    9.13   0
  -5  -2   2    8.87   12.83   0
  -5   2   2    6.79    9.79   0
  -4  -2   2   14.29   14.66   0
  -4  -2   2    6.76   10.01   0
   4  -2  -2   -7.19   10.58   0
   4   2  -2    2.43   10.14   0
   4   2  -2   -0.63   10.41   0
   4  -2  -2    5.85   10.31   0
  -4   2   2   -0.05   14.49   0
   3  -2  -2   45.76   15.86   0
   3   2  -2   36.24   10.47   0
   3  -2  -2   53.74   16.51   0
  -3   2   2   40.19   11.89   0
  -3  -2   2   47.43   11.88   0
   3   2  -2   39.63   11.04   0
  -3  -2   2   29.14   15.20   0
  -2  -2   2   89.45   13.42   0
  -2  -2   2  101.53   12.12   0
   2  -2  -2   85.16   12.67   0
  -2   2   2  107.35   12.45   0
   2   2  -2  101.63   18.36   0
   2  -2  -2  102.91   18.10   0
  -1  -2   2 1345.25   19.50   0
   1   2  -2 1620.16   19.51   0
   1  -2  -2 1637.47   20.84   0
  -1  -2   2 1622.42   19.64   0
  -1   2   2 1632.41   24.22   0
   0   2  -2 2608.98   22.67   0
   0  -2   2 2786.70   28.60   0
   0  -2   2 2725.46   26.49   0
   0   2   2 2642.45   22.46   0
   0  -2  -2 2670.64   25.92   0
  -1  -2  -2  449.94   13.94   0
  -1   2  -2  450.09   14.34   0
   1  -2   2  438.92   18.89   0
   1   2   2  464.61   18.49   0
  -2  -2  -2   22.92   16.10   0
  -2   2  -2   33.12   17.56   0
   2  -2   2   27.24   11.62   0
   2   2   2   30.99   10.98   0
  -3   2  -2 1011.01   15.72   0
   3  -2   2 1035.31   19.01   0
   3  -2   2  720.20   17.28   0
   3   2   2  911.32   14.67   0
  -3  -2  -2  968.65   14.86   0
  -4   2  -2  349.84   12.65   0
  -4  -2  -2  338.19   11.79   0
   4  -2   2  350.87   16.37   0
   4  -2   2  324.78   12.18   0
  -4  -2  -2  290.23   11.17   0
   4   2   2  349.96   12.40   0
  -5  -2  -2  360.33   11.38   0
  -5  -2  -2  339.18   10.69   0
   5  -2   2  378.04   17.08   0
  -5   2  -2  353.20   11.53   0
   5  -2   2  363.77   12.59   0
  -6   2  -2  851.27   16.35   0
   6  -2   2  825.47   13.81   0
  -6  -2  -2  890.43   15.17   0
  -6  -2  -2  872.34   15.50   0
   6  -2   2  904.36   20.44   0
  -7  -2  -2  495.26   11.14   0
  -7   2  -2  499.56   12.03   0
   7  -2   2  457.57   12.05   0
  -7  -2  -2  454.46   10.60   0
   7  -2   2  525.75   16.34   0
  -8   2  -2  176.49    9.33   0
  -8  -2  -2  196.52   11.74   0
  -8  -2  -2  195.31   10.92   0
   8  -2   2  203.67   13.96   0
   8  -2   2  183.56   13.08   0
   9  -2   2   75.54    9.15   0
  -9  -2  -2   86.44    7.95   0
  -9  -2  -2   84.21    9.02   0
  -9  -2  -2  113.02   11.56   0
  -9   2  -2   79.03    8.61   0
   9  -2   2   85.35    8.44   0
  10  -2   2  393.27   15.45   0
 -10   2  -2  345.57   13.55   0
 -10  -2  -2  404.23   13.32   0
 -10  -2  -2  327.56   10.78   0
 -10  -2  -2  316.78   10.14   0
 -11  -2  -2  126.49    9.69   0
  11  -2   2  153.55   12.33   0
 -11  -2  -2  116.94    9.40   0
 -11  -2  -2  141.69   11.88   0
 -11   2  -2  117.87   12.37   0
 -12   2  -2   24.59    8.60   0
 -12  -2  -2   26.27    8.42   0
 -12  -2  -2   35.38    8.80   0
 -12  -2  -2   54.91   11.43   0
  12  -3  -2    2.35    7.65   0
 -12  -3   2    9.38    7.58   0
 -12   3   2    4.32   10.46   0
 -12  -3   2    4.89   11.41   0
 -12  -3   2    7.25   10.25   0
  11  -3  -2   14.29    7.26   0
  11  -3  -2    2.39   10.70   0
 -11  -3   2    8.25    9.97   0
 -11   3   2   -0.65   10.09   0
 -11  -3   2   -0.45    7.56   0
 -10  -3   2   13.06    7.36   0
  10  -3  -2    9.40    8.08   0
 -10  -3   2   15.37   10.05   0
 -10   3   2    7.69    7.40   0
  10  -3  -2   14.82   11.62   0
  -9  -3   2   12.31    7.62   0
  -9  -3   2    6.08   10.38   0
   9  -3  -2    2.95    8.79   0
  -9   3   2   -2.94    7.26   0
   9  -3  -2    8.72   11.00   0
   8   3  -2   32.63   10.96   0
   8  -3  -2   42.08   12.30   0
  -8  -3   2   26.56    7.68   0
  -8   3   2   23.56   11.06   0
   8  -3  -2   27.50    8.32   0
  -8  -3   2   25.48    7.98   0
   7  -3  -2    7.16    8.92   0
  -7  -3   2   22.33    8.24   0
  -7   3   2   15.86    8.51   0
  -7  -3   2   30.25   11.81   0
   7   3  -2   21.48    8.08   0
   7  -3  -2   20.02   12.32   0
  -6  -3   2  208.71   10.11   0
   6   3  -2  169.22    9.58   0
  -6  -3   2  172.16    9.08   0
  -6   3   2  204.91   13.23   0
   6  -3  -2  208.51   10.38   0
   6  -3  -2  221.04   13.52   0
  -5   3   2   57.06   12.75   0
   5  -3  -2   51.92   10.15   0
  -5  -3   2   46.98    8.00   0
  -5  -3   2   36.89    8.58   0
   5  -3  -2   51.73   10.07   0
   5   3  -2   56.60    9.76   0
  -4   3   2   17.56   13.65   0
   4   3  -2    5.87   13.17   0
  -4  -3   2    4.78    9.80   0
  -4  -3   2    2.99   12.21   0
   4  -3  -2   -5.51   14.47   0
   4  -3  -2    9.80    9.89   0
  -3  -3   2   46.93    9.23   0
  -3   3   2   41.40   14.24   0
   3  -3  -2   47.80   10.19   0
  -3  -3   2   51.69    9.87   0
   3  -3  -2   43.91   14.23   0
   3   3  -2   43.34   10.10   0
  -2  -3   2  404.44   11.47   0
   2  -3  -2  396.32   15.67   0
   2   3  -2  417.78   15.61   0
  -2   3   2  398.99   11.94   0
  -2  -3   2  335.91   11.04   0
  -1  -3   2   24.18   10.04   0
  -1  -3   2   19.70   10.32   0
  -1   3   2   30.12   10.37   0
   1   3  -2   14.49    9.73   0
   1  -3  -2   18.11   10.24   0
   0   3  -2  130.89   10.45   0
   0  -3   2  114.00   10.66   0
   0   3   2  130.92   10.31   0
   0  -3  -2  132.50   10.52   0
  -1  -3  -2 1012.32   14.15   0
  -1   3  -2  922.40   13.86   0
   1  -3   2 1004.18   14.78   0
   1   3   2 1013.10   14.39   0
   2  -3   2  145.57   10.56   0
   2   3   2  143.07   10.00   0
  -2  -3  -2  132.35   12.86   0
  -2   3  -2  133.69   13.69   0
   3  -3   2  373.32   11.33   0
  -3   3  -2  374.46   11.60   0
  -3  -3  -2  393.06   14.62   0
   3   3   2  404.24   11.51   0
  -4  -3  -2    3.86   12.68   0
   4  -3   2    8.37   10.29   0
  -4   3  -2    4.31   13.44   0
   4  -3   2    5.68    9.38   0
   4   3   2   17.99   12.61   0
  -4  -3  -2    4.26    7.79   0
  -5  -3  -2  343.96    9.69   0
   5  -3   2  414.74   15.24   0
   5  -3   2  455.28   15.57   0
  -5  -3  -2  398.50   11.08   0
   5   3   2  413.80   14.41   0
  -5   3  -2  404.29   11.78   0
  -6  -3  -2  417.87   10.23   0
  -6   3  -2  355.73   10.98   0
  -6  -3  -2  371.77   10.31   0
   6  -3   2  406.29   11.56   0
   6  -3   2  452.55   15.33   0
  -7  -3  -2  120.18    8.92   0
  -7  -3  -2  112.98    7.86   0
   7  -3   2  153.10   13.73   0
  -7   3  -2  117.03    8.85   0
   7  -3   2  118.99    9.07   0
   8  -3   2  178.56   12.99   0
  -8  -3  -2  184.36   11.57   0
  -8   3  -2  145.27    8.83   0
  -8  -3  -2  145.91    8.55   0
   8  -3   2  169.29    9.45   0
  -9   3  -2   70.82    7.91   0
   9  -3   2   81.05    8.75   0
  -9  -3  -2   83.56    7.90   0
   9  -3   2   68.78    8.64   0
  -9  -3  -2   74.24    8.06   0
  10  -3   2  184.10   10.18   0
 -10  -3  -2  257.30   12.01   0
 -10   3  -2  145.98    9.48   0
  10  -3   2  209.99   13.00   0
 -10  -3  -2  153.11    9.25   0
 -11  -3  -2   41.57    7.51   0
 -11  -3  -2   36.62    8.41   0
 -11   3  -2   39.38   10.84   0
  11  -3   2   36.01   10.52   0
 -11  -3  -2   35.51   10.07   0
  11  -4  -2   27.17    8.53   0
 -11  -4   2   38.69    8.08   0
 -11  -4   2   28.09   11.33   0
 -11   4   2   28.78   10.55   0
  11  -4  -2   33.30    8.10   0
  10  -4  -2    7.82    7.31   0
 -10  -4   2   10.78    7.25   0
  10  -4  -2   24.21   11.06   0
 -10  -4   2    7.06    7.62   0
 -10   4   2   10.28    9.82   0
   9  -4  -2   52.99   11.20   0
  -9   4   2   33.72   10.79   0
   9   4  -2   35.86    7.52   0
   9  -4  -2   65.57   11.42   0
  -9  -4   2   35.95    7.59   0
  -9  -4   2   34.55    7.54   0
  -8  -4   2    6.65    8.04   0
  -8  -4   2    7.73    7.30   0
   8   4  -2   -0.98    7.03   0
  -8   4   2    4.73    7.03   0
   8  -4  -2    5.87    7.34   0
   8  -4  -2   10.70   11.17   0
   7  -4  -2  149.45    9.28   0
  -7   4   2  129.01   11.50   0
   7   4  -2  135.60    8.50   0
  -7  -4   2  112.72    8.72   0
  -7  -4   2  128.29    7.58   0
   7  -4  -2  118.98    9.09   0
   6   4  -2  260.15    9.59   0
   6  -4  -2  275.90   10.20   0
  -6  -4   2  253.88    8.60   0
  -6  -4   2  204.45    9.38   0
   6  -4  -2  265.86   10.15   0
  -6   4   2  250.03    9.52   0
  -5   4   2    7.25    8.30   0
   5   4  -2    6.23    8.05   0
  -5  -4   2    2.92    7.84   0
  -5  -4   2   12.37    8.72   0
   5  -4  -2    0.62    8.84   0
   5  -4  -2    6.41    8.93   0
  -4  -4   2  188.36   12.61   0
  -4   4   2  200.29    9.79   0
   4   4  -2  200.04   10.12   0
  -4  -4   2  220.75    9.25   0
   4  -4  -2  212.51   10.21   0
   4  -4  -2  206.41   10.04   0
  -3   4   2  491.52   11.09   0
   3  -4  -2  509.27   11.06   0
  -3  -4   2  515.47   11.28   0
  -3  -4   2  533.59   10.41   0
   3   4  -2  518.57   11.02   0
   2  -4  -2  211.86    9.99   0
  -2   4   2  199.52    9.68   0
   2   4  -2  212.60    9.29   0
  -2  -4   2  216.63    8.75   0
  -2  -4   2  206.65    9.60   0
  -1  -4   2  529.11   11.07   0
  -1   4   2  493.82   13.64   0
   1  -4  -2  472.45   10.93   0
   1   4  -2  464.68   10.80   0
  -1  -4   2  460.07   11.00   0
   0  -4  -2  341.49    9.93   0
   0   4   2  321.86    9.77   0
   0  -4   2  327.59   10.22   0
   0   4  -2  343.89   10.04   0
   1  -4   2  279.89   13.04   0
  -1   4  -2  257.68    9.58   0
   1   4   2  273.58    9.45   0
  -1  -4  -2  274.57    9.62   0
   2  -4   2   78.55   12.36   0
  -2  -4  -2   73.42    8.30   0
   2   4   2   97.10   11.24   0
  -2   4  -2   84.41    8.38   0
   3   4   2  212.30    9.12   0
   3  -4   2  212.40    9.58   0
  -3   4  -2  192.61    9.62   0
  -3  -4  -2  216.49    9.24   0
   4  -4   2   12.41    9.00   0
  -4   4  -2   20.57    8.74   0
  -4  -4  -2    9.65    7.96   0
  -4  -4  -2    7.23    8.32   0
   4   4   2   10.02    7.99   0
  -5  -4  -2  462.04   10.33   0
   5  -4   2  471.86   14.59   0
   5  -4   2  414.98   11.08   0
  -5   4  -2  398.64   11.01   0
  -5  -4  -2  389.68   10.59   0
   5   4   2  431.00   10.33   0
  -6   4  -2   16.30    7.80   0
   6   4   2   28.57   11.19   0
  -6  -4  -2   23.48    8.07   0
   6  -4   2   20.13   11.77   0
   6  -4   2   29.50   11.26   0
  -6  -4  -2   23.17   10.69   0
  -7  -4  -2   -2.75   10.09   0
   7  -4   2   11.41   10.92   0
  -7   4  -2   -2.08    7.92   0
  -7  -4  -2    8.16   10.90   0
   7  -4   2   10.68    8.55   0
  -8   4  -2  125.12    8.76   0
   8  -4   2  172.63   12.33   0
  -8  -4  -2  122.60    8.08   0
   8  -4   2  139.86    9.24   0
  -8  -4  -2  125.83    8.46   0
  -9  -4  -2   11.40    6.53   0
   9  -4   2    4.71    7.39   0
  -9   4  -2    7.07    7.68   0
   9  -4   2    7.96   10.50   0
  -9  -4  -2    6.75    9.98   0
  10  -4   2  126.30   12.33   0
 -10  -4  -2   74.93    8.33   0
 -10   4  -2   81.55    8.33   0
 -10  -4  -2   99.91    8.77   0
  10  -4   2   88.41    8.95   0
  -9  -5   2   25.23    6.92   0
   9  -5  -2   41.04   10.74   0
   9  -5  -2   48.29   11.10   0
  -9  -5   2   40.53   10.50   0
   9   5  -2   26.89    7.70   0
  -9   5   2   13.91    7.41   0
   8  -5  -2    9.74    7.99   0
   8  -5  -2   25.68    8.04   0
   8   5  -2   16.45   10.32   0
  -8   5   2    6.64   10.86   0
  -8  -5   2   31.30    7.20   0
  -8  -5   2   14.24    7.24   0
  -7  -5   2   64.79    8.14   0
  -7   5   2   76.81   11.24   0
   7  -5  -2   50.54    8.49   0
   7   5  -2   92.34   10.67   0
   7  -5  -2   96.53   11.47   0
  -7  -5   2   70.68    7.50   0
  -6   5   2   53.82    7.58   0
   6  -5  -2   63.89    8.18   0
  -6  -5   2   31.48    8.43   0
  -6  -5   2   63.85    7.69   0
   6  -5  -2   54.38    8.88   0
   6   5  -2   56.33    8.10   0
  -5  -5   2   17.26    7.14   0
  -5   5   2   12.07    8.08   0
  -5  -5   2   14.05    7.99   0
   5   5  -2   22.16    7.53   0
   5  -5  -2   11.06    8.41   0
   5  -5  -2   29.59    7.92   0
   4  -5  -2  132.25    9.16   0
   4   5  -2  105.36    8.26   0
  -4  -5   2  133.05    8.73   0
  -4  -5   2  146.10    8.03   0
   4  -5  -2  171.29   11.97   0
  -4   5   2  149.04   12.11   0
  -3   5   2  209.22    9.46   0
  -3  -5   2  271.58   11.28   0
   3   5  -2  246.40    9.56   0
  -3  -5   2  244.94   12.58   0
   3  -5  -2  265.55    9.83   0
  -2  -5   2  101.34    8.22   0
   2   5  -2  101.79   11.39   0
  -2  -5   2   84.96    8.67   0
  -2   5   2   83.30    8.36   0
   2  -5  -2  101.32   11.81   0
   1  -5  -2  317.07   10.01   0
  -1  -5   2  292.13   10.21   0
  -1  -5   2  357.55    9.39   0
  -1   5   2  293.87    9.71   0
   1   5  -2  294.81    9.82   0
   0   5  -2   41.81   11.62   0
   0  -5   2   42.20    8.62   0
   0   5   2   30.41    8.36   0
   0  -5  -2   41.63   12.01   0
  -1  -5  -2   20.69    7.91   0
   1   5   2    6.62    7.66   0
  -1   5  -2   13.88    8.93   0
   1  -5   2   31.10    9.05   0
   2   5   2  591.94   10.85   0
  -2   5  -2  575.44   13.59   0
  -2  -5  -2  592.13   10.91   0
   2  -5   2  622.39   11.28   0
  -3   5  -2   -5.42    8.07   0
   3   5   2    3.32    6.92   0
  -3  -5  -2   13.37    7.26   0
   3  -5   2    7.70    8.21   0
  -4   5  -2  347.18    9.82   0
  -4  -5  -2  371.49    9.81   0
   4   5   2  428.78   12.07   0
  -4  -5  -2  415.24    9.68   0
   4  -5   2  422.07   12.30   0
   5  -5   2   99.15    8.84   0
  -5  -5  -2   95.18    8.30   0
  -5   5  -2   96.53    8.09   0
  -5  -5  -2  129.95    8.47   0
   5   5   2  126.33    8.05   0
   5  -5   2  110.54    8.38   0
   6   5   2   78.24    8.19   0
   6  -5   2  106.75   11.83   0
  -6  -5  -2   71.98    7.88   0
   6  -5   2   78.74    8.48   0
  -6   5  -2   72.06    8.86   0
  -6  -5  -2   72.16    7.70   0
  -7   5  -2  196.77   12.52   0
  -7  -5  -2  230.08    8.79   0
   7   5   2  185.86    9.69   0
   7  -5   2  304.55   12.88   0
   7  -5   2  214.45    9.49   0
  -7  -5  -2  226.88   11.44   0
   8  -5   2   49.75   11.81   0
  -8  -5  -2   48.93    7.37   0
   8  -5   2   59.27   10.86   0
  -8   5  -2   47.65   11.24   0
  -8  -5  -2   58.53   11.01   0
   9  -5   2   71.79    9.65   0
  -9  -5  -2   80.49    8.94   0
  -9  -5  -2  174.94   11.14   0
   9  -5   2  115.03    9.89   0
  -9   5  -2   86.43    9.23   0
   8  -6  -2   22.95    7.55   0
  -8  -6   2   11.42    7.77   0
   8   6  -2   21.08    7.86   0
   8  -6  -2   19.23   11.11   0
  -8   6   2   37.04   10.15   0
  -8  -6   2   12.28    9.49   0
  -7  -6   2   -6.23    6.62   0
   7  -6  -2    8.45    7.47   0
  -7  -6   2    5.42    7.71   0
   7  -6  -2    3.25   10.62   0
   7   6  -2   -2.86    7.08   0
  -7   6   2   -0.50    6.95   0
  -6  -6   2    2.45    6.99   0
   6  -6  -2   17.51    7.31   0
  -6  -6   2   -2.12    7.45   0
  -6   6   2   -2.23    7.35   0
   6   6  -2    2.09    7.42   0
   6  -6  -2   -3.93    7.52   0
  -5  -6   2   67.69    8.29   0
  -5  -6   2   86.61   10.14   0
   5  -6  -2   96.65    8.09   0
  -5   6   2   53.68    7.81   0
   5   6  -2   62.96    8.29   0
   5  -6  -2   66.46    8.70   0
  -4  -6   2   -3.69    9.70   0
  -4  -6   2   -2.70   10.64   0
   4   6  -2    1.83    7.03   0
   4  -6  -2   -2.03    7.78   0
   4  -6  -2   11.30    7.52   0
  -4   6   2   -4.85    7.56   0
   3   6  -2   17.88    9.90   0
  -3  -6   2   22.30    7.78   0
   3  -6  -2   25.99   10.69   0
  -3  -6   2   27.76    7.03   0
  -3   6   2   15.09    9.81   0
   2   6  -2   28.15    9.55   0
  -2  -6   2   29.01   10.59   0
  -2  -6   2   54.35   10.25   0
   2  -6  -2   24.55   10.28   0
  -2   6   2   17.81    7.65   0
  -1  -6   2   -4.73    7.81   0
   1  -6  -2   -1.77    7.16   0
  -1  -6   2    8.33    6.90   0
   1   6  -2   -0.09    7.40   0
  -1   6   2    9.34    7.02   0
   0   6   2   41.75    7.51   0
   0  -6  -2   32.85    7.70   0
   0   6  -2   34.69   10.63   0
   0  -6   2   45.90    7.43   0
   0  -6   2   33.21    8.11   0
  -1  -6  -2   34.74   10.29   0
   1  -6   2   18.70   10.44   0
   1  -6   2   28.76    7.10   0
   1   6   2   13.89   10.23   0
  -1   6  -2   19.00   10.48   0
   2   6   2   16.68    7.24   0
   2  -6   2   14.40    7.57   0
  -2   6  -2   24.40    7.44   0
  -2  -6  -2    6.53    7.38   0
  -3   6  -2   23.11    7.13   0
  -3  -6  -2   49.80    7.06   0
   3   6   2   26.72    7.78   0
   3  -6   2   19.16    8.22   0
  -3  -6  -2   35.13    7.99   0
   4  -6   2  -16.91   10.51   0
  -4  -6  -2   15.45    9.78   0
   4   6   2    8.36    9.65   0
  -4   6  -2   -8.27    7.20   0
  -4  -6  -2    7.91    7.34   0
   5   6   2   -0.08    7.03   0
  -5  -6  -2   -0.48    7.36   0
  -5  -6  -2   -0.87    6.77   0
  -5   6  -2   -6.29    7.40   0
   5  -6   2    4.09    6.91   0
   5  -6   2   -3.51    7.45   0
   6   6   2    1.27    6.88   0
  -6   6  -2   -0.37    7.02   0
  -6  -6  -2   -3.18    6.65   0
   6  -6   2    8.51   10.29   0
  -6  -6  -2    8.32    7.19   0
   6  -6   2   12.56    7.83   0
   7   6   2   10.60   10.22   0
   7  -6   2   -3.89   10.04   0
   7  -6   2    3.31   10.29   0
  -7  -6  -2    3.49   10.23   0
  -7  -6  -2   -0.18    6.83   0
  -7   6  -2    8.19   10.01   0
   5   7  -2   31.35   10.19   0
  -5  -7   2   28.43    9.61   0
  -5  -7   2   18.95    7.03   0
  -5   7   2   22.36   10.13   0
   5  -7  -2   33.20   10.22   0
   5  -7  -2   39.40    7.46   0
   4  -7  -2   31.62    7.52   0
  -4   7   2   21.18    7.37   0
  -4  -7   2   17.36    7.51   0
   4  -7  -2   21.96    7.18   0
  -4  -7   2   18.15    6.78   0
   4   7  -2   21.76    7.21   0
  -3  -7   2    9.15    6.67   0
   3   7  -2   13.00    6.98   0
  -3  -7   2   16.22    6.98   0
   3  -7  -2   15.54    7.25   0
  -3   7   2   27.19    9.76   0
  -2  -7   2   10.64    9.92   0
  -2   7   2    6.80    9.53   0
  -2  -7   2   10.54   10.17   0
   2   7  -2   -2.26    9.15   0
   2  -7  -2   16.39    7.42   0
  -1   7   2    6.48    6.91   0
  -1  -7   2    6.94    6.61   0
  -1  -7   2   17.62    7.20   0
   1  -7  -2    9.08    7.06   0
   1   7  -2   -4.73    6.97   0
   0  -7   2   54.64    7.56   0
   0   7  -2   28.51    7.35   0
   0  -7   2   41.44   10.28   0
   0   7   2   30.82    7.27   0
   0  -7  -2   33.24    7.70   0
  -1   7  -2   79.01   10.55   0
   1  -7   2   90.07   10.64   0
   1   7   2   58.73    7.94   0
  -1  -7  -2   87.57    8.24   0
   1  -7   2  136.94    8.50   0
   2  -7   2   49.04    7.79   0
   2  -7   2   70.13   10.52   0
  -2   7  -2   49.66    7.51   0
   2   7   2   59.04    7.20   0
  -2  -7  -2   54.10    7.57   0
   3  -7   2   23.84   10.12   0
  -3  -7  -2   14.93    6.60   0
   3   7   2   18.52    9.67   0
  -3   7  -2    5.09    7.10   0
  -3  -7  -2   19.95    7.34   0
   3  -7   2   23.30    7.18   0
   4  -7   2   14.13   10.31   0
  -4   7  -2   15.94    7.10   0
   4   7   2    9.89   10.28   0
  -4  -7  -2    3.27   10.53   0
  -4  -7  -2   13.94    6.96   0
  13   0  -3    0.80    6.77   0
 -13   0   3    0.59    8.00   0
 -12   0   3    0.69    7.83   0
  12   0  -3   -4.07    7.29   0
  11   0  -3    3.91    7.34   0
 -11   0   3   14.87    7.22   0
  10   0  -3   10.98    7.76   0
 -10   0   3    6.96   11.68   0
   9   0  -3   10.01   11.93   0
  -9   0   3   16.16    9.33   0
  -8   0   3    2.72    9.38   0
   8   0  -3   14.99   12.43   0
  -7   0   3    8.37   10.59   0
   7   0  -3    6.03   13.78   0
  -6   0   3    3.66   11.00   0
   6   0  -3    2.07   14.99   0
   5   0  -3   -0.67   10.86   0
  -5   0   3    8.31   10.84   0
  -4   0   3    0.78   13.51   0
   4   0  -3    1.64   18.12   0
   3   0  -3   -1.58   15.75   0
  -3   0   3    3.80   16.72   0
   3   0  -3    0.75   24.00   0
   2   0  -3    3.11   20.88   0
   2   0  -3    2.01   21.32   0
  -2   0   3    5.25   21.20   0
   1   0  -3    2.54   31.81   0
  -1   0   3    3.48   21.53   0
   1   0  -3    7.91   22.71   0
   0   0  -3   -4.15   24.74   0
   0   0  -3    8.75   20.04   0
   0   0   3    2.81   20.57   0
  -1   0  -3    8.62   21.49   0
  -1   0  -3    9.21   26.48   0
  -2   0  -3   -2.62   16.22   0
  -3   0  -3    5.29   17.15   0
  -3   0  -3    3.42   12.71   0
  -4   0  -3   -2.25   14.98   0
  -4   0  -3   -5.16   11.24   0
  -5   0  -3    5.70   12.98   0
  -5   0  -3    1.96    9.67   0
  -6   0  -3    4.58    8.80   0
  -6   0  -3    4.05   13.23   0
  -7   0  -3   -3.00    9.19   0
  -7   0  -3    7.34    9.40   0
  -8   0  -3   -0.52    8.68   0
  -8   0  -3    2.55    8.47   0
  -9   0  -3    1.62   10.96   0
  -9   0  -3   -2.72   10.96   0
  -9   0  -3   -2.71    7.85   0
 -10   0  -3    4.62   10.23   0
 -10   0  -3   -3.99   10.02   0
 -10   0  -3    1.03   10.22   0
 -11   0  -3    2.42    7.47   0
 -11   0  -3   -2.31    7.75   0
 -11   0  -3   -1.21   10.68   0
 -12   0  -3    2.12   10.46   0
 -12   0  -3    1.77    7.21   0
 -12   0  -3   -4.66   10.36   0
 -13   1   3    1.70    7.70   0
  13   1  -3    4.52    7.12   0
 -13  -1   3    4.85    7.38   0
  13  -1  -3    6.11   10.56   0
 -12  -1   3   10.08    8.10   0
  12   1  -3    8.69    6.72   0
  12  -1  -3   13.36    6.87   0
 -12   1   3    5.78    7.86   0
  11  -1  -3   21.81    7.20   0
 -11  -1   3   30.87    8.23   0
  11   1  -3   27.26    7.43   0
 -11   1   3   32.95   11.31   0
 -10   1   3   83.66    8.82   0
  10  -1  -3  102.50    8.18   0
 -10  -1   3  117.18   12.83   0
  10   1  -3  108.04    8.07   0
  -9   1   3  120.63   13.61   0
   9  -1  -3   87.87    8.83   0
   9   1  -3   90.57    8.68   0
  -9  -1   3   86.66    9.65   0
   8   1  -3   43.37    9.45   0
  -8  -1   3   47.30    9.99   0
  -8   1   3   43.07   13.80   0
   8  -1  -3   25.12    8.58   0
  -7  -1   3   -0.36    9.44   0
  -7   1   3    2.01   15.99   0
  -7  -1   3   -0.36   16.65   0
   7   1  -3   -3.04   13.07   0
   7  -1  -3    9.64   14.30   0
  -7   1   3    4.12   10.67   0
  -6  -1   3  207.61   10.97   0
  -6   1   3  139.24   15.49   0
   6  -1  -3  146.14   16.42   0
  -6   1   3  166.34   11.61   0
  -6  -1   3  142.51   15.67   0
   6  -1  -3  153.98   11.99   0
   6   1  -3  217.84   13.87   0
  -5  -1   3    4.76   11.09   0
   5  -1  -3    0.29   13.79   0
  -5   1   3   -0.32   11.00   0
  -5  -1   3    1.56   10.01   0
  -5   1   3    2.63   14.82   0
   5   1  -3   -2.67    9.33   0
   5  -1  -3    5.27   15.49   0
   5   1  -3    5.23   10.00   0
  -4  -1   3  308.68   18.03   0
   4   1  -3  341.01   17.69   0
  -4   1   3  254.66   14.84   0
   4  -1  -3  332.15   19.50   0
  -4  -1   3  258.02   14.59   0
   4  -1  -3  279.45   13.63   0
  -4   1   3  336.61   14.27   0
   4   1  -3  321.59   19.39   0
  -3   1   3   10.04   14.65   0
   3  -1  -3   17.68   13.79   0
   3   1  -3   20.09   19.69   0
  -3   1   3   13.22   19.46   0
   3  -1  -3    7.14   14.67   0
   3   1  -3   15.37   12.69   0
  -3  -1   3    3.16   13.18   0
  -3  -1   3   13.93   20.15   0
   2  -1  -3    9.95   15.76   0
   2   1  -3    1.50   15.71   0
   2   1  -3    3.25   23.86   0
  -2   1   3    1.43   15.88   0
  -2  -1   3    2.91   24.63   0
  -2  -1   3    3.46   16.41   0
  -2   1   3    7.08   16.19   0
   2  -1  -3   -0.12   16.21   0
   1   1  -3 7386.18   43.07   0
  -1   1   3 7657.26   46.64   0
   1   1  -3 7125.24   41.53   0
  -1  -1   3 7128.56   42.36   0
  -1  -1   3 7355.60   43.31   0
   1  -1  -3 6854.63   39.94   0
   1  -1  -3 7422.54   42.12   0
   0   1  -3  479.15   21.53   0
   0  -1  -3  497.71   20.56   0
   0   1  -3  485.72   20.49   0
   0  -1   3  465.07   29.18   0
   0  -1   3  484.36   21.10   0
   1  -1   3 3433.76   29.76   0
   1  -1   3 3143.62   41.09   0
  -1   1  -3 3461.41   44.91   0
  -1  -1  -3 3445.67   29.05   0
  -1   1  -3 3406.13   29.71   0
   2  -1   3   16.62   24.08   0
  -2  -1  -3   23.74   14.26   0
   2  -1   3   22.24   21.48   0
  -2   1  -3   32.77   15.38   0
  -3  -1  -3  141.08   11.56   0
   3  -1   3  142.42   13.17   0
  -3   1  -3  122.00   13.16   0
  -4   1  -3 1355.40   17.66   0
  -4  -1  -3 1300.45   17.15   0
   4  -1   3 1406.74   21.46   0
  -4  -1  -3 1382.57   19.56   0
  -5  -1  -3   -0.15    8.88   0
   5  -1   3    1.73   15.18   0
   5  -1   3   -2.52   10.51   0
  -5   1  -3   11.94   14.86   0
  -5  -1  -3    4.31    9.12   0
  -6  -1  -3  229.39   12.42   0
   6  -1   3  203.59   11.18   0
  -6  -1  -3  233.14   13.44   0
   6  -1   3  214.35   15.00   0
  -6   1  -3  159.48   15.24   0
  -6  -1  -3  213.32    9.38   0
  -6   1  -3  226.85   14.07   0
  -7   1  -3   45.98   12.89   0
  -7   1  -3   34.03   12.85   0
  -7  -1  -3   37.61    8.70   0
  -7  -1  -3   53.67   13.64   0
  -7  -1  -3   34.18    8.46   0
  -8  -1  -3   27.39   12.13   0
  -8  -1  -3   19.79    8.67   0
  -8   1  -3   17.83   11.49   0
  -8  -1  -3   29.04    8.50   0
  -8   1  -3   14.55   12.57   0
  -9   1  -3  117.84   11.50   0
  -9   1  -3   95.88   12.68   0
  -9  -1  -3   96.94    8.51   0
  -9  -1  -3  126.29   11.53   0
  -9  -1  -3  115.94   11.48   0
 -10  -1  -3   27.69   10.86   0
 -10  -1  -3   18.78    7.42   0
 -10  -1  -3   23.40    8.57   0
 -10   1  -3   26.34    7.67   0
 -10   1  -3   25.94   11.57   0
 -11   1  -3  163.75    9.89   0
 -11  -1  -3  177.10   10.28   0
 -11  -1  -3  165.77    9.71   0
 -11  -1  -3  218.52   12.27   0
 -11   1  -3  154.53   13.71   0
 -12  -1  -3    2.48    7.66   0
 -12  -1  -3    9.49    7.40   0
 -12   1  -3    6.74   10.72   0
 -12   1  -3    4.74    7.31   0
 -12  -1  -3    8.80    7.24   0
  12  -2  -3   11.21   10.05   0
  12   2  -3   10.10    7.49   0
 -12  -2   3    1.19    8.06   0
 -12   2   3   10.52    7.69   0
  11   2  -3    6.47    6.92   0
  11  -2  -3   -0.99   10.57   0
 -11   2   3  -10.05   11.15   0
 -11  -2   3    8.52   11.43   0
 -10  -2   3    7.29    8.37   0
  10  -2  -3    8.96   11.17   0
  10   2  -3   -0.35    7.15   0
 -10  -2   3    1.15   13.43   0
 -10  -2   3    1.69   13.93   0
 -10   2   3   -6.80   11.39   0
 -10   2   3   -0.38   13.20   0
  -9  -2   3  115.77   13.53   0
  -9   2   3  130.96   13.46   0
   9   2  -3  173.08    8.48   0
  -9   2   3  168.11    9.60   0
   9  -2  -3  124.80   14.12   0
   9  -2  -3  130.63    9.22   0
  -9  -2   3  137.74    9.14   0
  -8  -2   3  547.38   10.88   0
   8  -2  -3  488.68   14.00   0
  -8   2   3  667.65   12.71   0
  -8   2   3  486.46   14.22   0
   8  -2  -3  684.95   12.75   0
   8   2  -3  779.87   14.29   0
  -8  -2   3  490.65   14.26   0
   7   2  -3   66.09   12.32   0
  -7  -2   3   45.12    9.34   0
   7  -2  -3   64.74   13.82   0
   7   2  -3   68.98   11.97   0
  -7   2   3   55.64    9.26   0
  -7   2   3   48.29    9.13   0
  -7  -2   3   65.36    8.80   0
   7  -2  -3   58.01   12.92   0
  -6  -2   3   28.49    9.15   0
   6  -2  -3   19.85   13.09   0
   6   2  -3   16.12    9.05   0
  -6   2   3   17.79    9.36   0
  -6   2   3   14.33   12.85   0
   6  -2  -3   10.12   10.43   0
  -6  -2   3   12.71    9.05   0
   6   2  -3   14.51    9.19   0
  -5  -2   3   84.95   10.55   0
  -5  -2   3   83.37   13.17   0
   5  -2  -3   81.94   13.92   0
   5  -2  -3   81.89   10.84   0
  -5   2   3   87.60   13.81   0
   5   2  -3   54.74    9.21   0
  -5   2   3   63.14   10.66   0
   5   2  -3   72.91   10.26   0
  -4  -2   3  236.06   14.93   0
   4  -2  -3  226.89   15.43   0
   4   2  -3  198.57   10.45   0
  -4   2   3  230.80   11.68   0
  -4  -2   3  235.22   15.77   0
   4  -2  -3  189.55   11.32   0
   4   2  -3  220.54   11.33   0
  -3  -2   3  478.75   16.05   0
   3  -2  -3  505.06   13.43   0
  -3  -2   3  463.77   14.29   0
  -3   2   3  454.00   13.84   0
   3   2  -3  503.50   12.39   0
   3   2  -3  465.08   13.95   0
   3  -2  -3  477.02   18.01   0
   2  -2  -3  293.45   13.10   0
  -2  -2   3  356.04   13.75   0
   2   2  -3  368.02   13.97   0
   2   2  -3  351.22   14.43   0
  -2  -2   3  352.50   13.04   0
  -2   2   3  364.69   18.39   0
   2  -2  -3  365.17   14.15   0
   1   2  -3  335.99   13.99   0
   1  -2  -3  430.82   13.88   0
  -1  -2   3  343.02   13.73   0
  -1   2   3  400.57   14.26   0
  -1  -2   3  415.78   14.86   0
   0   2   3   46.85   11.46   0
   0  -2   3   43.18   12.91   0
   0   2  -3   44.59   12.13   0
   0  -2   3   47.22   12.23   0
   0  -2  -3   50.77   12.06   0
  -1   2  -3  293.05   13.59   0
   1   2   3  268.56   12.78   0
   1  -2   3  248.56   13.32   0
   1  -2   3  283.77   14.22   0
  -1  -2  -3  283.72   12.64   0
  -2  -2  -3   11.15   10.78   0
  -2   2  -3   22.80   11.40   0
   2   2   3   17.63   10.86   0
   2  -2   3   13.24   11.39   0
  -3   2  -3  485.55   12.95   0
  -3  -2  -3  478.28   12.84   0
   3  -2   3  508.05   17.18   0
  -4  -2  -3  265.41   11.06   0
  -4  -2  -3  273.79   10.60   0
  -4   2  -3  270.21   12.14   0
   4  -2   3  242.41   16.18   0
   4  -2   3  286.56   15.99   0
  -5   2  -3  308.42   11.99   0
   5  -2   3  286.47   17.04   0
  -5  -2  -3  339.59   14.02   0
   5  -2   3  321.24   15.38   0
  -5  -2  -3  331.88   14.20   0
  -6  -2  -3  332.72   12.71   0
   6  -2   3  281.88   15.81   0
   6  -2   3  362.14   14.64   0
  -6  -2  -3  291.80   10.39   0
  -6   2  -3  336.36   10.57   0
  -7  -2  -3   30.72    8.48   0
   7  -2   3   34.99   11.90   0
  -7  -2  -3   29.24    7.96   0
   7  -2   3   58.56   13.31   0
  -7   2  -3   33.96    9.63   0
   8  -2   3  134.65   15.18   0
  -8  -2  -3  127.24    8.33   0
   8  -2   3  120.21   10.06   0
  -8   2  -3  140.58    8.85   0
  -8  -2  -3  153.17   11.44   0
  -9  -2  -3   29.48    6.99   0
  -9  -2  -3   26.42    7.70   0
   9  -2   3   18.06   10.32   0
  -9  -2  -3   26.35    8.70   0
  -9   2  -3   24.18    7.95   0
 -10  -2  -3   75.82    8.28   0
 -10   2  -3   75.19   11.18   0
 -10  -2  -3   73.28    8.69   0
 -10  -2  -3   87.46   10.79   0
 -11   2  -3   26.63   10.45   0
 -11  -2  -3   20.06   10.66   0
 -11  -2  -3   17.13    8.06   0
 -11  -2  -3   13.09    7.09   0
 -12  -3   3   19.10   14.47   0
 -12  -3   3   73.54   11.29   0
  12  -3  -3   82.92   10.58   0
 -12  -3   3   33.85   15.62   0
 -12   3   3   13.70   12.17   0
 -11  -3   3   16.30   10.67   0
 -11   3   3   19.11   10.71   0
 -11  -3   3   20.93    8.15   0
  11  -3  -3   16.72   11.28   0
  11  -3  -3   26.36    8.67   0
  10  -3  -3   46.84   11.47   0
  10  -3  -3   57.37    8.44   0
 -10  -3   3   47.53   11.38   0
 -10  -3   3   55.71    7.95   0
 -10   3   3   35.45   10.26   0
  -9  -3   3  113.88   12.11   0
   9  -3  -3  101.46    9.03   0
  -9  -3   3  117.60    8.84   0
  -9   3   3   96.91    9.11   0
   9  -3  -3  129.87    8.73   0
   8  -3  -3    3.96    7.98   0
   8  -3  -3    8.64    8.53   0
   8   3  -3    4.31   10.78   0
  -8  -3   3   12.84    7.22   0
  -8  -3   3   10.45   11.16   0
  -8   3   3    3.03   10.88   0
  -7  -3   3  255.50   12.54   0
   7  -3  -3  253.64   14.21   0
  -7  -3   3  197.54   10.90   0
  -7   3   3  227.78   13.50   0
   7   3  -3  242.28   13.36   0
   7  -3  -3  266.31   13.59   0
  -6   3   3   13.53    9.01   0
  -6  -3   3    9.84   12.15   0
   6  -3  -3    3.48    9.22   0
   6  -3  -3   -2.18    9.45   0
  -6  -3   3   11.91    7.62   0
   6   3  -3    9.58    8.39   0
  -5  -3   3   39.62    8.23   0
   5   3  -3   41.82    9.57   0
  -5  -3   3   52.50   13.89   0
   5  -3  -3   48.54   10.13   0
  -5   3   3   60.68    9.28   0
   5  -3  -3   42.38    8.48   0
   4  -3  -3   83.68   10.10   0
  -4   3   3   83.72   10.35   0
  -4  -3   3   90.78   14.13   0
   4  -3  -3   72.22   10.11   0
   4   3  -3   84.51   10.25   0
  -4  -3   3   86.56    8.71   0
   3  -3  -3   23.59   13.16   0
   3  -3  -3   14.22   10.33   0
  -3  -3   3   20.05    8.84   0
   3   3  -3   13.00    9.92   0
  -3  -3   3   13.28   10.28   0
  -3   3   3    0.62   13.61   0
   2  -3  -3 1164.23   14.73   0
  -2  -3   3 1014.68   13.07   0
  -2  -3   3 1010.17   14.61   0
   2   3  -3 1184.38   17.89   0
  -2   3   3 1174.99   14.67   0
  -1  -3   3  143.61   13.74   0
  -1   3   3  133.80   10.13   0
  -1  -3   3  112.12   11.01   0
   1   3  -3  125.22   14.76   0
   1  -3  -3  135.51   10.48   0
   0   3  -3  777.79   13.57   0
   0   3   3  728.58   12.97   0
   0  -3  -3  791.15   13.33   0
   0  -3   3  822.59   13.24   0
   0  -3   3  826.65   13.92   0
   1   3   3  290.80   11.03   0
   1  -3   3  309.44   11.61   0
  -1  -3  -3  307.81   10.89   0
   1  -3   3  317.89   14.65   0
  -1   3  -3  300.23   11.41   0
  -2  -3  -3  142.20   13.12   0
  -2   3  -3  134.96   10.04   0
   2  -3   3  130.12   10.15   0
   2   3   3  132.45    9.36   0
   3   3   3  112.08   12.99   0
  -3  -3  -3  132.18   10.35   0
   3  -3   3  121.85   14.97   0
  -3   3  -3  127.48   10.87   0
  -4   3  -3   62.93   10.23   0
  -4  -3  -3   74.38    9.36   0
   4  -3   3   47.18    9.77   0
   4   3   3   69.66   12.72   0
   4  -3   3   74.92   13.87   0
  -5  -3  -3  774.44   12.25   0
  -5  -3  -3  836.00   13.84   0
  -5   3  -3  800.09   13.31   0
   5  -3   3  542.79   14.07   0
   5  -3   3  814.73   13.38   0
  -6   3  -3  274.37   13.65   0
  -6  -3  -3  288.83    9.61   0
  -6  -3  -3  280.73   12.71   0
   6  -3   3  307.50   14.24   0
   6  -3   3  202.10   10.89   0
   7  -3   3  150.29   13.22   0
  -7  -3  -3  153.73   11.27   0
  -7  -3  -3  148.72   11.57   0
   7  -3   3  181.30   12.82   0
  -7   3  -3  152.18   12.61   0
  -8  -3  -3   -2.81    6.86   0
  -8   3  -3    4.18    7.78   0
   8  -3   3    8.90   11.29   0
  -8  -3  -3   13.40   10.23   0
   8  -3   3    2.62   10.50   0
  -9  -3  -3   46.75   10.33   0
  -9  -3  -3   22.58    7.40   0
   9  -3   3   31.75   11.14   0
   9  -3   3   34.11    8.43   0
  -9   3  -3   21.97    7.86   0
  10  -3   3  251.39   12.98   0
 -10  -3  -3  174.63    9.59   0
 -10   3  -3  144.89    9.84   0
 -10  -3  -3  158.55    9.31   0
 -11  -3  -3   17.82    8.16   0
 -11  -3  -3   22.49    8.68   0
 -11   3  -3   28.27   11.07   0
 -11  -3  -3   22.84   10.65   0
  11  -4  -3    0.22   10.52   0
 -11  -4   3   -3.25    6.76   0
 -11   4   3   -0.97   10.09   0
  11  -4  -3    1.22   11.28   0
 -11  -4   3    4.75   10.27   0
 -10  -4   3    8.83   10.48   0
  10  -4  -3    0.75    7.49   0
  10  -4  -3   -6.21   11.72   0
 -10  -4   3   -1.02    7.53   0
 -10   4   3    4.31    7.03   0
  -9   4   3   16.64    7.54   0
  -9  -4   3    8.35   10.51   0
   9   4  -3    9.33   10.46   0
  -9  -4   3   20.84    7.40   0
   9  -4  -3    8.53    8.05   0
   9  -4  -3   15.24    7.77   0
   8  -4  -3   -6.56   11.19   0
  -8  -4   3    3.03   10.65   0
   8  -4  -3    5.58    7.98   0
   8   4  -3    7.52    7.92   0
  -8   4   3    3.90    7.48   0
  -8  -4   3    0.59    7.26   0
   7   4  -3    8.35   10.86   0
   7  -4  -3   16.87   11.77   0
  -7  -4   3   21.08   10.89   0
  -7   4   3    8.00    8.34   0
  -7  -4   3    8.21    7.58   0
   7  -4  -3    2.19    7.89   0
   6  -4  -3  108.54   11.86   0
   6  -4  -3  111.73   12.06   0
  -6   4   3   90.11    8.03   0
   6   4  -3  111.90   11.38   0
  -6  -4   3   84.05    8.18   0
  -6  -4   3   89.52    8.52   0
  -5  -4   3   10.49    7.82   0
   5   4  -3    3.83    8.46   0
   5  -4  -3   12.55    8.92   0
  -5  -4   3    9.72    8.95   0
  -5   4   3   25.20   11.59   0
   5  -4  -3   10.18    8.89   0
   4   4  -3  251.84   12.91   0
  -4  -4   3  266.69    9.26   0
  -4   4   3  245.18    9.67   0
  -4  -4   3  223.84   10.73   0
   4  -4  -3  264.86   10.35   0
   4  -4  -3  269.41   13.99   0
  -3  -4   3   88.03    8.50   0
  -3  -4   3   91.77    9.25   0
   3  -4  -3  103.60    8.89   0
  -3   4   3  105.30   12.71   0
   3   4  -3   86.69    9.38   0
   3  -4  -3   87.23    9.07   0
   2  -4  -3   50.17    8.99   0
  -2  -4   3   57.12    8.30   0
  -2   4   3   60.87    8.77   0
   2   4  -3   57.89    8.89   0
  -2  -4   3   49.28    8.41   0
  -1   4   3  -17.49   12.04   0
   1  -4  -3    3.07    8.35   0
  -1  -4   3    6.65    8.68   0
   1   4  -3    5.98    7.94   0
  -1  -4   3    6.00    8.26   0
   0   4  -3   11.62    8.54   0
   0   4   3   23.23    8.45   0
   0  -4   3   19.90    8.59   0
   0  -4  -3   39.23   11.84   0
   0  -4   3   37.23   12.67   0
  -1  -4  -3   45.86    8.82   0
   1   4   3   48.99   11.74   0
   1  -4   3   43.26    8.62   0
   1  -4   3   56.88    8.89   0
  -1   4  -3   40.32    8.84   0
  -2  -4  -3   22.26    8.73   0
   2   4   3    7.65    7.78   0
  -2   4  -3    5.66    8.93   0
   2  -4   3    7.45    8.16   0
   3  -4   3   48.27    9.00   0
  -3  -4  -3   48.47   11.79   0
   3   4   3   48.31    8.16   0
  -3   4  -3   45.92    8.62   0
   4   4   3   97.28    8.60   0
  -4  -4  -3  101.57    8.86   0
  -4   4  -3  117.80    9.15   0
   4  -4   3   96.55    9.27   0
   5   4   3   10.14    8.26   0
  -5  -4  -3    2.69   11.75   0
   5  -4   3    4.87    7.83   0
  -5   4  -3   -3.88   12.16   0
  -5  -4  -3   13.77   11.15   0
   5  -4   3   10.18    8.64   0
   6  -4   3   72.48    9.08   0
  -6  -4  -3   91.78    7.89   0
   6  -4   3   77.44    8.35   0
  -6   4  -3   77.04    8.47   0
  -6  -4  -3   79.27    8.20   0
   7  -4   3   54.24    8.18   0
  -7  -4  -3   61.43   11.47   0
  -7   4  -3   46.39   11.16   0
   7  -4   3   61.45   11.13   0
  -7  -4  -3   63.13   10.48   0
  -8  -4  -3    4.87    7.23   0
   8  -4   3   -1.23   10.91   0
  -8  -4  -3    7.31    6.84   0
  -8   4  -3    1.75    7.80   0
   8  -4   3    5.81    8.07   0
   9  -4   3    8.78   11.57   0
  -9  -4  -3    8.51    7.28   0
  -9  -4  -3   12.29   10.75   0
   9  -4   3    9.57   10.10   0
  -9   4  -3    6.08   10.95   0
  10  -4   3    3.58    7.64   0
 -10   4  -3    6.65    7.03   0
 -10  -4  -3   -2.37   10.33   0
  10  -4   3   -0.40   11.85   0
 -10  -4  -3    5.97    7.28   0
  10  -5  -3    7.17    7.81   0
 -10  -5   3   -0.48    7.51   0
 -10  -5   3   13.08    7.71   0
  10   5  -3    1.55   10.28   0
  10  -5  -3   16.93   11.14   0
 -10   5   3   11.03   10.14   0
  -9   5   3   33.87    7.65   0
  -9  -5   3   14.55    7.49   0
   9  -5  -3   47.37   10.94   0
  -9  -5   3   22.52    7.72   0
   9  -5  -3   25.15   10.93   0
   9   5  -3   15.59    7.66   0
   8  -5  -3   26.37   10.21   0
   8   5  -3   26.19   10.60   0
  -8  -5   3   21.96    7.29   0
  -8   5   3   30.36   10.23   0
  -8  -5   3   20.59    6.98   0
   8  -5  -3   28.02   11.40   0
   7  -5  -3   18.33    8.13   0
   7  -5  -3   43.61    7.93   0
   7   5  -3   14.58    7.60   0
  -7  -5   3   42.74   10.00   0
  -7  -5   3   29.64    7.74   0
  -7   5   3   31.36   10.44   0
   6  -5  -3   12.10    7.53   0
  -6  -5   3    8.58    6.97   0
   6  -5  -3    3.98    8.39   0
  -6  -5   3   -1.87    8.25   0
   6   5  -3   17.22   10.78   0
  -6   5   3   19.31    7.19   0
   5  -5  -3   39.54   11.68   0
   5   5  -3   32.15   10.71   0
  -5  -5   3   15.00    7.69   0
   5  -5  -3   30.19   11.53   0
  -5  -5   3   29.08    7.16   0
  -5   5   3   28.65    7.51   0
  -4  -5   3  124.97    9.27   0
   4  -5  -3  141.88    8.93   0
  -4   5   3   92.88    8.88   0
  -4  -5   3  149.62   10.31   0
   4   5  -3  129.48    8.38   0
   4  -5  -3  151.06   11.89   0
  -3   5   3   21.04    8.11   0
   3   5  -3   30.16    8.12   0
  -3  -5   3   21.46    7.25   0
   3  -5  -3   28.45    8.22   0
  -3  -5   3   38.36   11.91   0
  -2  -5   3   80.19    8.60   0
  -2  -5   3   75.92    8.36   0
  -2   5   3   69.19    8.47   0
   2  -5  -3   79.05    8.68   0
   2   5  -3   73.55    8.19   0
  -1  -5   3  101.20    8.70   0
  -1  -5   3  120.32    8.54   0
  -1   5   3   83.94    8.29   0
   1   5  -3   88.38    8.38   0
   1  -5  -3   90.45    8.35   0
   0  -5   3  143.69    8.97   0
   0   5   3  130.61    8.55   0
   0   5  -3  126.46    8.82   0
   0  -5   3  140.70    8.52   0
   0  -5  -3  142.73    8.68   0
   1  -5   3    2.42    8.07   0
  -1  -5  -3   16.17    7.94   0
  -1   5  -3    9.67    8.44   0
   1   5   3   13.72    7.90   0
   1  -5   3   27.37   10.65   0
   2  -5   3    4.07    7.92   0
   2   5   3    3.67    7.36   0
  -2   5  -3   10.81   10.93   0
  -2  -5  -3   18.07    7.58   0
  -3   5  -3   35.82    7.88   0
   3   5   3   56.42    7.86   0
   3  -5   3   25.54    8.15   0
  -3  -5  -3   48.26    7.64   0
  -4   5  -3   51.17   10.91   0
  -4  -5  -3   47.04    7.68   0
   4   5   3   40.73    7.50   0
   4  -5   3   55.67    8.04   0
   5  -5   3  154.29    8.49   0
  -5  -5  -3  156.16    8.59   0
   5   5   3  161.12    8.46   0
   5  -5   3  138.28    8.67   0
  -5  -5  -3  171.97    8.68   0
  -5   5  -3  132.57    8.44   0
  -6   5  -3   19.53    7.15   0
  -6  -5  -3   15.40    7.09   0
   6  -5   3   32.64   10.69   0
   6   5   3   21.24    7.41   0
   6  -5   3   29.18   10.61   0
  -6  -5  -3   12.40    7.64   0
  -7   5  -3    4.67    7.15   0
   7  -5   3   10.07    7.64   0
  -7  -5  -3   17.63    9.72   0
   7  -5   3    5.56   10.73   0
  -7  -5  -3   -5.18    7.52   0
  -8   5  -3    3.17    7.27   0
   8  -5   3    5.60    7.34   0
   8  -5   3    1.42    6.98   0
  -8  -5  -3   -3.50    6.63   0
  -8  -5  -3    6.54    7.40   0
  -9  -5  -3   17.33    7.14   0
   9  -5   3   17.43   10.96   0
   9  -5   3   11.90   10.88   0
  -9   5  -3   27.57   10.45   0
  -9  -5  -3   32.26   10.12   0
  -8   6   3    2.18    7.46   0
  -8  -6   3   21.83   10.71   0
   8  -6  -3   10.31   10.84   0
   8   6  -3   42.88   10.12   0
  -8  -6   3   37.85    9.84   0
   8  -6  -3   23.29   10.72   0
   7   6  -3    3.40    7.34   0
  -7   6   3   -3.49    7.02   0
  -7  -6   3  -12.93    6.82   0
   7  -6  -3   10.90    7.42   0
   7  -6  -3   -1.12   10.01   0
  -7  -6   3    9.31   10.51   0
   6   6  -3   38.47   10.28   0
  -6  -6   3   40.56    6.89   0
   6  -6  -3   22.14   10.59   0
  -6   6   3   23.46   10.56   0
   6  -6  -3   53.72    7.61   0
  -6  -6   3   16.23    6.89   0
  -5  -6   3   11.11    6.94   0
   5  -6  -3    8.73    7.77   0
  -5  -6   3   -1.52    7.25   0
  -5   6   3    4.66    9.72   0
   5  -6  -3   11.20    7.11   0
   5   6  -3   10.21    6.88   0
   4  -6  -3    3.89    7.07   0
  -4  -6   3    9.61    6.65   0
  -4  -6   3   10.62   10.71   0
   4   6  -3    8.63    7.21   0
  -4   6   3    5.46    7.59   0
   4  -6  -3    5.78    7.45   0
  -3  -6   3   89.90   10.36   0
   3   6  -3   77.31    8.07   0
   3  -6  -3   75.87    8.39   0
  -3   6   3   65.60    8.16   0
  -3  -6   3   72.23   11.58   0
   2   6  -3    3.92    7.23   0
  -2  -6   3    7.38    6.61   0
   2  -6  -3   22.21    7.55   0
  -2   6   3   10.09    7.42   0
  -2  -6   3   -0.67    6.82   0
   1   6  -3   96.34    7.88   0
  -1  -6   3   95.67    7.40   0
   1  -6  -3  106.68    8.09   0
  -1   6   3   91.02   10.13   0
  -1  -6   3   75.39    8.06   0
   0  -6   3    2.91    7.32   0
   0  -6  -3   -1.85    7.27   0
   0  -6   3   -1.11    6.98   0
   0   6   3   14.69    7.04   0
   0   6  -3   -3.72    7.22   0
   1  -6   3   18.86   10.32   0
   1   6   3   30.15    6.77   0
  -1   6  -3   17.59    7.24   0
  -1  -6  -3    9.22    7.03   0
   1  -6   3   15.43    7.01   0
   2  -6   3    4.54    7.18   0
   2  -6   3   23.97    7.89   0
   2   6   3   15.71    6.99   0
  -2   6  -3    8.67    7.19   0
  -2  -6  -3   24.19   10.04   0
  -3  -6  -3   17.04   10.40   0
   3  -6   3    6.82    7.61   0
   3  -6   3    0.69   10.39   0
   3   6   3    6.70    6.54   0
  -3   6  -3   -8.19    9.75   0
  -4  -6  -3  102.71    8.21   0
  -4  -6  -3  140.77   10.55   0
   4   6   3   92.51    7.83   0
   4  -6   3  117.02    8.25   0
  -4   6  -3  105.56    8.35   0
  -5   6  -3    6.13    7.49   0
  -5  -6  -3    0.32    9.36   0
   5  -6   3    8.50    7.53   0
   5  -6   3   20.36   10.81   0
   5   6   3   12.59    6.37   0
  -5  -6  -3   16.38    9.88   0
   6  -6   3   55.52    8.03   0
  -6  -6  -3   84.04   10.35   0
   6  -6   3   77.00   10.91   0
   6   6   3   59.19    7.79   0
  -6  -6  -3   49.22    7.96   0
  -6   6  -3   38.53    7.90   0
   7   6   3    2.55    6.82   0
   7  -6   3    6.35    7.55   0
  -7  -6  -3    2.12    7.10   0
   7  -6   3   13.49    9.87   0
  -7  -6  -3    8.88    7.17   0
  -7   6  -3    8.57   10.20   0
  -5  -7   3   -9.18    6.92   0
   5   7  -3    7.29    6.98   0
   5  -7  -3   -0.38    7.37   0
  -5  -7   3  -22.12    6.87   0
   5  -7  -3   -8.95    6.90   0
  -5   7   3    4.70    6.80   0
  -4  -7   3    2.51    6.74   0
   4  -7  -3   -0.02    7.11   0
  -4   7   3   -6.78    9.99   0
   4   7  -3    7.88    6.90   0
  -4  -7   3    0.73    7.15   0
   4  -7  -3   -0.58    7.24   0
  -3  -7   3   36.01    7.10   0
  -3  -7   3   49.26    7.20   0
   3  -7  -3   39.12    7.59   0
   3   7  -3   33.23    7.34   0
   3  -7  -3   42.34    7.47   0
  -3   7   3   47.75    7.71   0
  -2   7   3   10.41    7.22   0
  -2  -7   3  -11.75    6.55   0
  -2  -7   3   -3.46   10.05   0
   2   7  -3    4.08    6.67   0
   2  -7  -3   -2.96    6.53   0
  -1   7   3   32.44   10.10   0
  -1  -7   3   71.58    7.33   0
   1   7  -3   40.90    7.41   0
   1  -7  -3   35.60    7.01   0
  -1  -7   3   39.78    7.64   0
   0  -7   3    8.56    7.16   0
   0   7   3   -5.10    6.80   0
   0  -7   3   -5.53    6.80   0
   0  -7  -3   -0.79    6.96   0
   0   7  -3    1.31    6.81   0
   1  -7   3    5.52    6.87   0
   1  -7   3   11.17    6.96   0
  -1  -7  -3  -13.59    7.17   0
  -1   7  -3   -2.14    9.89   0
   1   7   3    8.22    6.85   0
   2  -7   3   -1.69    6.76   0
  -2   7  -3    0.82    6.77   0
   2  -7   3    4.36    6.89   0
  -2  -7  -3   -2.40    6.86   0
   2   7   3   15.72    9.79   0
   3  -7   3   11.18    7.28   0
   3  -7   3   17.66    6.83   0
  -3  -7  -3    7.11    6.78   0
   3   7   3    6.65    6.74   0
  -3  -7  -3   -1.29    7.07   0
  -3   7  -3   10.07    7.32   0
   4  -7   3   53.25    8.45   0
   4   7   3   62.87    7.54   0
   4  -7   3   51.67    8.28   0
  -4  -7  -3   69.98    7.28   0
  -4  -7  -3   73.82   10.54   0
  -4   7  -3   65.45    8.28   0
  13   0  -4  305.94   12.18   0
 -13   0   4  254.41   10.86   0
  12   0  -4    3.89    9.61   0
 -12   0   4    8.37    7.36   0
  11   0  -4   85.29    7.84   0
 -11   0   4  100.87    9.24   0
  10   0  -4   65.56    8.07   0
 -10   0   4   88.71   12.00   0
   9   0  -4   10.31    7.70   0
  -9   0   4  -11.60    8.58   0
   8   0  -4  777.15   12.72   0
  -8   0   4  858.18   16.05   0
  -7   0   4   13.89    9.76   0
   7   0  -4   13.63    9.51   0
   6   0  -4 1006.17   14.87   0
  -6   0   4 1138.56   15.60   0
   5   0  -4   20.01   11.58   0
  -5   0   4   24.00   11.70   0
   4   0  -4    6.15   18.44   0
   4   0  -4    0.49   17.95   0
  -4   0   4   -4.06   12.34   0
   3   0  -4    0.47   15.70   0
  -3   0   4    2.88   14.26   0
   3   0  -4    1.94   19.63   0
   2   0  -4  529.97   29.77   0
  -2   0   4  521.37   19.66   0
   2   0  -4  545.89   19.73   0
   1   0  -4 2498.37   34.35   0
   1   0  -4 2505.78   36.49   0
  -1   0   4 2492.66   29.15   0
   0   0  -4   85.88   20.52   0
   0   0  -4  111.96   18.51   0
   0   0   4  103.74   18.78   0
  -1   0  -4   42.32   16.19   0
  -1   0  -4   33.67   17.25   0
  -2   0  -4 1003.06   26.39   0
  -2   0  -4 1025.98   19.57   0
  -3   0  -4  442.26   14.55   0
  -4   0  -4  669.62   14.50   0
  -4   0  -4  547.26   18.95   0
  -5   0  -4  868.73   21.56   0
  -5   0  -4  963.89   18.24   0
  -6   0  -4  587.68   11.98   0
  -6   0  -4  548.60   18.23   0
  -7   0  -4  199.81   10.05   0
  -7   0  -4  150.07   10.93   0
  -8   0  -4   14.35   12.42   0
  -8   0  -4    8.21    8.60   0
  -9   0  -4   51.60   11.31   0
  -9   0  -4   49.84    8.52   0
 -10   0  -4    2.81   11.01   0
 -10   0  -4    8.44    8.18   0
 -10   0  -4    7.31   10.66   0
 -11   0  -4   66.27   10.83   0
 -11   0  -4   58.78    7.96   0
 -11   0  -4   38.19    8.33   0
 -13   1   4    4.22   10.27   0
  13  -1  -4   -5.78    6.96   0
  13   1  -4    6.06   10.52   0
 -13  -1   4  -10.35    8.04   0
  12   1  -4   39.39   10.06   0
  12  -1  -4   16.36    7.41   0
 -12   1   4   27.40    8.06   0
 -12  -1   4   13.87    8.08   0
  11   1  -4   43.36   10.59   0
 -11  -1   4   18.16    8.69   0
  11  -1  -4   34.01   10.61   0
 -11   1   4   31.80    8.38   0
  10   1  -4    2.10   10.77   0
  10  -1  -4    2.50    7.76   0
 -10   1   4   24.79   12.27   0
 -10  -1   4   -0.56    8.33   0
   9   1  -4   54.06    8.46   0
  -9   1   4   70.96   13.68   0
   9  -1  -4   48.44    9.12   0
  -9  -1   4   48.42    9.04   0
  -8  -1   4    5.98   12.82   0
   8   1  -4   20.09    8.38   0
   8  -1  -4   32.91   13.59   0
  -8   1   4   14.00   10.03   0
  -7  -1   4  424.33   11.28   0
   7   1  -4  474.80   11.02   0
   7  -1  -4  441.02   12.28   0
  -7   1   4  512.56   16.90   0
   6  -1  -4  245.92   17.07   0
   6   1  -4  239.26   16.42   0
  -6  -1   4  194.52   17.08   0
  -6   1   4  309.88   12.26   0
   6   1  -4  235.49   10.94   0
  -6  -1   4  296.51   15.31   0
   6  -1  -4  317.72   15.82   0
   5   1  -4   33.42   14.03   0
  -5  -1   4   28.92   10.92   0
  -5   1   4   34.50   15.53   0
   5  -1  -4   30.15   14.06   0
  -5  -1   4   32.97   14.58   0
   5   1  -4   27.49   10.34   0
   5  -1  -4   32.67   10.79   0
   4  -1  -4  109.00   16.74   0
  -4  -1   4   83.11   13.23   0
   4   1  -4  104.97   12.72   0
   4  -1  -4  111.09   11.84   0
  -4   1   4  112.54   12.10   0
   4   1  -4  113.75   11.69   0
  -4  -1   4  108.55   12.00   0
  -3   1   4  249.72   14.24   0
   3   1  -4  283.34   14.96   0
   3   1  -4  357.17   13.68   0
  -3  -1   4  374.55   21.97   0
   3  -1  -4  312.32   14.82   0
  -3  -1   4  321.63   13.89   0
   3  -1  -4  276.08   13.35   0
   2   1  -4 1405.20   22.24   0
   2  -1  -4 1276.66   19.17   0
  -2  -1   4 1413.00   23.11   0
   2  -1  -4 1432.45   26.88   0
  -2  -1   4 1376.98   20.26   0
  -2   1   4 1453.50   19.92   0
   2   1  -4 1442.67   24.90   0
  -1   1   4 2823.99   25.93   0
   1  -1  -4 2833.98   26.13   0
  -1  -1   4 2733.69   27.07   0
  -1  -1   4 2741.05   27.96   0
   1   1  -4 2775.70   26.82   0
   1  -1  -4 2665.80   26.04   0
   1   1  -4 2775.32   31.32   0
   0  -1   4  102.36   16.22   0
   0   1  -4  104.53   22.92   0
   0  -1   4  106.33   17.67   0
   0   1  -4  108.46   16.22   0
   0  -1  -4  111.81   21.06   0
   0  -1  -4  108.37   21.71   0
  -1  -1  -4  541.83   15.94   0
   1  -1   4  554.74   16.39   0
  -1   1  -4  551.85   23.61   0
   1  -1   4  564.47   25.72   0
  -1   1  -4  547.77   16.64   0
   2  -1   4    1.82   22.64   0
   2  -1   4   -1.01   12.69   0
  -2   1  -4    8.63   13.15   0
   3  -1   4  522.66   13.88   0
  -3   1  -4  515.77   13.80   0
  -4   1  -4  107.98   11.59   0
  -4  -1  -4  117.97   10.54   0
  -4  -1  -4  116.52   13.33   0
   4  -1   4  135.25   16.12   0
  -5  -1  -4   10.38   13.41   0
  -5  -1  -4    2.09   12.00   0
   5  -1   4    7.39   10.85   0
  -5   1  -4   -1.84   10.47   0
  -6  -1  -4  185.90   10.08   0
   6  -1   4  187.59   10.62   0
  -6  -1  -4  176.14    9.79   0
  -6  -1  -4  160.78    9.39   0
  -6   1  -4  197.92   13.64   0
  -7  -1  -4   99.38   10.35   0
  -7  -1  -4  122.44   12.38   0
  -7  -1  -4   93.93    9.26   0
  -7   1  -4  110.42   10.31   0
  -8  -1  -4   56.32   10.69   0
  -8  -1  -4   66.10   10.87   0
  -8   1  -4   49.92    8.97   0
  -8  -1  -4   73.47    8.58   0
  -9  -1  -4   -0.18    7.81   0
  -9   1  -4   -5.97    8.22   0
  -9  -1  -4   -3.44    8.09   0
  -9  -1  -4   -3.52   10.69   0
 -10   1  -4   10.99    7.49   0
 -10  -1  -4   18.40   10.71   0
 -10  -1  -4    7.60   10.69   0
 -10  -1  -4   12.81    7.77   0
 -11  -1  -4   43.99   10.52   0
 -11  -1  -4   30.36    7.63   0
 -11   1  -4   33.81    7.83   0
 -11  -1  -4   42.84   11.09   0
 -12  -2   4  159.19   11.96   0
  12   2  -4  145.96    8.36   0
  12  -2  -4  130.50    8.48   0
 -12   2   4  117.62    8.88   0
  11   2  -4   68.47   10.70   0
  11  -2  -4   70.50   11.31   0
 -11   2   4   72.38    8.41   0
 -11  -2   4   52.02    8.73   0
 -10  -2   4   10.76    7.66   0
 -10   2   4   23.86   12.37   0
  10  -2  -4   26.28    8.62   0
  10   2  -4   13.02    9.95   0
   9  -2  -4   51.13    8.74   0
  -9   2   4   37.43   14.41   0
   9   2  -4   38.27    7.89   0
  -9  -2   4   39.77   11.65   0
  -9   2   4   56.36    9.05   0
   9  -2  -4   36.68   12.26   0
  -9  -2   4   32.84   12.55   0
  -8  -2   4   57.56    8.95   0
  -8  -2   4   53.34   12.61   0
  -8   2   4   75.81    9.84   0
   8   2  -4   59.22   11.77   0
   8  -2  -4   61.21   12.94   0
  -8   2   4   56.40   11.89   0
   8  -2  -4   71.10    9.79   0
   8   2  -4   76.59    8.35   0
  -7  -2   4  146.36    9.06   0
   7  -2  -4  148.01   13.75   0
   7   2  -4  153.09    8.83   0
  -7   2   4  147.52   13.52   0
   7   2  -4  141.67   12.98   0
   7  -2  -4  184.21   13.89   0
  -7  -2   4  127.37   13.70   0
  -7   2   4  150.05   10.48   0
  -6  -2   4  251.38   14.88   0
   6  -2  -4  221.87   11.37   0
   6   2  -4  235.80   10.91   0
  -6   2   4  186.02   10.91   0
  -6   2   4  259.15   14.51   0
   6  -2  -4  264.81   15.10   0
  -6  -2   4  257.66   10.07   0
   6   2  -4  267.91    9.77   0
   5   2  -4 1031.10   15.96   0
   5   2  -4  891.50   12.69   0
  -5  -2   4  967.01   13.34   0
  -5   2   4  967.94   15.79   0
   5  -2  -4 1083.26   16.13   0
  -5  -2   4 1056.14   16.45   0
   5  -2  -4  945.46   14.31   0
  -5   2   4 1119.16   14.93   0
  -4  -2   4    0.56    9.69   0
  -4   2   4    8.69    9.50   0
   4   2  -4   19.97    9.60   0
  -4  -2   4   16.40   10.02   0
   4   2  -4   10.57    9.78   0
   4  -2  -4   16.02   14.73   0
  -4   2   4   16.84   13.59   0
   4  -2  -4   19.64    9.87   0
   3   2  -4  760.36   15.01   0
  -3  -2   4  549.61   13.80   0
   3   2  -4  765.34   13.52   0
   3  -2  -4  834.98   17.63   0
  -3  -2   4  768.03   17.25   0
  -3   2   4  732.58   14.78   0
   3  -2  -4  709.64   14.52   0
  -2  -2   4   44.80   11.63   0
  -2  -2   4   42.05   15.57   0
   2   2  -4   48.44   15.13   0
   2   2  -4   37.90   15.51   0
   2  -2  -4   30.54   11.01   0
   2  -2  -4   39.79   10.64   0
  -2   2   4   48.68   15.25   0
  -1  -2   4  846.19   19.64   0
  -1  -2   4  851.06   18.91   0
  -1   2   4  839.05   15.12   0
   1   2  -4  821.97   19.46   0
   1   2  -4  719.19   15.25   0
   1  -2  -4  823.93   15.30   0
   0   2  -4  295.99   12.86   0
   0  -2  -4  283.77   12.56   0
   0   2   4  304.64   16.68   0
   0  -2   4  275.13   12.91   0
   0  -2   4  278.36   18.34   0
  -1   2  -4   30.92   11.13   0
   1   2   4   16.32   15.08   0
   1  -2   4   22.69   11.26   0
   1  -2   4   15.11   15.99   0
  -1  -2  -4   14.22   11.02   0
  -2   2  -4   49.58   10.68   0
  -2  -2  -4   48.56   10.58   0
   2  -2   4   51.42   15.34   0
   2  -2   4   52.93   11.35   0
   3  -2   4   34.29   13.17   0
  -3   2  -4   28.99   10.69   0
  -3  -2  -4   37.18    9.17   0
   3  -2   4   26.99    9.87   0
  -4   2  -4   36.09   14.61   0
   4  -2   4   14.31   10.50   0
   4  -2   4   12.49   16.88   0
   4  -2   4   16.41   15.64   0
  -4  -2  -4    9.84   13.12   0
  -5   2  -4  128.26   10.77   0
  -5  -2  -4  130.13    9.47   0
  -5  -2  -4  129.86    9.77   0
   5  -2   4  133.83   10.84   0
  -6   2  -4    0.60    9.49   0
  -6  -2  -4   11.26    8.11   0
  -6  -2  -4    9.49    7.56   0
   6  -2   4   21.62    9.60   0
  -7   2  -4   11.74    8.19   0
  -7  -2  -4    3.63    8.08   0
   7  -2   4   14.33    9.66   0
  -7  -2  -4    4.40    7.27   0
  -8  -2  -4   21.25    7.00   0
  -8  -2  -4   20.17   10.53   0
  -8   2  -4   10.19    8.81   0
  -8  -2  -4   19.62    8.76   0
   8  -2   4   24.85   12.67   0
  -9   2  -4   18.25    8.04   0
  -9  -2  -4    8.79    8.07   0
  -9  -2  -4    5.65    6.97   0
  -9  -2  -4    8.44   10.62   0
 -10  -2  -4   22.41   10.42   0
 -10  -2  -4   27.51   10.39   0
 -10   2  -4   24.85    7.36   0
 -10  -2  -4   16.64    8.29   0
 -11  -2  -4   -0.68    7.13   0
 -11   2  -4   -1.11    7.06   0
 -11  -2  -4   -1.39    9.69   0
 -11  -2  -4    0.76   10.01   0
 -12  -3   4    2.99    7.69   0
  12  -3  -4   12.49    7.76   0
 -11   3   4   12.30   13.88   0
  11  -3  -4   12.06   11.35   0
  11  -3  -4   13.89   11.71   0
 -11  -3   4   22.74    7.24   0
 -11  -3   4    6.91   11.12   0
 -10  -3   4   21.02    7.68   0
 -10  -3   4   19.44   10.02   0
  10  -3  -4   12.75   11.26   0
 -10   3   4   10.83    7.85   0
  10  -3  -4   20.33    8.26   0
  -9  -3   4   55.53   11.28   0
   9   3  -4   74.97   11.11   0
  -9   3   4   38.89   11.41   0
  -9  -3   4   61.47   11.53   0
   9   3  -4   47.42   10.83   0
   9  -3  -4   45.08    8.04   0
   9  -3  -4   59.00    8.79   0
   8  -3  -4    6.16    8.08   0
  -8  -3   4    0.00   10.61   0
  -8   3   4   -1.99   10.59   0
   8   3  -4   -9.69   11.00   0
   8   3  -4   -4.60    9.53   0
  -8  -3   4   -0.37    8.06   0
   8  -3  -4   -1.26    8.24   0
  -7  -3   4   75.74   12.82   0
  -7   3   4   59.53    9.19   0
   7  -3  -4   96.50   12.69   0
   7   3  -4   89.49    8.28   0
   7  -3  -4   83.14    9.11   0
  -7  -3   4   91.67   11.69   0
   7   3  -4   66.91    8.28   0
   6   3  -4    2.05    8.29   0
   6  -3  -4    7.08    9.08   0
   6   3  -4    3.20    7.99   0
  -6  -3   4   16.60    8.73   0
  -6  -3   4   -0.73    9.20   0
  -6   3   4   17.66   11.89   0
   6  -3  -4    7.61    9.43   0
  -5   3   4   93.32    9.98   0
   5   3  -4  134.95   13.71   0
  -5  -3   4  114.57   10.48   0
   5   3  -4   89.11    8.68   0
   5  -3  -4  123.57    9.77   0
   5  -3  -4  131.33   12.49   0
  -5  -3   4  105.91    8.61   0
   4  -3  -4   16.45    9.64   0
  -4  -3   4   17.18   11.77   0
   4   3  -4   21.72    8.05   0
   4  -3  -4   19.05    9.79   0
  -4   3   4   24.29    9.93   0
   4   3  -4   17.47    9.24   0
  -4  -3   4   20.91   10.66   0
   3  -3  -4   27.85    9.06   0
  -3  -3   4   44.23   10.41   0
   3   3  -4   34.28   10.00   0
  -3   3   4   56.72   13.91   0
   3  -3  -4   55.42    9.95   0
  -3  -3   4   57.72    9.03   0
   2  -3  -4  159.23   10.27   0
  -2  -3   4  119.00   10.00   0
   2   3  -4  189.80   10.49   0
   2  -3  -4  152.88   10.14   0
  -2  -3   4  177.64   10.58   0
  -2   3   4  157.67   10.48   0
   1  -3  -4   35.52    9.23   0
  -1  -3   4   29.72    9.32   0
  -1   3   4   36.97    8.95   0
   1   3  -4   30.25    9.73   0
  -1  -3   4   43.74    9.75   0
   0  -3   4   71.13    9.68   0
   0  -3  -4   67.45   10.02   0
   0   3   4   83.92   13.47   0
   0   3  -4   75.57   14.44   0
   0  -3   4   71.34   10.24   0
   1  -3   4   61.10   10.36   0
   1  -3   4   48.32    9.52   0
  -1   3  -4   48.90   10.33   0
  -1  -3  -4   61.55   13.51   0
   1   3   4   56.04    9.75   0
  -2   3  -4   28.67   13.16   0
   2  -3   4   34.33   12.64   0
  -2  -3  -4   41.59   12.53   0
   2  -3   4   33.23    8.89   0
   2   3   4   24.46    8.82   0
   3   3   4   -5.49    8.30   0
  -3   3  -4    6.39    9.81   0
   3  -3   4    5.40    8.44   0
  -3  -3  -4    2.60    8.26   0
   3  -3   4   12.30    9.56   0
   4  -3   4    4.56    8.80   0
  -4   3  -4    2.26    8.72   0
   4  -3   4   13.44   11.79   0
  -4  -3  -4    4.84    8.81   0
   4  -3   4    2.97    8.78   0
  -5  -3  -4    4.28    7.76   0
  -5   3  -4   20.52    9.22   0
   5  -3   4    6.93   10.86   0
   5  -3   4    8.57    9.19   0
  -5  -3  -4    8.47    7.97   0
   5  -3   4    1.49    8.55   0
  -6  -3  -4  232.90    8.97   0
  -6   3  -4  241.15    9.67   0
  -6  -3  -4  204.17    8.27   0
   6  -3   4  224.25   14.54   0
   6  -3   4  263.34   10.06   0
   6  -3   4  220.38   15.74   0
  -7  -3  -4   16.94   10.50   0
   7  -3   4   13.19   15.51   0
  -7  -3  -4   11.54    7.11   0
  -7   3  -4    7.90   10.99   0
   7  -3   4   11.09   12.98   0
   7  -3   4    7.97    7.99   0
  -8  -3  -4    4.67    6.69   0
  -8   3  -4    7.31    7.61   0
  -8  -3  -4   -4.48    7.11   0
   8  -3   4   -3.46    8.04   0
  -9  -3  -4    6.42    9.51   0
  -9  -3  -4    0.91    6.99   0
  -9   3  -4   -1.28    7.99   0
   9  -3   4   14.63   11.16   0
 -10  -3  -4   15.01    7.54   0
  10  -3   4   12.16   11.51   0
 -10   3  -4   13.21    7.46   0
 -10  -3  -4   14.64    6.94   0
 -10  -3  -4   17.20    7.15   0
 -11  -4   4    2.25    7.27   0
  11  -4  -4   -7.12   10.74   0
 -11   4   4    1.48    7.60   0
  11  -4  -4   10.65   11.47   0
 -11  -4   4    2.93   10.39   0
 -10  -4   4    5.20   10.28   0
  10   4  -4    4.16    6.92   0
 -10   4   4    1.87   10.44   0
 -10  -4   4   -4.12    7.61   0
  10  -4  -4    4.84   10.64   0
  10  -4  -4    2.69    8.23   0
  -9  -4   4   39.72   11.36   0
   9   4  -4   47.01   10.70   0
  -9   4   4   29.18    8.14   0
   9  -4  -4   59.42   11.55   0
  -9  -4   4   59.72   10.71   0
   9  -4  -4   38.54    8.35   0
  -8  -4   4   16.66    7.37   0
   8  -4  -4   18.30    8.32   0
   8   4  -4    1.54    7.07   0
  -8  -4   4    7.15    7.88   0
   8  -4  -4    7.71    7.87   0
  -8   4   4    4.52    7.69   0
  -7  -4   4  386.36   11.07   0
   7  -4  -4  540.40   10.72   0
   7  -4  -4  448.09   10.87   0
   7   4  -4  429.99   10.80   0
  -7   4   4  472.41   13.92   0
  -7  -4   4  465.86    9.91   0
  -6  -4   4   20.55   10.48   0
  -6  -4   4   16.84    8.96   0
   6  -4  -4   48.24    7.78   0
  -6   4   4   31.07    7.45   0
   6   4  -4   29.79    8.06   0
   6  -4  -4   30.73    9.08   0
   5  -4  -4  110.63    9.36   0
   5   4  -4  109.09    9.17   0
  -5  -4   4  125.03   12.77   0
   5  -4  -4  134.54   12.82   0
  -5  -4   4  112.26    8.32   0
  -5   4   4  107.60    8.88   0
   4   4  -4   28.51    9.21   0
  -4  -4   4   36.79    8.78   0
   4  -4  -4   27.66    8.73   0
  -4  -4   4   46.16    8.12   0
   4  -4  -4   29.83    9.26   0
  -4   4   4   56.17   11.78   0
  -3   4   4   -4.41   11.82   0
  -3  -4   4    4.45    8.64   0
   3  -4  -4   17.98    8.82   0
   3   4  -4   -1.11    8.32   0
  -3  -4   4   -1.23    8.06   0
   3  -4  -4    8.34    7.99   0
  -2   4   4  181.87    9.29   0
  -2  -4   4  187.97   12.24   0
   2   4  -4  183.38    9.48   0
  -2  -4   4  182.20    9.78   0
   2  -4  -4  189.44   12.83   0
  -1  -4   4    9.16    8.15   0
  -1   4   4   10.03   11.47   0
  -1  -4   4    9.75   11.95   0
   1  -4  -4    2.63    8.55   0
   1   4  -4   11.27    8.41   0
   0  -4  -4  568.22   11.13   0
   0  -4   4  599.18   14.79   0
   0   4   4  556.14   10.98   0
   0  -4   4  547.58   11.09   0
   0   4  -4  553.15   11.32   0
   1  -4   4   11.87    8.78   0
   1   4   4    2.21    8.28   0
  -1   4  -4   23.83   12.62   0
   1  -4   4   10.36    9.08   0
  -1  -4  -4   10.81   12.13   0
   2  -4   4  163.92    9.47   0
   2   4   4  195.34   11.45   0
   2  -4   4  197.62   12.49   0
  -2  -4  -4  173.27   12.08   0
  -2   4  -4  176.33    9.37   0
  -3  -4  -4   77.87   11.67   0
   3  -4   4  100.14    9.11   0
   3   4   4  104.25    8.71   0
  -3   4  -4  102.22   12.59   0
   3  -4   4   78.77    8.54   0
   4   4   4   -2.74    8.08   0
   4  -4   4   14.22    8.37   0
   4  -4   4    4.13   10.72   0
  -4   4  -4    4.66    9.01   0
  -4  -4  -4   -6.01    8.29   0
  -5  -4  -4  268.12    9.04   0
   5  -4   4  304.04   13.16   0
  -5  -4  -4  296.84   13.13   0
  -5   4  -4  270.70   13.67   0
   5  -4   4  299.57   14.57   0
  -6  -4  -4   13.28    7.61   0
  -6   4  -4   13.14    8.02   0
   6  -4   4    7.78   10.39   0
   6  -4   4    3.36    7.69   0
  -6  -4  -4   11.54    7.32   0
   7  -4   4  109.21   12.83   0
   7  -4   4  102.60    9.04   0
  -7  -4  -4   95.88    8.25   0
  -7  -4  -4  101.09    7.81   0
   7  -4   4  116.55   12.25   0
  -7   4  -4   87.79    7.89   0
   8  -4   4    5.94   12.85   0
  -8  -4  -4    5.70    7.26   0
  -8  -4  -4    5.33    7.03   0
   8  -4   4    1.95    9.65   0
  -8   4  -4   -1.79    7.15   0
   8  -4   4   10.75    8.00   0
  -9  -4  -4   15.88    7.20   0
   9  -4   4   18.25    8.04   0
  -9   4  -4   14.44    7.65   0
  -9  -4  -4   18.19    7.39   0
 -10   5   4   21.35    8.46   0
  10  -5  -4   29.04    8.97   0
 -10  -5   4   56.27    7.59   0
 -10  -5   4   55.64   11.32   0
  10  -5  -4   90.78   11.58   0
  10   5  -4   39.00   11.38   0
  -9   5   4   12.54   10.01   0
   9  -5  -4    5.04    7.38   0
  -9  -5   4   -6.98    9.29   0
  -9  -5   4   -0.48    7.33   0
   9  -5  -4   10.52    7.85   0
   9   5  -4    2.04    7.36   0
  -8   5   4    1.76    7.20   0
  -8  -5   4   15.31    6.82   0
  -8  -5   4    7.95    7.39   0
   8   5  -4   13.35    6.99   0
   8  -5  -4    2.28   10.46   0
   8  -5  -4   10.60    7.23   0
  -7  -5   4    7.66    6.81   0
   7  -5  -4   10.86    7.85   0
  -7  -5   4    9.21    7.58   0
  -7   5   4    5.23    7.69   0
   7  -5  -4    9.90    7.98   0
   7   5  -4    4.76    7.60   0
  -6  -5   4  454.11    9.89   0
  -6  -5   4  371.48   11.48   0
   6  -5  -4  431.13   11.80   0
  -6   5   4  358.76   11.31   0
   6   5  -4  359.35   10.73   0
   6  -5  -4  517.63   10.93   0
   5  -5  -4   33.65    7.91   0
  -5  -5   4   40.03    7.41   0
   5   5  -4   35.05    8.29   0
  -5  -5   4   27.52    8.23   0
  -5   5   4   44.73    7.78   0
   5  -5  -4   44.68    8.13   0
  -4  -5   4   34.83    7.04   0
   4   5  -4   56.13   10.56   0
  -4  -5   4   38.92   11.55   0
   4  -5  -4   34.76    7.80   0
   4  -5  -4   42.53   11.19   0
  -4   5   4   32.73    7.56   0
  -3  -5   4   -0.56    7.21   0
   3   5  -4   20.56   11.06   0
   3  -5  -4    4.12    7.81   0
  -3  -5   4    3.96   11.50   0
  -3   5   4    3.57    7.89   0
   3  -5  -4   11.56    7.94   0
   2   5  -4  140.58    8.82   0
  -2  -5   4  142.63    9.05   0
   2  -5  -4  157.49    9.08   0
  -2   5   4  157.51    8.96   0
  -2  -5   4  169.42    8.60   0
  -1  -5   4  381.83   13.00   0
  -1  -5   4  239.41    9.63   0
  -1   5   4  312.75    9.40   0
   1  -5  -4  308.31    9.35   0
   1   5  -4  313.61    9.57   0
   0  -5  -4   10.71    8.31   0
   0  -5   4   28.57    7.52   0
   0   5   4   18.01    7.58   0
   0   5  -4   19.22    7.83   0
   0  -5   4   18.28    8.03   0
   1  -5   4  138.83    9.05   0
  -1   5  -4  100.21    8.28   0
   1   5   4  122.12   11.46   0
  -1  -5  -4  126.76    8.49   0
   1  -5   4  123.80   11.89   0
   2  -5   4   18.58    7.99   0
  -2   5  -4   18.62    7.54   0
   2  -5   4   14.52   10.72   0
   2   5   4   19.49   10.09   0
  -2  -5  -4   22.85   10.35   0
   3   5   4   21.86    6.84   0
   3  -5   4   16.79   10.73   0
   3  -5   4   12.77    7.91   0
  -3  -5  -4   25.21   10.44   0
  -3   5  -4   14.86   10.52   0
   4   5   4  106.84    7.76   0
   4  -5   4   86.68    8.51   0
  -4  -5  -4  123.41    8.35   0
   4  -5   4  100.24    8.07   0
  -4   5  -4   82.83    8.29   0
  -5  -5  -4    5.87    7.25   0
   5  -5   4   15.29    9.69   0
   5  -5   4   -4.36   10.62   0
  -5  -5  -4    3.76    7.48   0
   5  -5   4   21.05    8.21   0
   5   5   4    6.12    7.81   0
  -5   5  -4    2.14    7.63   0
  -6  -5  -4    2.51    7.22   0
   6  -5   4   12.51    7.40   0
   6  -5   4   12.59    6.90   0
   6  -5   4   13.04   10.56   0
  -6  -5  -4    1.19    7.15   0
  -6   5  -4    3.75    7.19   0
  -7  -5  -4   26.24    6.82   0
  -7  -5  -4   51.17    9.93   0
   7  -5   4   34.64    9.79   0
   7  -5   4   26.72    7.34   0
  -7   5  -4   42.61   10.29   0
   7  -5   4   20.15   10.60   0
   8  -5   4   56.35   11.69   0
   8  -5   4   51.63   10.56   0
  -8   5  -4   36.41    8.27   0
   8  -5   4   48.89   11.45   0
  -8  -5  -4   23.17    7.50   0
  -8  -5  -4   41.09    7.19   0
   8  -6  -4   24.57   11.10   0
   8   6  -4   12.19    7.63   0
  -8   6   4   13.07    7.47   0
  -8  -6   4   22.40    7.00   0
  -8  -6   4   15.67    7.63   0
   8  -6  -4   20.40    7.51   0
  -7   6   4   -0.05    6.84   0
   7  -6  -4    9.12    7.65   0
  -7  -6   4   -1.70    7.54   0
   7   6  -4   14.27    7.54   0
   7  -6  -4   22.25   11.29   0
  -7  -6   4   21.33    6.77   0
  -6   6   4   10.24    7.35   0
  -6  -6   4   30.38   10.78   0
   6   6  -4   25.21    7.44   0
  -6  -6   4   22.97    6.94   0
   6  -6  -4   24.47    7.57   0
   6  -6  -4   29.55    7.45   0
  -5  -6   4    0.68   10.79   0
   5  -6  -4   42.72   10.46   0
   5  -6  -4   12.05   10.78   0
  -5   6   4    7.97    7.48   0
   5   6  -4   36.80   10.83   0
  -5  -6   4   22.86    6.90   0
  -4   6   4    5.03    6.86   0
  -4  -6   4   19.62    6.43   0
   4   6  -4    8.88    7.42   0
   4  -6  -4    8.77    7.07   0
   4  -6  -4    7.94    7.46   0
  -4  -6   4    5.70    7.65   0
  -3  -6   4   74.65    8.32   0
   3   6  -4   68.86    8.26   0
  -3   6   4   84.97    8.31   0
  -3  -6   4   92.50    7.88   0
   3  -6  -4  123.86   11.23   0
   3  -6  -4   83.60    8.58   0
   2   6  -4   12.25    7.79   0
  -2   6   4   29.75    7.00   0
  -2  -6   4   22.13    7.44   0
   2  -6  -4    8.47    7.13   0
  -2  -6   4   26.43    6.74   0
   1  -6  -4   12.05    9.26   0
   1   6  -4   22.27    7.21   0
  -1   6   4   15.08    9.45   0
  -1  -6   4   26.76    6.95   0
  -1  -6   4    9.71   10.08   0
   0   6  -4   -2.84   10.46   0
   0  -6   4   -0.66    6.74   0
   0  -6   4   -4.35    7.52   0
   0   6   4   12.98    9.89   0
   0  -6  -4    1.94    9.97   0
   1  -6   4   96.52    8.11   0
   1   6   4   98.71    7.80   0
   1  -6   4  100.42   10.91   0
  -1  -6  -4   70.72    7.71   0
  -1   6  -4   83.89    8.03   0
   2   6   4   11.73    7.23   0
   2  -6   4   14.13    7.61   0
  -2   6  -4   30.58    9.78   0
   2  -6   4   14.53    7.34   0
  -2  -6  -4   13.86    6.68   0
  -3   6  -4   -2.15    9.87   0
   3  -6   4   21.90   10.77   0
   3  -6   4   12.71    7.74   0
   3   6   4   10.07    7.23   0
  -3  -6  -4    8.29    6.76   0
  -4  -6  -4   70.91    7.04   0
   4  -6   4   57.02    7.85   0
   4   6   4   46.82    7.22   0
  -4  -6  -4   36.29    7.70   0
  -4   6  -4   52.70    7.43   0
   4  -6   4   31.95    7.65   0
  -5  -6  -4   -6.68   10.50   0
   5  -6   4   11.21    9.70   0
  -5  -6  -4   17.66    6.65   0
   5  -6   4    2.75   10.20   0
   5   6   4   15.68   10.30   0
   5  -6   4    9.09   10.68   0
  -5   6  -4    8.18    7.42   0
  -6  -6  -4   34.05    7.57   0
   6  -6   4   46.88    7.70   0
  -6   6  -4   32.99    7.98   0
  -6  -6  -4   25.75    7.58   0
   6  -6   4   61.19   10.80   0
   6   6   4   33.19    7.39   0
   6  -6   4   45.22    7.97   0
  -5   7   4    2.20    6.99   0
  -5  -7   4    9.51    6.31   0
   5   7  -4   12.13    6.76   0
   5  -7  -4    3.47    7.38   0
   5  -7  -4   12.46    7.26   0
  -5  -7   4    3.10    9.85   0
  -4   7   4   20.50    7.08   0
  -4  -7   4   11.72    7.59   0
  -4  -7   4   19.03    7.09   0
   4  -7  -4   17.14    7.21   0
   4   7  -4   14.79    7.07   0
   4  -7  -4    6.84    7.36   0
  -3   7   4   57.51    7.62   0
  -3  -7   4   47.97    7.07   0
   3   7  -4   42.38    7.42   0
   3  -7  -4   41.34    7.73   0
  -3  -7   4   64.41   10.56   0
   3  -7  -4   68.19    7.65   0
  -2  -7   4   34.79   10.03   0
   2   7  -4   20.48    7.51   0
  -2   7   4   15.27    7.30   0
   2  -7  -4   20.29    7.42   0
  -2  -7   4   32.86   10.49   0
  -1  -7   4    5.46    7.08   0
   1   7  -4    4.56    6.56   0
  -1   7   4   -0.98    7.06   0
  -1  -7   4   -3.31    6.38   0
   1  -7  -4    5.57    6.84   0
   0   7  -4    6.22    6.95   0
   0  -7   4    8.46    7.22   0
   0  -7   4    8.86    6.93   0
   0   7   4    2.59    7.00   0
   0  -7  -4    3.31    7.16   0
   1  -7   4   36.34   10.36   0
  -1   7  -4   34.21    9.96   0
   1  -7   4   36.62   10.93   0
   1   7   4   28.21    7.13   0
  -1  -7  -4   15.42   10.00   0
   2  -7   4   10.13    7.25   0
  -2   7  -4   11.63    6.95   0
   2  -7   4   15.86    7.59   0
  -2  -7  -4   14.50    7.27   0
   2   7   4    6.52    6.81   0
   3  -7   4   15.90    7.60   0
  -3   7  -4   11.25   10.33   0
   3  -7   4   26.38   10.47   0
   3   7   4   19.85    9.61   0
  -3  -7  -4   21.75    7.24   0
  13   0  -5   12.03    9.97   0
 -13   0   5   -8.30    8.04   0
  12   0  -5    2.30   10.28   0
 -12   0   5    0.17    7.66   0
  11   0  -5   -6.10    7.47   0
 -11   0   5   11.89   11.42   0
  10   0  -5   -8.13    7.63   0
 -10   0   5   -4.86    8.20   0
   9   0  -5   -6.70    8.63   0
  -9   0   5  -17.48   13.16   0
   8   0  -5    7.57   12.34   0
  -8   0   5    7.59    9.12   0
   7   0  -5    4.02    8.30   0
  -7   0   5    9.14    9.65   0
  -6   0   5   -6.61    9.22   0
   6   0  -5    5.79   10.33   0
   5   0  -5   -6.96   11.08   0
   5   0  -5    2.05   13.71   0
  -5   0   5    1.63   10.32   0
   5   0  -5   -3.47   14.01   0
   4   0  -5   20.20   16.34   0
  -4   0   5  -13.62   11.75   0
   4   0  -5   -2.90   12.30   0
   3   0  -5   -1.71   12.16   0
  -3   0   5   10.67   12.30   0
   3   0  -5   -0.26   20.19   0
  -2   0   5    1.11   14.59   0
   2   0  -5   11.24   16.17   0
   2   0  -5   13.62   13.84   0
   1   0  -5   -1.66   16.54   0
  -1   0   5    0.75   15.63   0
   1   0  -5   -3.19   21.46   0
   0   0  -5    3.73   15.14   0
   0   0  -5    1.61   15.67   0
   0   0   5    0.81   15.36   0
   1   0   5    1.91   18.92   0
  -1   0  -5   13.81   13.89   0
  -1   0  -5    1.65   19.19   0
  -2   0  -5    2.68   12.11   0
  -2   0  -5    0.99   11.44   0
  -3   0  -5    0.58   13.94   0
  -3   0  -5   -0.23   11.06   0
  -4   0  -5    0.14   12.48   0
  -4   0  -5   -9.20   15.99   0
  -5   0  -5   -0.62   13.09   0
  -5   0  -5    4.72   14.47   0
  -6   0  -5   -3.30    9.76   0
  -6   0  -5    1.76   13.67   0
  -7   0  -5   12.35   12.97   0
  -7   0  -5   -1.35   12.35   0
  -8   0  -5   15.17   11.65   0
  -8   0  -5    5.60   12.15   0
  -9   0  -5    1.47    7.44   0
  -9   0  -5    0.52   10.75   0
 -10   0  -5    4.34   10.78   0
 -10   0  -5    0.67   10.67   0
 -10   0  -5   -6.09    7.12   0
 -11   0  -5    0.75   10.67   0
 -11   0  -5    0.94    6.87   0
 -11   0  -5   -5.87   10.16   0
  13  -1  -5  280.85    9.94   0
  13   1  -5  296.68   12.50   0
 -13   1   5  244.35   10.27   0
 -13  -1   5  239.42   10.71   0
 -12  -1   5  122.75    9.38   0
  12  -1  -5  129.75   11.55   0
  12   1  -5  131.52   11.07   0
 -12   1   5  116.88    9.25   0
  11  -1  -5  212.69    9.16   0
  11   1  -5  217.59   11.52   0
 -11  -1   5  186.35    9.30   0
 -11   1   5  201.70    9.52   0
  10   1  -5  110.87   10.72   0
  10  -1  -5   88.69    8.49   0
 -10   1   5   60.31    8.97   0
 -10  -1   5  104.03   12.07   0
   9  -1  -5 1238.73   16.00   0
   9   1  -5 1228.99   13.40   0
  -9  -1   5 1159.79   14.17   0
  -9   1   5  821.12   12.03   0
   8   1  -5 1230.27   13.15   0
  -8   1   5 1440.42   15.26   0
   8  -1  -5 1501.75   18.05   0
  -8  -1   5 1078.60   13.36   0
   7   1  -5  122.29    8.44   0
   7   1  -5   85.78   19.87   0
  -7   1   5  135.84   11.02   0
   7  -1  -5  140.31   13.76   0
  -7  -1   5  126.77   13.01   0
   6   1  -5  787.16   20.78   0
  -6  -1   5  723.26   12.75   0
  -6   1   5  830.02   14.23   0
  -6  -1   5  697.32   21.64   0
   6  -1  -5  913.49   22.10   0
   6   1  -5  947.76   15.31   0
   6  -1  -5  975.44   14.72   0
   5   1  -5  276.83   15.16   0
  -5  -1   5  272.09   11.64   0
   5   1  -5  254.02   15.52   0
  -5   1   5  231.27   11.06   0
   5  -1  -5  239.79   11.46   0
   5  -1  -5  221.82   11.71   0
  -5  -1   5  166.44   11.51   0
  -4  -1   5 1590.95   17.43   0
   4   1  -5 1439.41   21.00   0
   4   1  -5 1261.21   16.09   0
  -4  -1   5 1282.35   20.72   0
   4  -1  -5 1587.95   17.26   0
   4  -1  -5 1571.36   23.59   0
  -4   1   5 1664.38   17.80   0
  -3  -1   5  248.24   13.52   0
   3   1  -5  227.01   14.10   0
  -3  -1   5  289.98   19.61   0
   3  -1  -5  204.94   13.57   0
  -3   1   5  290.73   13.18   0
   3  -1  -5  225.83   12.48   0
   3   1  -5  285.08   13.27   0
   2  -1  -5  864.94   21.88   0
   2   1  -5  896.01   21.02   0
  -2  -1   5  836.47   21.33   0
  -2   1   5  849.62   16.52   0
   2   1  -5  859.20   17.97   0
  -2  -1   5  849.79   18.34   0
   2  -1  -5  894.74   16.56   0
  -1  -1   5 4879.96   32.68   0
  -1  -1   5 4918.83   34.23   0
   1   1  -5 4929.74   35.46   0
   1  -1  -5 5026.56   33.39   0
  -1   1   5 4955.37   29.33   0
   1  -1  -5 5060.41   29.74   0
   1   1  -5 4955.81   31.03   0
   0  -1   5  586.76   18.69   0
   0   1  -5  681.09   22.84   0
   0  -1  -5  695.33   20.70   0
   0  -1   5  663.97   16.15   0
   0   1  -5  678.34   21.11   0
  -1   1  -5  348.52   14.47   0
  -1   1  -5  346.38   20.56   0
   1  -1   5  350.23   14.47   0
   1  -1   5  340.36   21.73   0
  -1  -1  -5  341.96   14.16   0
   2  -1   5  292.08   20.89   0
  -2   1  -5  293.52   19.89   0
   2  -1   5  300.20   13.15   0
  -2   1  -5  296.79   13.39   0
  -3   1  -5   68.19   15.84   0
   3  -1   5   98.13   11.09   0
   4  -1   5  357.42   16.54   0
  -4   1  -5  374.57   16.66   0
  -5  -1  -5  628.58   13.43   0
   5  -1   5  645.86   13.53   0
  -5  -1  -5  650.63   16.72   0
  -5   1  -5  668.33   13.46   0
  -6  -1  -5  340.81   14.13   0
  -6  -1  -5  358.43   13.32   0
  -6  -1  -5  288.54   11.46   0
  -6   1  -5  325.67   10.57   0
  -7  -1  -5  197.85    9.64   0
  -7  -1  -5  213.03   10.48   0
  -7  -1  -5  234.46    9.58   0
  -7   1  -5  229.21   10.77   0
  -8  -1  -5   13.46    8.72   0
  -8   1  -5   24.93    9.00   0
  -8  -1  -5   16.02    7.45   0
  -8  -1  -5    8.53    8.54   0
  -9   1  -5   12.27   11.31   0
  -9  -1  -5    6.92   10.82   0
  -9  -1  -5    2.71    6.98   0
  -9  -1  -5   12.55    7.71   0
 -10  -1  -5   42.51   11.95   0
 -10   1  -5   52.99   10.78   0
 -10  -1  -5   49.45   10.61   0
 -10  -1  -5   36.33    7.20   0
 -11   1  -5    7.72    7.14   0
 -11  -1  -5    2.50    7.30   0
 -11  -1  -5    3.98    6.95   0
 -11  -1  -5    2.49    7.77   0
  12  -2  -5  227.75   11.88   0
  12   2  -5  179.94    8.74   0
 -12   2   5  230.87   12.28   0
 -12  -2   5  164.75    8.94   0
  11  -2  -5    4.81    7.99   0
  11   2  -5    3.57    7.03   0
 -11   2   5   12.39   11.76   0
 -11  -2   5   19.40    7.45   0
 -10  -2   5  153.56    8.51   0
  10  -2  -5  242.80    9.72   0
  10   2  -5  157.93    7.97   0
 -10   2   5  238.80   12.91   0
   9  -2  -5  296.34   12.99   0
  -9  -2   5  152.80   14.95   0
   9   2  -5  229.68    8.78   0
  -9   2   5  263.45    9.88   0
  -9  -2   5  210.86    9.32   0
   9  -2  -5  152.49   15.11   0
  -8  -2   5   60.10    9.26   0
   8   2  -5   48.58    8.83   0
   8  -2  -5   35.09    9.10   0
  -8  -2   5   44.40   12.89   0
   8  -2  -5   80.19   12.69   0
   8   2  -5   52.99   12.12   0
  -8   2   5   69.40   13.19   0
   7   2  -5  473.83   10.16   0
   7  -2  -5  415.32   12.78   0
   7   2  -5  482.37   15.53   0
  -7   2   5  425.37   11.83   0
  -7  -2   5  470.46   10.70   0
   7  -2  -5  520.69   14.59   0
  -7  -2   5  423.07   15.81   0
  -7   2   5  469.65   15.58   0
  -6  -2   5    9.50   11.99   0
   6   2  -5   -0.97    9.04   0
  -6   2   5   12.25    8.81   0
  -6   2   5   -1.93   12.74   0
   6   2  -5   -8.42    8.16   0
   6  -2  -5    3.28    9.09   0
   6  -2  -5   -1.65    9.56   0
  -6  -2   5   10.17   13.79   0
  -5  -2   5  762.25   17.63   0
  -5  -2   5  751.76   12.42   0
   5   2  -5  734.72   14.11   0
   5  -2  -5  750.54   13.56   0
   5   2  -5  735.63   12.21   0
  -5   2   5  776.38   16.78   0
  -5   2   5  668.70   13.44   0
   5  -2  -5  711.71   13.79   0
  -4  -2   5   13.07   14.26   0
   4  -2  -5    6.69   13.50   0
   4   2  -5    5.38   10.15   0
   4   2  -5    0.73    9.73   0
  -4   2   5    2.93    9.81   0
  -4   2   5    0.53   13.59   0
   4  -2  -5    7.25    9.43   0
  -4  -2   5   -3.24   10.17   0
  -3  -2   5  305.83   12.14   0
  -3   2   5  341.08   15.69   0
   3   2  -5  347.35   11.40   0
   3   2  -5  322.46   12.43   0
   3  -2  -5  344.71   15.56   0
   3  -2  -5  333.75   12.29   0
  -3  -2   5  322.81   12.49   0
   2  -2  -5   89.45   10.61   0
   2   2  -5   81.54   11.18   0
   2   2  -5   95.80   10.27   0
  -2  -2   5   73.69   10.54   0
  -2   2   5   58.48   10.36   0
   2  -2  -5  105.14   15.41   0
  -2  -2   5   97.48   11.06   0
  -1   2   5  107.46   10.76   0
   1   2  -5  108.02   11.12   0
   1  -2  -5  116.27   11.06   0
  -1  -2   5  107.26   11.70   0
   1   2  -5  114.30   15.03   0
   1  -2  -5  104.55   11.15   0
  -1  -2   5  113.43   15.79   0
   0   2  -5 2565.69   20.05   0
   0  -2   5 2539.62   23.00   0
   0   2  -5 2656.22   25.49   0
   0  -2  -5 2628.12   22.32   0
   0  -2   5 2615.69   22.81   0
  -1   2  -5  577.70   13.47   0
   1  -2   5  553.72   14.85   0
   1  -2   5  572.80   13.37   0
  -1  -2  -5  578.83   12.69   0
  -2   2  -5    2.81   15.27   0
  -2  -2  -5   -4.11   14.46   0
   2  -2   5   -5.83   10.54   0
   2  -2   5   -1.30    9.82   0
   3  -2   5  100.75   15.19   0
  -3  -2  -5  112.79    9.58   0
   3  -2   5  127.87    9.88   0
  -3   2  -5  122.56   11.10   0
  -4   2  -5  410.18   11.94   0
   4  -2   5  375.35   11.69   0
  -4  -2  -5  409.28   11.33   0
  -5   2  -5  608.89   15.72   0
  -5  -2  -5  582.19   13.91   0
   5  -2   5  613.70   12.42   0
  -5  -2  -5  505.30   11.13   0
  -6   2  -5  338.91   11.13   0
  -6  -2  -5  378.51   13.06   0
   6  -2   5  402.56   14.39   0
  -6  -2  -5  373.49   10.26   0
  -7   2  -5    2.84   11.96   0
  -7  -2  -5    7.37    7.57   0
  -7  -2  -5    3.44    7.71   0
   7  -2   5   26.73   12.17   0
  -8   2  -5   53.24    8.68   0
  -8  -2  -5   58.43    7.52   0
   8  -2   5   46.61    9.01   0
  -8  -2  -5   71.00   11.68   0
  -8  -2  -5   43.21    7.83   0
  -9  -2  -5   38.28   10.23   0
  -9   2  -5   50.62   11.19   0
  -9  -2  -5   42.94    8.38   0
  -9  -2  -5   34.75    7.52   0
 -10  -2  -5    9.85    7.17   0
 -10   2  -5    0.82    7.51   0
 -10  -2  -5   -3.08   11.04   0
 -10  -2  -5    0.78    6.93   0
 -11  -2  -5   -0.96    6.99   0
 -11   2  -5    4.56   10.29   0
 -11  -2  -5   -2.79   11.04   0
 -11  -2  -5    4.21    7.42   0
 -12  -3   5  140.34   11.83   0
  12  -3  -5  208.87   12.74   0
  11  -3  -5   34.13   11.12   0
  11   3  -5   26.98    9.89   0
  11  -3  -5   24.10   14.16   0
 -11  -3   5   26.46   14.57   0
 -11  -3   5   34.54    7.82   0
  10  -3  -5  192.73    9.08   0
 -10   3   5   95.81    9.61   0
  10   3  -5  199.98    8.72   0
  10  -3  -5  169.70   13.59   0
 -10  -3   5  144.01   14.13   0
 -10  -3   5  162.82    8.89   0
   9  -3  -5   12.46   10.73   0
  -9  -3   5    4.67   10.99   0
   9   3  -5   15.71    7.56   0
  -9   3   5    6.24    7.52   0
   9   3  -5    3.77    7.17   0
  -9  -3   5    8.97    7.30   0
   9  -3  -5    4.53    8.25   0
  -8   3   5  132.88    9.26   0
  -8  -3   5  124.72    9.63   0
   8  -3  -5  144.61    9.65   0
   8   3  -5  177.41    8.56   0
  -8  -3   5  134.41    8.42   0
   8   3  -5  172.34   11.71   0
   8  -3  -5  203.51   12.63   0
  -7  -3   5  575.66   10.63   0
   7   3  -5  784.75   11.29   0
   7  -3  -5  719.67   13.81   0
   7   3  -5  742.91   13.42   0
  -7   3   5  653.41   13.96   0
  -7  -3   5  690.71   14.73   0
   7  -3  -5  766.52   12.30   0
  -6  -3   5   -2.14    9.30   0
  -6  -3   5   11.97    8.25   0
   6   3  -5   -4.12   11.84   0
   6   3  -5   -2.00    8.24   0
   6  -3  -5   17.26   12.16   0
  -6   3   5   -3.05   12.33   0
   6  -3  -5    0.58    8.76   0
  -5  -3   5  498.01   12.52   0
  -5  -3   5  500.97   10.47   0
   5   3  -5  595.75   13.58   0
  -5   3   5  443.18   11.95   0
   5  -3  -5  547.33   12.39   0
   5  -3  -5  580.35   11.60   0
   5   3  -5  582.85   15.66   0
  -4  -3   5    9.69    8.25   0
   4   3  -5   16.66   11.71   0
  -4   3   5   27.49    9.71   0
   4  -3  -5   -5.40   12.33   0
   4   3  -5    8.86    9.10   0
  -4  -3   5   17.45   13.61   0
   4  -3  -5   14.50    9.46   0
  -3  -3   5  220.42   11.20   0
   3  -3  -5  316.20   11.18   0
  -3  -3   5  323.69   10.11   0
   3   3  -5  322.42   12.98   0
   3   3  -5  295.72   11.56   0
   3  -3  -5  324.68   10.31   0
  -3   3   5  302.03   11.38   0
  -2  -3   5 1129.05   17.46   0
  -2  -3   5 1159.97   16.84   0
   2  -3  -5 1129.05   14.36   0
   2   3  -5 1113.55   14.39   0
   2  -3  -5 1220.23   16.92   0
  -2   3   5 1124.64   14.43   0
  -1  -3   5  310.63   10.63   0
  -1  -3   5  301.86   11.10   0
  -1   3   5  283.03   10.30   0
   1   3  -5  294.41   10.40   0
   1  -3  -5  284.88   10.28   0
   0  -3   5  455.38   11.67   0
   0  -3   5  475.18   11.82   0
   0   3  -5  484.05   15.16   0
   0   3   5  479.55   11.24   0
   0  -3  -5  492.70   14.35   0
   1  -3   5  151.37    9.74   0
   1   3   5  147.63    9.83   0
  -1  -3  -5  168.85   10.03   0
  -1   3  -5  155.82   10.49   0
   1  -3   5  149.78   10.41   0
   2   3   5  553.62   14.19   0
   2  -3   5  563.22   15.55   0
  -2   3  -5  424.85   10.90   0
  -2  -3  -5  553.50   11.24   0
   2  -3   5  556.28   14.60   0
  -3   3  -5   73.99    9.83   0
   3  -3   5   84.83   12.78   0
   3  -3   5   77.42   12.69   0
  -3  -3  -5   64.22    8.91   0
   4  -3   5   39.75   11.97   0
  -4   3  -5   27.55    8.75   0
   4  -3   5   34.93    8.51   0
   4  -3   5   31.78   12.31   0
  -4  -3  -5   38.34    8.14   0
   5  -3   5   72.73   12.71   0
  -5   3  -5   83.42    9.30   0
   5  -3   5   81.73    9.27   0
   5  -3   5   59.83   13.24   0
  -5  -3  -5   71.65    8.78   0
  -6  -3  -5    8.48    7.03   0
  -6   3  -5    3.87    8.70   0
  -6  -3  -5   -8.53    9.07   0
   6  -3   5    3.50    8.55   0
  -7   3  -5  226.50    9.52   0
  -7  -3  -5  266.46   11.95   0
   7  -3   5  274.87   12.94   0
  -7  -3  -5  263.84    9.20   0
  -8  -3  -5   38.02    7.72   0
  -8  -3  -5   33.99    7.30   0
  -8   3  -5   28.40    7.66   0
   8  -3   5   42.59    8.68   0
  -9  -3  -5   36.02    7.36   0
  -9   3  -5   46.11    8.46   0
   9  -3   5   53.21    8.81   0
  -9  -3  -5   60.55    7.62   0
 -10  -3  -5   13.47    9.78   0
 -10   3  -5    4.93    7.42   0
  10  -3   5    3.65    7.86   0
 -10  -3  -5    6.53   10.39   0
 -10  -3  -5    1.80    6.60   0
 -11  -4   5  127.21    8.41   0
 -11   4   5  116.43   13.04   0
  11  -4  -5  148.18   13.57   0
  11  -4  -5  160.15    9.65   0
 -11  -4   5  123.86   13.06   0
 -10  -4   5   96.47   12.32   0
 -10  -4   5  132.52    8.73   0
 -10   4   5  103.97   11.77   0
  10  -4  -5  152.86    9.18   0
  10   4  -5   88.80    8.78   0
  10  -4  -5   79.82    9.45   0
   9  -4  -5   82.77    8.74   0
  -9  -4   5  106.73    7.70   0
   9   4  -5  115.92   11.56   0
  -9  -4   5   84.47    8.99   0
  -9   4   5   61.13    8.43   0
   9  -4  -5  126.00    8.59   0
  -8  -4   5  153.08    8.31   0
  -8  -4   5  165.34   11.63   0
   8  -4  -5  146.05    9.70   0
  -8   4   5  186.53   11.31   0
   8  -4  -5  246.25   12.25   0
   8   4  -5  191.68   11.58   0
  -7   4   5  197.60    9.20   0
  -7  -4   5  198.29    8.35   0
  -7  -4   5  195.45    9.61   0
   7  -4  -5  234.04    9.52   0
   7   4  -5  202.91    9.25   0
   7  -4  -5  299.90   13.08   0
  -6  -4   5  181.70    8.32   0
  -6  -4   5  244.11   12.22   0
   6   4  -5  198.83    9.50   0
  -6   4   5  221.11    8.97   0
   6  -4  -5  198.76    9.95   0
   6  -4  -5  245.32    9.50   0
  -5   4   5   61.85    8.71   0
   5   4  -5   68.27   12.18   0
  -5  -4   5   46.40    8.07   0
   5  -4  -5   55.08   12.04   0
  -5  -4   5   47.80   12.79   0
   5  -4  -5   53.72    8.87   0
  -4  -4   5  625.37   12.24   0
  -4   4   5  691.10   14.82   0
   4  -4  -5  652.34   11.81   0
  -4  -4   5  688.63   10.72   0
   4  -4  -5  708.46   11.48   0
   4   4  -5  671.58   12.07   0
  -3  -4   5  297.13    9.84   0
  -3  -4   5  303.51    9.46   0
  -3   4   5  318.93   13.09   0
   3  -4  -5  300.98    9.50   0
   3   4  -5  305.98    9.48   0
   3  -4  -5  312.57    9.65   0
   2  -4  -5   73.49    8.35   0
  -2  -4   5   64.01    8.92   0
  -2  -4   5   84.36   11.95   0
  -2   4   5   69.00    8.30   0
   2  -4  -5   59.27    8.64   0
   2   4  -5   73.25    8.48   0
  -1  -4   5  141.87    9.66   0
   1  -4  -5  153.05    8.41   0
  -1  -4   5  151.90    9.50   0
   1   4  -5  147.37   12.40   0
  -1   4   5  155.18    9.15   0
   0  -4   5  112.16    9.47   0
   0  -4  -5  143.07   12.51   0
   0  -4   5  120.35    8.83   0
   0   4  -5  108.77    9.47   0
   0   4   5  119.41   12.42   0
   1  -4   5  404.85   10.72   0
   1   4   5  366.79   10.14   0
  -1  -4  -5  387.48    9.96   0
  -1   4  -5  380.17   13.88   0
   1  -4   5  407.45   10.90   0
   2   4   5   10.72   11.72   0
   2  -4   5    4.49   12.37   0
  -2  -4  -5   -1.47    8.23   0
  -2   4  -5    2.07    8.56   0
   2  -4   5    1.36   12.44   0
  -3  -4  -5   20.97    8.60   0
  -3   4  -5   44.38    9.08   0
   3  -4   5   48.03    9.09   0
   3  -4   5   35.00    8.14   0
   3   4   5   40.85    7.92   0
   4  -4   5   42.01    7.74   0
  -4  -4  -5   49.82    8.54   0
  -4   4  -5   40.58    8.84   0
   4  -4   5   38.21    8.56   0
   5  -4   5    8.19   11.08   0
   5  -4   5    3.25    7.33   0
  -5  -4  -5    3.20    7.43   0
  -5   4  -5    9.22    7.66   0
   5  -4   5    6.98    7.56   0
   6  -4   5   40.31   10.61   0
  -6  -4  -5   41.47    7.08   0
  -6  -4  -5   38.10    8.00   0
  -6   4  -5   41.15    7.79   0
   6  -4   5   59.34    7.87   0
   6  -4   5   41.37   11.47   0
   7  -4   5    1.18   13.44   0
   7  -4   5    4.16   12.22   0
  -7  -4  -5    6.76    6.90   0
  -7  -4  -5   13.18    9.84   0
  -7   4  -5   16.49   11.39   0
   7  -4   5  -11.39    7.87   0
  -8  -4  -5   24.28    7.26   0
  -8  -4  -5   19.96    7.80   0
  -8   4  -5   22.14    7.78   0
   8  -4   5   27.62   10.98   0
  -9  -4  -5   -4.67    7.35   0
  -9  -4  -5    2.96    6.58   0
  -9   4  -5   15.42    7.40   0
   9  -4   5   -1.08    8.13   0
  -9  -5   5    4.57    6.99   0
   9  -5  -5   -0.24    8.04   0
   9  -5  -5    7.11    7.44   0
   9   5  -5    6.64    6.95   0
  -9   5   5    1.17    6.78   0
  -9  -5   5   -4.83    7.58   0
  -8  -5   5    3.14    7.22   0
  -8  -5   5   23.68   10.61   0
   8  -5  -5    8.96    7.05   0
  -8   5   5    7.23    7.59   0
   8  -5  -5   16.16    7.89   0
   8   5  -5    5.18    6.94   0
  -7  -5   5   26.82   11.46   0
   7  -5  -5   42.30    8.05   0
  -7   5   5   24.66    7.84   0
  -7  -5   5   26.42    7.06   0
   7  -5  -5   29.53    7.80   0
   7   5  -5   37.58   10.32   0
  -6  -5   5    9.58    7.20   0
  -6  -5   5   -4.71    7.10   0
  -6   5   5   15.86    7.13   0
   6   5  -5   18.01    7.79   0
   6  -5  -5   11.55    7.29   0
   6  -5  -5    5.97    7.44   0
  -5  -5   5    3.08    7.26   0
   5  -5  -5   -4.46   10.28   0
   5   5  -5    2.82    7.99   0
  -5   5   5   11.30    7.36   0
   5  -5  -5   -2.64    7.65   0
  -5  -5   5   -8.08    7.67   0
  -4  -5   5   49.65   10.96   0
   4  -5  -5   50.51    7.55   0
  -4  -5   5   58.08   10.59   0
  -4   5   5   53.21    8.25   0
   4  -5  -5   46.41    8.28   0
   4   5  -5   52.08   11.63   0
   3   5  -5   16.87   11.08   0
   3  -5  -5    4.75    7.74   0
  -3   5   5   10.07    7.54   0
  -3  -5   5   10.21    8.26   0
   3  -5  -5   13.02    7.38   0
  -3  -5   5   23.28    7.33   0
  -2  -5   5  155.22    9.06   0
  -2  -5   5  188.04   11.61   0
   2  -5  -5  186.67    8.93   0
  -2   5   5  169.15    8.91   0
   2   5  -5  168.19    8.84   0
  -1  -5   5   56.67    8.26   0
  -1   5   5   40.60    7.48   0
   1  -5  -5   55.91    8.11   0
   1   5  -5   45.37    7.61   0
  -1  -5   5   54.24   10.99   0
   0  -5   5   37.36    7.86   0
   0  -5  -5   56.91   10.93   0
   0  -5   5   35.83   11.18   0
   0   5  -5   35.67    7.62   0
   0   5   5   46.43    7.66   0
  -1  -5  -5   -9.53    7.69   0
   1  -5   5    3.44    7.75   0
   1   5   5   12.99    7.42   0
   1  -5   5    4.92   10.96   0
  -1   5  -5    2.63    7.60   0
   2  -5   5    4.54    7.40   0
  -2  -5  -5    2.66    7.23   0
   2   5   5   10.15    6.97   0
   2  -5   5   15.23    7.34   0
  -2   5  -5   -4.07    7.34   0
   3   5   5   10.16    7.17   0
   3  -5   5   11.37    8.05   0
  -3  -5  -5    5.31    7.57   0
   3  -5   5   -1.13    7.22   0
  -3   5  -5   -5.35    7.25   0
   4   5   5   69.66    7.98   0
  -4  -5  -5   88.20    8.27   0
   4  -5   5  109.90    8.13   0
  -4   5  -5   78.26    8.67   0
   4  -5   5   91.81    8.73   0
  -5  -5  -5   47.53   10.93   0
  -5   5  -5   40.50    7.29   0
   5  -5   5   55.05   10.11   0
  -5  -5  -5   32.47   10.03   0
   5  -5   5   28.68    7.57   0
   5  -5   5   37.10    7.99   0
  -6  -5  -5    6.17    7.11   0
  -6   5  -5    6.87    7.90   0
   6  -5   5    5.59    6.96   0
  -6  -5  -5    9.07   10.13   0
   6  -5   5   12.63   10.34   0
   6  -5   5    5.97    7.99   0
  -7  -5  -5   10.84    7.51   0
  -7   5  -5   15.20    7.36   0
   7  -5   5   15.89    9.38   0
  -7  -5  -5   17.05   10.05   0
   7  -5   5   16.68    7.62   0
   7  -5   5   14.96   10.87   0
   8  -5   5    0.45   10.59   0
  -8  -5  -5    6.65    7.52   0
   8  -5   5   -6.21    7.25   0
   8  -5   5    0.75   11.92   0
  -8  -5  -5    8.21    9.63   0
  -8   5  -5   -0.76    6.99   0
   8   6  -5   71.95   11.18   0
  -8  -6   5   40.36    8.54   0
  -8  -6   5   67.47    7.85   0
   8  -6  -5   94.37   11.19   0
  -8   6   5   80.18   11.11   0
   8  -6  -5   94.51    8.53   0
  -7  -6   5   13.61    8.11   0
  -7  -6   5   24.65    6.76   0
   7  -6  -5   28.18    7.49   0
  -7   6   5    5.85   10.12   0
   7   6  -5    9.33    7.15   0
   7  -6  -5   35.33   10.22   0
  -6  -6   5   86.88    8.18   0
  -6  -6   5  118.23    9.85   0
  -6   6   5   80.65    8.37   0
   6  -6  -5  125.57   11.03   0
   6   6  -5   94.73   10.83   0
   6  -6  -5  155.28    8.32   0
  -5  -6   5   14.28    7.05   0
  -5  -6   5   14.13    6.85   0
  -5   6   5   18.41    7.27   0
   5   6  -5   20.98    7.75   0
   5  -6  -5   24.73    7.62   0
   5  -6  -5   18.19    7.59   0
  -4  -6   5   96.76    8.47   0
   4   6  -5   94.98    8.06   0
  -4  -6   5  127.90   10.72   0
  -4   6   5  103.09    8.05   0
   4  -6  -5  159.30    8.60   0
   4  -6  -5  113.01    8.53   0
   3   6  -5  109.61    8.20   0
  -3  -6   5  118.75    8.22   0
  -3   6   5  105.50    8.39   0
   3  -6  -5  119.37    8.52   0
   3  -6  -5  169.80   10.96   0
  -3  -6   5  106.36    8.61   0
   2  -6  -5   89.77    8.23   0
  -2  -6   5   53.03    8.92   0
  -2  -6   5  106.68    8.37   0
  -2   6   5   91.73    8.29   0
   2   6  -5   83.35    8.26   0
   1   6  -5   48.23    9.85   0
  -1  -6   5   75.49    7.96   0
  -1  -6   5   45.87   10.13   0
   1  -6  -5   47.59    7.46   0
  -1   6   5   63.10    7.41   0
   0   6   5   21.39    9.81   0
   0  -6   5   18.66    7.42   0
   0  -6   5   28.69   10.76   0
   0  -6  -5   21.23    7.42   0
   0   6  -5   12.57    7.09   0
   1   6   5  192.53    8.64   0
   1  -6   5  192.93   11.63   0
   1  -6   5  256.09    8.98   0
  -1   6  -5  199.98    8.54   0
  -1  -6  -5  220.90   10.92   0
   2  -6   5    3.52    7.03   0
   2   6   5   -5.74    6.95   0
   2  -6   5   12.37    7.06   0
  -2  -6  -5   13.47    6.96   0
  -2   6  -5    4.72   10.16   0
   3  -6   5   25.47    7.05   0
  -3  -6  -5   33.19   10.05   0
   3   6   5   24.48    7.26   0
  -3   6  -5   31.76   10.19   0
   3  -6   5   17.25    7.45   0
   4  -6   5   58.33    8.12   0
   4   6   5   53.40    7.41   0
  -4  -6  -5   54.14    7.90   0
  -4   6  -5   56.54    7.83   0
   4  -6   5   32.36    7.90   0
   5   6   5   17.81    7.05   0
   5  -6   5   13.37   10.12   0
  -5  -6  -5   -2.99    7.09   0
   5  -6   5   14.54   10.19   0
  -5   6  -5   -2.25    7.24   0
   5  -6   5    9.54    7.33   0
  -5  -6  -5   -7.21    7.41   0
   6  -6   5   23.32    7.61   0
  -6  -6  -5   22.28    9.37   0
   6  -6   5   31.50   10.41   0
  -6   6  -5   -4.23    7.41   0
   6  -6   5   14.09    7.62   0
  -6  -6  -5   -3.15    6.80   0
  -4  -7   5    4.98   10.42   0
  -4  -7   5   -8.76    6.77   0
   4   7  -5    7.91    7.13   0
   4  -7  -5    3.78    7.15   0
  -4   7   5    8.26    7.05   0
   4  -7  -5   -6.78    7.02   0
  -3  -7   5   -6.67    7.29   0
  -3  -7   5    8.37    6.61   0
   3   7  -5    8.81    6.76   0
   3  -7  -5    5.20    7.25   0
  -3   7   5   12.04   10.13   0
   3  -7  -5    6.01    7.09   0
  -2  -7   5   17.33    7.08   0
   2   7  -5    6.67    6.78   0
  -2  -7   5   -1.63    6.83   0
   2  -7  -5   -2.93    6.93   0
  -2   7   5   -2.35    9.45   0
  -1  -7   5   10.19    9.90   0
  -1   7   5    4.98    6.80   0
   1   7  -5    9.98    7.13   0
  -1  -7   5   16.39    7.01   0
   1  -7  -5    8.15    6.99   0
   0  -7   5    6.38    6.90   0
   0   7   5   10.85    6.65   0
   0  -7  -5   -8.85    7.04   0
   0  -7   5   10.49    7.16   0
   0   7  -5   16.13    7.28   0
   1  -7   5    8.20    7.26   0
  -1   7  -5    1.82    6.80   0
   1  -7   5   10.90   10.00   0
  -1  -7  -5    0.98    6.95   0
   1   7   5    2.79    6.99   0
   2  -7   5    5.64    7.09   0
  -2  -7  -5   11.73   10.11   0
  -2   7  -5   10.39    6.87   0
   2  -7   5   11.96    7.59   0
   2   7   5    5.90    9.77   0
   3  -7   5    6.80    7.24   0
  -3  -7  -5   -4.98    6.83   0
  -3   7  -5    4.15    7.15   0
   3   7   5   -0.32    6.98   0
   3  -7   5  -13.90    6.94   0
  13   0  -6  309.36   10.64   0
 -13   0   6  279.49   10.65   0
  12   0  -6  369.51   10.55   0
 -12   0   6  295.64   10.88   0
  11   0  -6  727.60   11.59   0
 -11   0   6  842.89   12.63   0
  10   0  -6    1.22    7.39   0
 -10   0   6   -1.72   11.49   0
   9   0  -6  845.93   12.31   0
  -9   0   6  754.93   12.37   0
   8   0  -6 1829.63   17.80   0
  -8   0   6 1161.12   13.61   0
   7   0  -6 2100.26   16.63   0
  -7   0   6 2071.29   16.66   0
   6   0  -6 2444.20   17.69   0
   6   0  -6 1850.61   31.70   0
  -6   0   6 2405.32   19.82   0
   6   0  -6 1863.19   31.24   0
   5   0  -6  604.43   12.91   0
   5   0  -6  544.89   18.25   0
  -5   0   6  527.15   12.65   0
   4   0  -6 2481.20   26.33   0
  -4   0   6 3218.13   21.96   0
   4   0  -6 3220.28   22.01   0
   3   0  -6  269.07   14.76   0
   3   0  -6  308.68   13.55   0
  -3   0   6  293.59   13.16   0
   1   0  -6 3228.04   25.94   0
  -1   0   6 3221.95   26.22   0
   1   0  -6 3257.92   26.49   0
   0   0  -6   24.93   18.39   0
   0   0   6   40.21   12.75   0
   0   0  -6   40.57   13.15   0
   1   0   6 4857.24   33.92   0
  -1   0  -6 4990.02   28.24   0
  -1   0  -6 5047.83   37.53   0
  -2   0  -6  807.71   21.33   0
  -2   0  -6  785.06   15.19   0
  -3   0  -6 2387.26   19.73   0
  -3   0  -6 2251.60   29.15   0
  -4   0  -6  293.63   16.00   0
  -4   0  -6  299.91   16.04   0
  -4   0  -6  301.88   12.27   0
  -5   0  -6  777.53   21.05   0
  -5   0  -6  970.54   14.50   0
  -5   0  -6  834.57   22.24   0
  -6   0  -6  567.03   20.45   0
  -6   0  -6  695.62   12.71   0
  -7   0  -6    4.24   11.91   0
  -7   0  -6    8.06   15.84   0
  -8   0  -6  231.27   15.69   0
  -8   0  -6  341.30   10.53   0
  -9   0  -6    5.17   13.56   0
  -9   0  -6    9.20    8.13   0
 -10   0  -6  283.01   12.41   0
 -10   0  -6  238.58    9.21   0
 -11   0  -6    4.32    6.97   0
 -11   0  -6   24.22   10.71   0
  13  -1  -6    6.78   10.76   0
  13   1  -6   14.45    7.24   0
 -13   1   6    6.57    7.90   0
 -13  -1   6    7.42    7.71   0
  12  -1  -6   90.39    8.16   0
  12   1  -6  115.87    8.05   0
 -12   1   6   87.28    8.64   0
 -12  -1   6   98.45    8.69   0
  11  -1  -6   17.60    7.73   0
  11   1  -6   26.78    7.34   0
 -11  -1   6   28.12   11.08   0
 -11   1   6   23.85    8.58   0
 -10   1   6  152.14    9.74   0
  10   1  -6  157.22    8.43   0
  10  -1  -6  145.08    9.41   0
 -10  -1   6  170.34    9.22   0
   9  -1  -6   58.39    8.86   0
   9   1  -6   62.80   11.40   0
  -9   1   6   61.45    9.43   0
  -9  -1   6   56.63    8.84   0
   8  -1  -6  360.44   10.63   0
   8   1  -6  330.27   10.04   0
  -8  -1   6  332.85   10.69   0
  -8   1   6  254.16   11.10   0
   7   1  -6  390.75   10.20   0
   7   1  -6  386.31   17.62   0
   7  -1  -6  409.94   18.57   0
   7  -1  -6  365.50   21.24   0
  -7   1   6  466.51   11.93   0
  -7  -1   6  468.91   10.88   0
   7  -1  -6  426.64   11.56   0
   6  -1  -6   16.52   12.56   0
   6   1  -6   21.78    9.17   0
  -6  -1   6   12.40    9.93   0
   6   1  -6   16.61   12.88   0
   6  -1  -6   23.44    8.98   0
  -6   1   6   10.74   10.75   0
  -6  -1   6   20.80    9.06   0
  -5  -1   6  717.97   13.24   0
  -5   1   6  787.38   12.98   0
   5   1  -6  814.76   13.17   0
   5   1  -6  802.21   18.73   0
  -5  -1   6  500.08   14.47   0
   5  -1  -6  723.72   14.98   0
   5  -1  -6  863.24   13.27   0
   4   1  -6   94.96   11.39   0
   4   1  -6  128.36   11.13   0
   4  -1  -6  110.90   14.68   0
  -4  -1   6  100.45   16.57   0
  -4   1   6  121.50   11.06   0
   4  -1  -6  122.08   15.48   0
  -4  -1   6  112.44   11.17   0
   3   1  -6  184.08   16.43   0
  -3  -1   6  189.33   17.69   0
  -3   1   6  145.16   11.56   0
   3  -1  -6  193.86   15.97   0
   3  -1  -6  178.92   12.18   0
  -3  -1   6  153.59   12.14   0
   3   1  -6  180.02   12.88   0
  -2  -1   6  412.23   18.80   0
   2   1  -6  400.07   18.59   0
   2  -1  -6  364.50   13.17   0
  -2  -1   6  362.96   18.78   0
   2  -1  -6  316.14   13.29   0
   2   1  -6  388.18   13.89   0
  -2   1   6  391.30   13.50   0
   1  -1  -6  556.56   14.59   0
  -1   1   6  592.92   14.73   0
   1   1  -6  657.07   15.95   0
   1   1  -6  518.26   14.90   0
  -1  -1   6  680.05   19.82   0
  -1  -1   6  693.26   16.53   0
   0   1  -6  310.86   18.89   0
   0   1  -6  304.73   13.97   0
   0  -1  -6  272.73   12.50   0
   0  -1   6  302.28   13.93   0
   0  -1   6  318.79   19.05   0
  -1   1  -6   17.46   11.61   0
   1  -1   6   19.69   16.60   0
   1  -1   6   16.37   11.64   0
  -1  -1  -6   19.85   15.13   0
  -1   1  -6   16.39   11.56   0
  -2  -1  -6  314.13   11.77   0
  -2   1  -6  392.79   18.17   0
   2  -1   6  391.55   18.62   0
   2  -1   6  418.51   13.09   0
  -2   1  -6  409.05   17.95   0
   3  -1   6  181.48   11.30   0
  -3   1  -6  178.83   11.48   0
  -4   1  -6  605.38   12.95   0
  -4  -1  -6  584.75   12.74   0
   4  -1   6  611.88   16.56   0
  -5  -1  -6   51.54    9.20   0
   5  -1   6   63.08   10.33   0
  -5  -1  -6   60.53    9.56   0
  -5   1  -6   49.29   10.23   0
  -6  -1  -6    8.24   11.63   0
  -6  -1  -6    8.80    8.21   0
  -6  -1  -6    7.99    9.49   0
  -6   1  -6   12.04    9.22   0
  -7  -1  -6  166.19   12.89   0
  -7  -1  -6  145.01    9.68   0
  -7   1  -6  152.71    9.18   0
  -7  -1  -6  171.97   11.71   0
  -8  -1  -6   35.58    8.32   0
  -8  -1  -6   43.06   10.89   0
  -8  -1  -6   48.20    8.18   0
  -8   1  -6   38.80    8.15   0
  -9   1  -6   63.93   11.60   0
  -9  -1  -6   55.85   11.55   0
  -9  -1  -6   51.09    8.04   0
  -9  -1  -6   41.76    8.47   0
 -10  -1  -6    6.13   10.46   0
 -10   1  -6   -0.21   11.03   0
 -10  -1  -6    4.40   11.37   0
 -10  -1  -6    9.94   11.13   0
 -11   1  -6   14.75   10.68   0
 -11  -1  -6    9.16    7.04   0
 -11  -1  -6   34.57    8.21   0
 -11  -1  -6    9.65   10.97   0
  12  -2  -6  259.02   11.89   0
  12   2  -6  235.13   11.22   0
 -12   2   6  189.38   10.05   0
 -12  -2   6  189.93    9.55   0
  11  -2  -6   98.49   11.19   0
  11   2  -6   60.14    7.13   0
 -11   2   6   70.17    9.08   0
 -11  -2   6   57.58    8.40   0
 -10  -2   6  283.68   12.39   0
  10   2  -6  244.43    9.33   0
 -10   2   6  305.38   10.04   0
  10  -2  -6  296.28   12.18   0
   9   2  -6  374.08    9.26   0
  -9  -2   6  408.32   10.14   0
  -9  -2   6  243.17   16.46   0
  -9   2   6  379.50   10.44   0
   9  -2  -6  248.76   16.41   0
   9   2  -6  331.47   18.30   0
   9  -2  -6  415.47   10.64   0
  -8  -2   6  660.51   14.57   0
   8  -2  -6  612.07   17.89   0
   8   2  -6  674.83   13.83   0
  -8   2   6  668.82   12.33   0
  -8  -2   6  329.38   13.57   0
   8  -2  -6  667.52   12.01   0
   8   2  -6  610.11   17.47   0
  -7   2   6  614.90   11.82   0
   7   2  -6  587.37   15.83   0
   7   2  -6  589.02   10.86   0
  -7  -2   6  589.76   11.47   0
   7  -2  -6  581.59   15.94   0
   7  -2  -6  506.87   11.37   0
  -7  -2   6  515.07   16.15   0
  -6  -2   6  771.85   12.12   0
   6   2  -6  787.65   11.90   0
  -6   2   6  823.74   15.77   0
   6  -2  -6  746.66   14.51   0
   6   2  -6  727.88   14.21   0
   6  -2  -6  844.71   15.48   0
  -6  -2   6  636.58   14.24   0
  -5  -2   6  994.28   13.22   0
   5  -2  -6  983.31   15.19   0
   5   2  -6  786.52   12.28   0
   5  -2  -6 1124.85   16.32   0
   5   2  -6  960.59   14.75   0
  -5   2   6  984.06   13.74   0
  -5  -2   6  610.74   13.60   0
  -4  -2   6 1000.86   13.45   0
  -4   2   6 1070.36   13.92   0
   4   2  -6  954.46   13.38   0
   4   2  -6  903.51   14.56   0
   4  -2  -6 1087.82   16.61   0
   4  -2  -6 1026.44   14.77   0
  -4  -2   6 1044.69   18.51   0
  -3  -2   6 1949.60   16.87   0
   3   2  -6 1958.81   16.80   0
   3   2  -6 1942.87   18.91   0
   3  -2  -6 2139.30   17.79   0
  -3  -2   6 1991.82   19.55   0
   3  -2  -6 2023.46   18.80   0
   2   2  -6  514.42   12.89   0
  -2  -2   6  604.42   13.34   0
   2   2  -6  615.98   13.78   0
   2  -2  -6  616.91   16.86   0
  -2  -2   6  620.77   17.81   0
   2  -2  -6  526.05   12.69   0
  -1  -2   6  778.64   18.03   0
   1   2  -6  809.06   17.01   0
   1   2  -6  728.61   13.95   0
   1  -2  -6  754.11   13.20   0
  -1  -2   6  731.15   13.42   0
   1  -2  -6  777.49   13.71   0
   0  -2  -6 1206.43   18.30   0
   0   2  -6 1243.59   19.40   0
   0  -2   6 1020.63   16.30   0
   0  -2  -6 1202.91   15.07   0
   0   2  -6 1207.74   19.40   0
   0  -2   6 1204.82   15.69   0
  -1   2  -6  435.71   16.39   0
   1  -2   6  411.21   13.14   0
  -1  -2  -6  441.95   15.57   0
  -1   2  -6  430.90   15.94   0
   1  -2   6  417.25   12.21   0
   2  -2   6  891.15   18.30   0
  -2   2  -6  993.36   17.45   0
  -2  -2  -6 1018.86   16.84   0
   2  -2   6 1011.99   13.72   0
  -3   2  -6  521.01   12.85   0
  -3  -2  -6  553.71   11.95   0
   3  -2   6  553.40   16.14   0
   3  -2   6  498.55   23.65   0
  -4   2  -6  524.96   11.78   0
  -4  -2  -6  508.95   11.13   0
   4  -2   6  489.12   11.42   0
  -5   2  -6  461.92   11.42   0
  -5  -2  -6  456.55   10.74   0
   5  -2   6  475.76   14.24   0
  -6   2  -6  160.91   13.00   0
  -6  -2  -6  143.86    8.86   0
   6  -2   6  115.54    9.48   0
  -6  -2  -6  153.17   11.38   0
  -7   2  -6   27.22    8.49   0
  -7  -2  -6   19.75    7.38   0
  -7  -2  -6   31.74    8.26   0
   7  -2   6   35.18    8.92   0
  -7  -2  -6   23.47    7.49   0
  -8   2  -6   -3.35   11.66   0
  -8  -2  -6    0.48   10.58   0
  -8  -2  -6    0.85   11.21   0
  -8  -2  -6   10.60    9.87   0
  -9  -2  -6  210.75   12.02   0
  -9   2  -6  183.97    9.77   0
  -9  -2  -6  180.79    8.69   0
  -9  -2  -6  236.78   12.76   0
 -10  -2  -6   88.68   11.57   0
 -10  -2  -6  104.69   10.64   0
 -10   2  -6   72.20    8.44   0
 -10  -2  -6  108.89   11.61   0
  12  -3  -6  139.21    9.23   0
  12   3  -6  126.29    8.60   0
 -12  -3   6  123.17    9.42   0
 -11  -3   6   79.22    8.42   0
  11  -3  -6   87.50    9.12   0
  11   3  -6   88.32    7.88   0
 -11  -3   6   58.33   16.04   0
  11  -3  -6   60.53   16.16   0
 -10  -3   6  308.78    9.62   0
 -10  -3   6  224.79   15.07   0
  10   3  -6  341.09   11.67   0
  10   3  -6  264.75   14.54   0
  10  -3  -6  248.06   15.06   0
  10  -3  -6  282.02    9.44   0
  -9  -3   6  126.47    8.61   0
   9  -3  -6  103.06   11.53   0
   9   3  -6  117.30    8.06   0
   9   3  -6   82.74    8.40   0
   9  -3  -6  125.40    9.25   0
  -9   3   6  101.03   11.82   0
  -9  -3   6   98.10   11.97   0
  -8  -3   6  325.92    8.91   0
   8  -3  -6  319.57   11.44   0
   8   3  -6  365.32    9.07   0
  -8   3   6  422.77   13.98   0
   8   3  -6  416.20   13.79   0
   8  -3  -6  366.01   10.14   0
  -8  -3   6  387.63   14.26   0
  -7  -3   6  687.18   11.07   0
   7   3  -6  682.22   10.71   0
   7  -3  -6  934.91   15.58   0
   7  -3  -6  758.56   13.41   0
   7   3  -6  718.36   13.23   0
  -7   3   6  761.68   16.32   0
  -7  -3   6  646.25   14.17   0
  -6  -3   6  308.04   14.04   0
  -6  -3   6  303.99    9.85   0
   6   3  -6  331.54   12.83   0
  -6   3   6  254.20   10.38   0
   6  -3  -6  371.07   13.75   0
   6   3  -6  311.27   10.68   0
   6  -3  -6  291.24   10.75   0
  -5  -3   6  629.89   12.70   0
  -5  -3   6  548.74   10.79   0
   5   3  -6  637.80   11.29   0
  -5   3   6  628.87   12.81   0
   5   3  -6  669.39   12.46   0
   5  -3  -6  757.61   14.55   0
   5  -3  -6  674.58   12.51   0
  -4  -3   6  638.51   16.29   0
   4  -3  -6  644.34   12.51   0
  -4  -3   6  630.78   13.75   0
   4   3  -6  486.08   10.64   0
  -4   3   6  633.84   12.59   0
   4   3  -6  504.81   11.83   0
   4  -3  -6  678.90   14.27   0
  -3  -3   6 1582.81   19.18   0
  -3  -3   6 1452.28   14.86   0
   3  -3  -6 1735.87   17.19   0
   3  -3  -6 1611.36   18.75   0
   3   3  -6 1364.33   14.45   0
   3   3  -6 1549.26   16.25   0
  -3   3   6 1603.39   16.16   0
   2  -3  -6  220.38    9.97   0
  -2  -3   6  201.12   10.78   0
  -2  -3   6  191.13   13.76   0
  -2   3   6  133.11   10.05   0
   2   3  -6  196.80   10.59   0
   2   3  -6  204.69   10.34   0
   2  -3  -6  212.47   10.25   0
   1   3  -6  261.95   10.28   0
  -1   3   6  201.62    9.62   0
   1  -3  -6  301.86   10.17   0
   1  -3  -6  299.29   10.15   0
  -1  -3   6  293.06   10.52   0
  -1  -3   6  302.88   11.33   0
   0  -3   6 1107.91   13.31   0
   0   3  -6 1414.94   17.04   0
   0  -3   6 1366.75   15.99   0
   0  -3  -6 1426.45   14.32   0
   0   3   6 1442.11   14.51   0
   1  -3   6  682.42   16.29   0
  -1   3  -6  636.41   11.75   0
   1  -3   6  659.41   14.57   0
  -1  -3  -6  664.50   11.53   0
  -2  -3  -6  473.08   10.68   0
   2  -3   6  446.91   12.55   0
   2  -3   6  486.01   10.91   0
  -2   3  -6  470.72   11.12   0
  -3  -3  -6   88.76    8.53   0
   3  -3   6   74.08    8.52   0
   3  -3   6   82.60   12.66   0
  -3   3  -6   58.45    8.82   0
  -4  -3  -6  591.10   11.09   0
   4  -3   6  526.85   18.20   0
   4  -3   6  586.59   11.55   0
  -4   3  -6  556.10   11.86   0
   4  -3   6  444.38   17.09   0
  -5  -3  -6  161.28    9.54   0
  -5   3  -6  147.90   10.19   0
   5  -3   6  161.89    9.98   0
  -6  -3  -6  111.54    8.33   0
  -6   3  -6  121.69    9.16   0
  -6  -3  -6  125.31   10.39   0
   6  -3   6  112.29    8.35   0
  -7   3  -6   89.77    8.68   0
  -7  -3  -6   97.58    7.48   0
   7  -3   6  124.18    9.22   0
  -7  -3  -6  144.42   11.27   0
  -8  -3  -6    2.31    7.01   0
  -8  -3  -6   -3.64    6.99   0
  -8   3  -6    2.44    7.60   0
   8  -3   6   16.83   11.34   0
  -9  -3  -6   69.14   10.82   0
  -9  -3  -6   53.92    6.96   0
  -9   3  -6   61.28    8.36   0
  -9  -3  -6   72.14    8.77   0
   9  -3   6   81.77   12.00   0
 -10  -3  -6   18.24   10.02   0
 -10   3  -6    5.67    8.01   0
 -10  -3  -6   26.85   10.67   0
 -10  -3  -6   13.96    7.25   0
 -11  -4   6   12.35    7.74   0
  11  -4  -6    3.62   10.48   0
 -11  -4   6    7.55   10.79   0
  11  -4  -6   -7.28    7.92   0
  10   4  -6   33.02    7.84   0
 -10  -4   6   64.70    7.62   0
  10  -4  -6   37.68    8.35   0
 -10   4   6   37.48    8.17   0
  10  -4  -6   80.69   11.48   0
 -10  -4   6   34.67    8.42   0
  -9  -4   6    7.71   10.26   0
  -9  -4   6    4.71    7.19   0
   9   4  -6    1.96    6.89   0
   9  -4  -6   14.85   10.45   0
  -9   4   6    8.36   10.13   0
   9  -4  -6   11.31   11.29   0
  -8  -4   6   29.44    7.51   0
  -8  -4   6   39.36    7.14   0
  -8   4   6   27.02    7.47   0
   8  -4  -6   28.53   10.94   0
   8   4  -6   18.25    7.02   0
   8  -4  -6   43.61    8.14   0
  -7  -4   6   18.19   10.81   0
  -7  -4   6   13.57    7.82   0
   7   4  -6    6.93   10.71   0
   7  -4  -6   10.95    7.89   0
   7  -4  -6   17.58   10.94   0
  -7   4   6   11.04    7.49   0
  -6  -4   6   21.62    8.57   0
   6   4  -6   23.44   11.51   0
  -6  -4   6   38.93    7.44   0
   6  -4  -6   26.38   11.44   0
  -6   4   6   19.15    7.79   0
   6  -4  -6   24.98    8.13   0
  -5  -4   6  431.79   14.13   0
   5  -4  -6  366.38   10.19   0
  -5  -4   6  480.80   12.41   0
   5   4  -6  447.39   13.68   0
   5  -4  -6  465.46   14.05   0
  -5   4   6  429.46   10.37   0
  -4  -4   6    5.29    8.99   0
  -4  -4   6    2.48    7.81   0
  -4   4   6    8.64   11.92   0
   4  -4  -6    9.86    8.53   0
   4   4  -6    6.65    8.72   0
   4  -4  -6   -0.29    8.64   0
   3  -4  -6  207.18   12.58   0
  -3  -4   6  199.63    9.21   0
   3  -4  -6  209.90    9.16   0
   3   4  -6  204.58   12.63   0
  -3  -4   6  209.33    9.80   0
  -3   4   6  179.85    9.11   0
  -2  -4   6   18.44   12.41   0
  -2   4   6   11.65    8.15   0
   2  -4  -6    7.51   11.51   0
  -2  -4   6   -5.64    8.12   0
   2  -4  -6    3.75    8.42   0
   2   4  -6   -5.64    8.40   0
  -1  -4   6  110.56    8.91   0
   1  -4  -6  104.29    8.33   0
  -1   4   6  114.68   12.09   0
   1   4  -6  112.79   12.24   0
  -1  -4   6  103.06    8.79   0
   0  -4   6  167.54    8.64   0
   0  -4  -6  195.74    9.52   0
   0   4  -6  165.31    9.61   0
   0   4   6  172.20    9.20   0
   0  -4   6  182.48   13.17   0
   1  -4   6   25.56    8.27   0
   1   4   6   33.95    8.07   0
  -1  -4  -6   28.84    8.38   0
  -1   4  -6   36.41    8.82   0
   1  -4   6   45.65    8.90   0
   2  -4   6  307.91   13.48   0
  -2   4  -6  273.18   13.75   0
  -2  -4  -6  280.13   12.97   0
   2   4   6  269.56    9.67   0
   2  -4   6  285.13   10.12   0
   3  -4   6    4.05    7.97   0
  -3   4  -6   13.86    8.26   0
  -3  -4  -6   11.76   11.28   0
   3  -4   6   -3.27   11.57   0
   4  -4   6  218.47   13.11   0
  -4   4  -6  216.16    9.38   0
  -4  -4  -6  218.75    9.26   0
   4  -4   6  209.17    9.51   0
   5  -4   6   42.29   11.03   0
  -5   4  -6   38.04    8.34   0
  -5  -4  -6   42.82    7.55   0
   5  -4   6   25.27    8.13   0
   5  -4   6   44.04    8.15   0
   6  -4   6    3.21   12.82   0
  -6  -4  -6   -6.32    9.71   0
  -6   4  -6    2.34    7.46   0
  -6  -4  -6    4.96    7.01   0
   6  -4   6    2.79   13.07   0
   6  -4   6   -5.36    7.27   0
  -7  -4  -6   20.65    9.72   0
  -7   4  -6    2.29    7.79   0
  -7  -4  -6    8.93    7.30   0
   7  -4   6   -1.83    8.04   0
  -8  -4  -6   16.88    9.68   0
  -8  -4  -6   -2.06    7.34   0
  -8   4  -6   -7.26    7.53   0
   8  -4   6   -0.77    7.75   0
  -9  -4  -6   59.57    7.69   0
  -9  -4  -6   52.90    8.58   0
  -9   4  -6   50.78    9.18   0
   9  -4   6   84.75   11.70   0
  -9  -5   6  202.08   12.64   0
  -9   5   6  142.32    9.47   0
  -9  -5   6  230.72    8.66   0
   9   5  -6  179.16    9.43   0
   9  -5  -6  150.66   10.20   0
   9  -5  -6  333.15   10.51   0
  -8   5   6  150.85   11.36   0
  -8  -5   6  117.00    8.82   0
  -8  -5   6  138.98    8.22   0
   8  -5  -6  123.03    9.07   0
   8  -5  -6  148.89    8.52   0
   8   5  -6  122.10    8.77   0
  -7  -5   6  184.83   12.49   0
  -7  -5   6  201.51   10.89   0
   7  -5  -6  211.44   11.91   0
   7   5  -6  172.62   11.42   0
  -7   5   6  131.66    8.88   0
   7  -5  -6  191.08    8.85   0
  -6  -5   6  247.76   10.51   0
  -6  -5   6  296.19    8.92   0
   6  -5  -6  257.55    9.89   0
   6   5  -6  259.44   10.16   0
  -6   5   6  294.13   12.18   0
   6  -5  -6  375.56   12.43   0
  -5  -5   6   48.26    8.72   0
   5   5  -6   39.76    7.48   0
  -5  -5   6   29.60    7.75   0
  -5   5   6   41.07    7.60   0
   5  -5  -6   49.47    8.30   0
   5  -5  -6   58.38    8.65   0
   4   5  -6 1083.62   15.16   0
   4  -5  -6 1063.77   15.35   0
  -4  -5   6 1148.11   12.20   0
   4  -5  -6 1219.52   12.57   0
  -4   5   6  944.86   13.10   0
  -4  -5   6  895.43   13.46   0
  -3  -5   6  376.22   10.13   0
  -3  -5   6  452.10    9.65   0
   3  -5  -6  404.89    9.53   0
   3  -5  -6  473.22   12.49   0
  -3   5   6  472.34   12.42   0
   3   5  -6  420.15    9.95   0
  -2  -5   6  268.81   12.39   0
  -2  -5   6  270.56    9.09   0
   2  -5  -6  270.95    8.39   0
  -2   5   6  235.93    9.00   0
   2  -5  -6  261.93    8.99   0
   2   5  -6  243.07   11.92   0
  -1   5   6   74.47    7.88   0
   1  -5  -6   97.16   11.12   0
  -1  -5   6   92.10    8.32   0
  -1  -5   6  101.72    8.09   0
   1   5  -6   79.13    8.14   0
   0  -5   6  239.44    9.02   0
   0  -5  -6  221.08    8.77   0
   0  -5   6  266.50   11.95   0
   0   5   6  217.02    8.48   0
   0   5  -6  174.69    8.64   0
  -1  -5  -6  665.55   12.98   0
   1  -5   6  729.16   14.47   0
   1   5   6  686.54   13.01   0
  -1   5  -6  640.92   13.61   0
   1  -5   6  669.80   13.48   0
  -2  -5  -6   92.98    8.07   0
   2  -5   6   87.11   10.91   0
   2   5   6   72.56    7.46   0
  -2   5  -6   75.37    8.19   0
   2  -5   6   81.62    7.67   0
  -3  -5  -6  407.15   10.05   0
   3  -5   6  497.07   13.93   0
   3   5   6  422.41    9.89   0
  -3   5  -6  418.50   12.73   0
   3  -5   6  397.90   10.23   0
  -4  -5  -6   52.42    8.03   0
   4  -5   6   56.07   10.85   0
   4  -5   6   53.65    8.31   0
  -4   5  -6   60.70    8.41   0
  -5  -5  -6  114.70    8.47   0
   5  -5   6  101.57    8.53   0
   5  -5   6  134.24   11.36   0
  -5   5  -6  101.06    8.62   0
   5  -5   6  115.09    8.64   0
   6  -5   6   47.27   10.67   0
  -6  -5  -6   41.98    7.61   0
  -6  -5  -6   65.41    7.61   0
   6  -5   6   60.82   11.00   0
   6  -5   6   34.35    8.06   0
  -6   5  -6   33.89    7.86   0
   7  -5   6   -0.06   12.45   0
   7  -5   6    2.81   12.98   0
  -7  -5  -6   12.61    7.22   0
  -7  -5  -6    8.01    6.88   0
   7  -5   6    3.96   10.42   0
  -7   5  -6    4.55    7.13   0
  -7  -6   6    4.99   10.41   0
  -7   6   6    7.74    6.87   0
  -7  -6   6    5.93    6.88   0
   7  -6  -6   11.76    7.23   0
   7   6  -6    5.18    6.93   0
   7  -6  -6   -1.91    7.38   0
  -6   6   6    2.96   10.31   0
  -6  -6   6    7.02    7.31   0
  -6  -6   6   -7.08    6.54   0
   6   6  -6   -1.18    7.34   0
   6  -6  -6    0.33    7.17   0
   6  -6  -6    1.12    7.36   0
   5  -6  -6   62.21   10.09   0
  -5  -6   6   41.92    7.69   0
  -5  -6   6   44.12    7.21   0
   5   6  -6   46.93    7.53   0
   5  -6  -6   38.36    7.72   0
  -5   6   6   49.25    8.03   0
  -4  -6   6   24.24    7.33   0
   4   6  -6   20.14    6.97   0
  -4  -6   6   22.26    6.94   0
   4  -6  -6   11.58    7.59   0
   4  -6  -6   30.09    7.39   0
  -4   6   6   22.63   10.48   0
   3   6  -6   79.76    7.79   0
  -3  -6   6   62.13    8.11   0
  -3   6   6   71.36    7.93   0
  -3  -6   6   85.55    7.57   0
   3  -6  -6   83.62   10.81   0
   3  -6  -6  117.09   10.76   0
  -2   6   6   16.93    9.70   0
   2  -6  -6    1.70    9.30   0
  -2  -6   6   11.45    7.02   0
   2  -6  -6    8.28    7.20   0
  -2  -6   6   15.87    7.63   0
   2   6  -6   15.81    7.50   0
  -1  -6   6    8.40   10.12   0
  -1   6   6   -1.45    6.50   0
  -1  -6   6   -5.25    7.20   0
   1  -6  -6    4.13    6.77   0
   1   6  -6   -6.76    9.69   0
   0  -6   6   51.20    7.58   0
   0  -6   6   55.84    7.98   0
   0   6   6   64.32    9.85   0
   0   6  -6   65.80   10.30   0
   0  -6  -6   36.34    7.31   0
   1  -6   6   20.91   10.00   0
   1  -6   6   25.13    7.31   0
   1   6   6   10.73    9.52   0
  -1   6  -6   18.12    7.00   0
  -1  -6  -6    4.87    7.33   0
   2   6   6   47.21    7.60   0
   2  -6   6   49.17    8.09   0
  -2   6  -6   53.23    7.09   0
  -2  -6  -6   45.68   10.42   0
   2  -6   6   47.77    7.71   0
   3   6   6   19.71    9.79   0
   3  -6   6   12.15    7.13   0
   3  -6   6   39.08    9.93   0
  -3   6  -6   18.62    6.81   0
  -3  -6  -6   14.31    7.06   0
  -4  -6  -6    6.76    7.31   0
  -4   6  -6   11.13   10.30   0
   4  -6   6    2.38    7.08   0
   4  -6   6   11.25    9.27   0
   4   6   6   15.56    9.48   0
  -5  -6  -6   19.26    7.31   0
   5  -6   6    9.32    6.62   0
  -5  -6  -6   10.34    6.76   0
  -5   6  -6   14.05   10.08   0
   5  -6   6   12.31    7.36   0
   5  -6   6    8.15   10.43   0
  -4  -7   6   15.23    7.86   0
  -4   7   6   24.95   10.63   0
  -4  -7   6   32.38    6.52   0
   4   7  -6   17.80    7.38   0
   4  -7  -6   13.58    7.11   0
   4  -7  -6   25.97    7.30   0
  -3  -7   6   26.26    7.71   0
   3   7  -6   18.11    7.61   0
  -3  -7   6   42.97    7.08   0
   3  -7  -6   10.85    7.71   0
   3  -7  -6   32.12    7.19   0
  -3   7   6   34.06    7.10   0
  -2  -7   6   56.27    7.78   0
   2   7  -6   49.78    7.85   0
  -2  -7   6   46.61    7.48   0
   2  -7  -6   84.74    9.86   0
   2  -7  -6   60.54   10.42   0
  -2   7   6   32.21    7.33   0
   1  -7  -6   36.91   10.25   0
  -1  -7   6   32.25    7.70   0
  -1   7   6   48.17    7.09   0
   1   7  -6   38.20   10.32   0
  -1  -7   6   45.30    7.59   0
   0  -7   6   21.90    7.64   0
   0   7  -6   15.60    7.17   0
   0  -7   6   38.43    7.78   0
   0   7   6   13.01    7.16   0
   0  -7  -6    7.60    7.13   0
   1  -7   6   29.81   10.48   0
   1  -7   6   14.61    7.94   0
   1   7   6   18.31    7.00   0
  -1  -7  -6   14.25    7.17   0
  -1   7  -6    8.23    7.22   0
   2   7   6   16.67    7.25   0
   2  -7   6   39.28   10.70   0
  -2   7  -6   23.79    7.34   0
  -2  -7  -6   25.84    7.40   0
   2  -7   6   23.23    7.27   0
  13   0  -7    3.76   10.05   0
 -13   0   7    8.33    7.41   0
  12   0  -7    3.44    6.56   0
 -12   0   7    4.06    6.85   0
  11   0  -7    6.16    7.64   0
 -11   0   7   -6.67    7.60   0
  10   0  -7   -0.26    7.17   0
 -10   0   7  -20.17   10.53   0
   9   0  -7    6.74    8.06   0
  -9   0   7   -4.46    8.34   0
   8   0  -7    1.95    8.75   0
  -8   0   7   -2.93    8.69   0
   7   0  -7   12.83    9.31   0
   7   0  -7    0.77   15.78   0
  -7   0   7   -9.20    8.86   0
   7   0  -7    2.36   14.49   0
   6   0  -7   -8.91    9.47   0
   6   0  -7    0.15   12.69   0
  -6   0   7    5.30    9.07   0
   6   0  -7    4.09   13.59   0
   5   0  -7   -5.51   10.11   0
   5   0  -7   -3.59   14.01   0
  -5   0   7   -0.48   10.12   0
   4   0  -7   -2.93   14.81   0
   4   0  -7    3.26   10.98   0
  -4   0   7  -11.18   10.70   0
   3   0  -7   -3.20   16.53   0
   3   0  -7    2.09   11.23   0
  -3   0   7    8.13   10.98   0
   2   0  -7   13.29   11.88   0
   2   0  -7    5.78   16.62   0
  -2   0   7   -1.41   10.80   0
  -1   0   7   -5.32   11.00   0
   1   0  -7    7.13   11.64   0
   1   0  -7   -0.46   11.23   0
   0   0  -7   -2.10   11.85   0
   0   0   7    1.23   11.31   0
   0   0  -7    4.08   11.51   0
  -1   0  -7   -4.56   11.32   0
   1   0   7   18.70   14.97   0
  -1   0  -7    1.85   10.72   0
  -2   0  -7   -4.53   15.07   0
  -2   0  -7   -1.31    9.66   0
  -3   0  -7  -15.67    9.25   0
  -3   0  -7    4.41   13.70   0
  -4   0  -7  -17.11   10.22   0
  -4   0  -7    2.12   12.92   0
  -5   0  -7    1.92   14.90   0
  -5   0  -7    7.55    9.24   0
  -5   0  -7   -1.22   12.64   0
  -6   0  -7   -0.21   15.51   0
  -6   0  -7   18.61   13.00   0
  -6   0  -7    2.08   14.55   0
  -7   0  -7  -17.30   11.95   0
  -7   0  -7    1.38   19.41   0
  -7   0  -7    2.48   20.01   0
  -8   0  -7   13.28    8.05   0
  -9   0  -7    5.56    8.12   0
 -10   0  -7   -6.89    7.43   0
 -10   0  -7    5.53    7.86   0
  12  -1  -7  145.23    8.36   0
  12   1  -7  122.53    8.27   0
 -12  -1   7  136.95    8.89   0
 -12   1   7  164.39    9.44   0
  11  -1  -7  237.99    9.49   0
 -11   1   7  236.27   12.58   0
  11   1  -7  199.88    8.61   0
 -11  -1   7  198.76    8.94   0
  10  -1  -7   16.19    7.68   0
  10   1  -7   25.58    7.75   0
 -10   1   7   41.33   11.19   0
 -10  -1   7   33.88    7.85   0
   9  -1  -7  609.64   11.03   0
   9   1  -7  673.56   10.49   0
  -9   1   7  689.49   11.96   0
  -9  -1   7  700.59   11.45   0
   8  -1  -7  593.35   11.32   0
   8   1  -7  526.91   10.58   0
  -8   1   7  581.16   14.91   0
  -8  -1   7  515.22   10.82   0
   7   1  -7 1506.13   13.90   0
   7  -1  -7 1416.79   26.06   0
   7   1  -7 1740.73   26.59   0
  -7   1   7 1705.42   15.26   0
  -7  -1   7 1788.64   15.61   0
   7  -1  -7 1730.42   26.59   0
   7  -1  -7 1948.63   18.40   0
   6   1  -7 1599.80   14.72   0
   6   1  -7 1567.21   22.44   0
   6  -1  -7 1002.94   18.16   0
  -6  -1   7 1540.04   23.32   0
  -6   1   7 1276.46   13.91   0
   6  -1  -7 1348.22   18.94   0
  -6  -1   7 1528.70   14.87   0
   6  -1  -7 1671.69   15.02   0
   5   1  -7  305.22   12.32   0
   5  -1  -7  326.97   15.44   0
   5   1  -7  339.74   10.87   0
  -5   1   7  285.16   10.76   0
  -5  -1   7  261.94   12.31   0
   5  -1  -7  335.55   11.04   0
  -5  -1   7  311.83   11.36   0
   4   1  -7  816.57   13.86   0
   4  -1  -7  826.12   17.46   0
   4   1  -7  800.53   15.05   0
  -4  -1   7  764.97   15.40   0
  -4   1   7  857.08   13.90   0
  -4  -1   7  798.79   13.98   0
   4  -1  -7  832.58   13.77   0
   3  -1  -7 1215.04   16.21   0
   3   1  -7 1248.92   18.54   0
  -3  -1   7  832.41   15.40   0
  -3   1   7  864.80   14.38   0
   3  -1  -7 1234.96   15.56   0
   3   1  -7 1103.39   16.37   0
  -3  -1   7 1203.97   15.78   0
   2   1  -7 6525.95   32.95   0
   2  -1  -7 6652.26   30.52   0
  -2  -1   7 6294.49   33.34   0
  -2   1   7 5634.43   27.05   0
   2   1  -7 6036.93   29.87   0
  -2  -1   7 6232.97   30.41   0
   1   1  -7 2479.68   22.30   0
  -1  -1   7 2424.36   20.52   0
  -1  -1   7 2390.63   21.63   0
  -1   1   7 2507.99   22.69   0
   1  -1  -7 2560.76   20.49   0
   1   1  -7 2299.77   19.90   0
   0   1  -7 2068.83   22.10   0
   0  -1   7 2173.13   19.58   0
   0  -1  -7 2170.28   19.70   0
   0   1  -7 2166.53   23.22   0
   0  -1   7 2102.94   21.76   0
   1  -1   7 1992.38   25.87   0
  -1   1  -7 1770.61   17.91   0
  -1   1  -7 1914.97   25.48   0
   1  -1   7 1902.29   18.15   0
  -1  -1  -7 1929.79   21.59   0
  -2   1  -7 1429.50   24.91   0
  -2  -1  -7 1276.58   16.59   0
   2  -1   7 1394.33   15.78   0
   2  -1   7 1131.34   20.80   0
  -2   1  -7 1482.85   19.39   0
  -3   1  -7 1967.40   51.13   0
  -3  -1  -7 2085.02   17.49   0
   3  -1   7 2079.76   17.85   0
  -3  -1  -7 2056.21   21.43   0
  -3   1  -7 2085.70   17.95   0
   4  -1   7  280.48   10.94   0
  -4  -1  -7  260.63   11.13   0
  -4   1  -7  272.70   11.07   0
  -5  -1  -7 2046.47   22.26   0
  -5  -1  -7 2073.87   17.09   0
  -5   1  -7 2061.29   17.39   0
  -6  -1  -7  972.74   17.23   0
  -6  -1  -7  997.25   16.10   0
  -6   1  -7  934.16   12.98   0
  -7  -1  -7  266.63   11.17   0
  -7  -1  -7  334.76   10.08   0
  -7  -1  -7  348.27   12.21   0
  -7   1  -7  306.97   10.21   0
  -8  -1  -7  348.86   14.26   0
  -8  -1  -7  390.31   10.57   0
  -8  -1  -7  407.62   11.80   0
  -8   1  -7  389.60   10.26   0
  -9  -1  -7  105.73    9.95   0
  -9  -1  -7  160.12   11.29   0
  -9  -1  -7  165.06   12.10   0
  -9   1  -7  126.11    9.10   0
 -10   1  -7  228.69   10.45   0
 -10  -1  -7  241.45   10.10   0
 -10  -1  -7  261.79   10.58   0
 -10  -1  -7  230.91   15.22   0
  12  -2  -7   59.48    7.94   0
  12   2  -7   60.30    7.35   0
 -12   2   7   51.06   11.56   0
 -12  -2   7   47.38    7.76   0
  11  -2  -7   28.71    7.63   0
  11   2  -7   27.67    7.26   0
 -11   2   7   41.14   10.62   0
 -11  -2   7   26.46    7.81   0
  10  -2  -7  190.45    9.26   0
  10   2  -7  225.05    9.10   0
 -10   2   7  220.47    9.69   0
 -10  -2   7  218.55   12.77   0
   9  -2  -7    0.34   10.71   0
   9   2  -7   -7.20    7.05   0
  -9   2   7    6.52    8.21   0
   9  -2  -7   -2.94   11.54   0
  -9  -2   7    1.75   11.84   0
   9  -2  -7   -1.96    8.04   0
   9   2  -7    1.75   10.30   0
  -9  -2   7    9.58    7.46   0
  -8  -2   7  725.60   11.11   0
   8   2  -7  609.30   10.36   0
   8   2  -7  531.09   14.69   0
   8  -2  -7  715.76   18.33   0
  -8  -2   7  591.05   18.19   0
   8  -2  -7  640.79   11.56   0
  -8   2   7  780.02   12.26   0
  -7  -2   7  177.75    9.45   0
   7   2  -7  159.80    9.02   0
  -7  -2   7  169.79   13.18   0
  -7   2   7  176.68    9.99   0
   7  -2  -7  153.06    9.29   0
   7  -2  -7  167.22   12.64   0
   7   2  -7  168.39   12.43   0
  -6  -2   7  293.58   13.39   0
   6  -2  -7  301.46   10.98   0
   6   2  -7  278.69   10.12   0
   6   2  -7  305.96   14.16   0
  -6  -2   7  251.89   11.18   0
   6  -2  -7  332.35   10.17   0
  -6   2   7  332.18   13.53   0
  -5  -2   7  346.81   10.58   0
   5   2  -7  341.94   10.44   0
   5   2  -7  336.05   11.57   0
   5  -2  -7  351.44   13.65   0
  -5   2   7  326.43   10.27   0
  -5  -2   7  330.41   11.88   0
   5  -2  -7  393.05   13.32   0
  -4  -2   7  285.33   10.22   0
  -4   2   7  341.85   10.80   0
   4   2  -7  298.62    9.91   0
   4   2  -7  315.16   12.09   0
   4  -2  -7  346.27   10.50   0
  -4  -2   7  337.86   15.78   0
   4  -2  -7  289.98   11.52   0
   3   2  -7 2916.90   21.13   0
   3  -2  -7 2762.06   20.33   0
   3   2  -7 2968.54   19.84   0
  -3  -2   7 2992.81   20.34   0
   3  -2  -7 2306.68   17.45   0
  -3  -2   7 2199.02   19.49   0
  -2  -2   7   34.29   11.08   0
   2   2  -7   35.00   14.29   0
   2   2  -7   48.36   13.81   0
   2  -2  -7   49.21   10.52   0
  -2  -2   7   22.44    9.61   0
   2  -2  -7   35.28   10.16   0
  -1  -2   7  660.80   13.87   0
   1   2  -7  794.11   13.20   0
   1   2  -7  780.32   13.63   0
   1  -2  -7  742.08   12.23   0
   1  -2  -7  778.65   12.51   0
  -1  -2   7  776.49   13.02   0
   0  -2   7 1060.89   16.80   0
   0  -2  -7 1088.27   13.87   0
   0  -2   7 1082.52   14.10   0
   0  -2  -7 1130.77   17.82   0
   0   2  -7 1121.40   18.92   0
   0   2  -7 1154.86   18.02   0
  -1   2  -7  936.00   14.27   0
  -1  -2  -7  914.09   13.42   0
  -1   2  -7  894.51   15.60   0
  -1  -2  -7  957.86   17.16   0
   1  -2   7  812.06   13.21   0
   1  -2   7  887.77   16.32   0
  -2   2  -7 1471.97   15.27   0
   2  -2   7 1501.26   17.46   0
  -2  -2  -7 1527.46   14.79   0
   2  -2   7 1297.66   20.66   0
  -3   2  -7   -2.83    8.74   0
   3  -2   7    2.35   16.43   0
  -3  -2  -7   13.28    8.70   0
   3  -2   7   -0.11   12.58   0
  -4   2  -7  384.87   10.89   0
  -4  -2  -7  391.14   10.23   0
   4  -2   7  420.35   10.93   0
  -5   2  -7  116.16    9.85   0
  -5  -2  -7  103.63    8.93   0
   5  -2   7  119.90   13.53   0
  -6   2  -7 1039.77   15.83   0
  -6  -2  -7  755.13   11.92   0
  -6  -2  -7  924.36   13.09   0
   6  -2   7 1056.86   15.22   0
  -7  -2  -7  236.73   12.18   0
  -7   2  -7  196.93    9.69   0
  -7  -2  -7  211.59    9.49   0
   7  -2   7  254.43   13.45   0
  -7  -2  -7  211.65    9.68   0
  -8  -2  -7   11.77    7.15   0
  -8   2  -7    7.54   11.47   0
  -8  -2  -7   14.05    6.84   0
  -8  -2  -7   10.87   11.19   0
  -9   2  -7  111.80    8.93   0
  -9  -2  -7   89.06    9.00   0
  -9  -2  -7  134.25   11.27   0
  -9  -2  -7  121.36    8.84   0
 -10  -2  -7   -0.28   10.27   0
 -10   2  -7    4.90    7.45   0
 -10  -2  -7    1.04    9.95   0
 -10  -2  -7    1.41    8.18   0
  11  -3  -7   -3.53    7.88   0
  11  -3  -7   -1.38   15.85   0
  11   3  -7   -0.75    7.13   0
 -11  -3   7    2.61   14.15   0
 -11  -3   7    9.95    7.11   0
  10  -3  -7  148.20   13.17   0
 -10  -3   7  168.85    8.86   0
 -10   3   7  199.90    9.64   0
  10   3  -7  137.58   13.12   0
  10   3  -7  194.02   11.18   0
 -10  -3   7  136.68   13.41   0
  10  -3  -7  231.94    9.23   0
   9  -3  -7   28.92    7.67   0
   9   3  -7   35.63    7.24   0
  -9  -3   7   20.97   11.12   0
   9  -3  -7   28.25    8.01   0
  -9  -3   7   38.59   11.05   0
   9   3  -7   28.73   10.14   0
  -8  -3   7  545.24   10.45   0
   8   3  -7  512.80    9.81   0
   8   3  -7  521.56   14.10   0
   8  -3  -7  459.29   10.64   0
   8  -3  -7  503.87   14.82   0
  -8  -3   7  377.64   11.87   0
  -7  -3   7   69.83    8.46   0
   7   3  -7   90.15   11.92   0
   7  -3  -7   99.83    8.85   0
   7   3  -7   86.66   11.28   0
  -7   3   7   58.36    7.95   0
   7  -3  -7   75.56   10.70   0
  -7  -3   7   57.73    8.51   0
  -6  -3   7  179.89   12.37   0
   6   3  -7  190.10    8.89   0
   6   3  -7  176.23   13.18   0
  -6  -3   7  172.82   13.45   0
   6  -3  -7  188.87   13.28   0
   6  -3  -7  199.01   12.64   0
  -6   3   7  125.83    9.80   0
  -5  -3   7  272.14   13.05   0
   5  -3  -7  264.76   10.15   0
   5   3  -7  222.69    9.35   0
   5   3  -7  257.44   13.44   0
  -5   3   7  278.12   13.96   0
   5  -3  -7  291.19   10.09   0
  -5  -3   7  241.35   10.64   0
  -4  -3   7   13.51    8.85   0
   4  -3  -7    9.59    9.06   0
   4   3  -7   12.87    7.95   0
   4   3  -7    6.26    9.50   0
   4  -3  -7   19.93   12.82   0
  -4   3   7   11.40   12.77   0
  -4  -3   7    8.01    9.70   0
  -3  -3   7  852.85   12.54   0
   3   3  -7  809.73   12.40   0
   3   3  -7 1039.66   13.97   0
   3  -3  -7  949.00   13.30   0
  -3   3   7  973.42   13.56   0
   3  -3  -7 1013.63   12.91   0
  -3  -3   7  895.18   13.72   0
  -2  -3   7  774.82   13.11   0
   2   3  -7  771.98   12.84   0
   2   3  -7  811.78   12.96   0
  -2   3   7  525.70   11.59   0
   2  -3  -7  683.55   12.00   0
   2  -3  -7  814.19   11.93   0
  -2  -3   7  749.34   12.99   0
  -1  -3   7 1262.72   18.15   0
   1   3  -7 1226.59   16.01   0
   1   3  -7 1244.27   14.99   0
  -1  -3   7 1204.00   13.54   0
   1  -3  -7 1188.30   13.06   0
   1  -3  -7 1227.54   13.41   0
   0  -3   7   46.22   12.11   0
   0  -3  -7   40.53    8.77   0
   0   3  -7   40.69    9.10   0
   0  -3  -7   37.02    8.39   0
   0  -3   7   39.18    8.96   0
   1  -3   7  135.63   13.32   0
  -1   3  -7  133.09    9.80   0
  -1  -3  -7  129.89    9.33   0
   1  -3   7  131.73   12.88   0
   2  -3   7  553.40   13.53   0
  -2   3  -7  597.58   11.89   0
  -2  -3  -7  591.17   11.09   0
   2  -3   7  609.93   14.60   0
  -3   3  -7   80.92   13.10   0
  -3  -3  -7   62.91   12.12   0
   3  -3   7   76.68   12.30   0
   3  -3   7   62.44   12.36   0
  -4   3  -7 1146.44   16.41   0
  -4  -3  -7 1187.98   15.68   0
   4  -3   7  838.35   25.91   0
   4  -3   7  915.70   27.44   0
   4  -3   7 1141.09   13.47   0
  -5   3  -7   38.65    9.02   0
  -5  -3  -7   14.46    8.10   0
   5  -3   7   38.12    8.90   0
  -6  -3  -7  120.06    8.38   0
  -6   3  -7   98.02    8.62   0
  -6  -3  -7   79.30    7.63   0
   6  -3   7   83.22    8.24   0
  -7  -3  -7  107.98    8.30   0
  -7   3  -7  117.31    8.80   0
  -7  -3  -7  123.32    7.73   0
   7  -3   7  104.92    9.03   0
  -8   3  -7    2.01    7.30   0
  -8  -3  -7   12.87    9.33   0
   8  -3   7   27.81    8.35   0
  -8  -3  -7   17.26    7.71   0
  -9  -3  -7  150.85    8.38   0
  -9   3  -7  109.89    9.41   0
   9  -3   7  136.60    9.17   0
  -9  -3  -7  181.67   12.09   0
  -9  -3  -7  141.55    8.57   0
 -10  -4   7   56.06    7.10   0
  10  -4  -7   69.21   11.03   0
  10   4  -7   44.13    7.41   0
  10  -4  -7   85.19    8.14   0
 -10  -4   7   39.50    8.41   0
  -9  -4   7  108.26    9.48   0
  -9  -4   7  122.74    7.51   0
   9  -4  -7  109.18    8.72   0
   9  -4  -7  202.50   12.28   0
   9   4  -7   97.38    8.44   0
  -9   4   7  131.50   11.47   0
  -8  -4   7  137.46    8.30   0
  -8  -4   7   98.55    9.01   0
   8  -4  -7  142.60   12.08   0
   8   4  -7  137.40    7.84   0
   8   4  -7  100.17    8.56   0
  -8   4   7  105.65    8.81   0
   8  -4  -7  136.74    8.28   0
  -7  -4   7  658.78   13.54   0
   7   4  -7  608.63   13.94   0
   7   4  -7  663.00   10.70   0
   7  -4  -7  652.28   14.49   0
   7  -4  -7  697.98   11.30   0
  -7   4   7  496.57   11.62   0
  -7  -4   7  598.88   14.84   0
  -6  -4   7  328.89   12.85   0
  -6  -4   7  293.61    8.60   0
   6   4  -7  358.67    9.02   0
   6  -4  -7  293.91   10.01   0
  -6   4   7  293.24    9.99   0
   6  -4  -7  408.49   12.16   0
   6   4  -7  313.81   10.83   0
  -5  -4   7  153.73    9.24   0
  -5  -4   7  201.04    8.72   0
  -5   4   7  165.84    9.18   0
   5   4  -7  152.68    8.93   0
   5  -4  -7  165.89    9.05   0
   5  -4  -7  171.81    9.30   0
   4  -4  -7  404.12   10.01   0
  -4  -4   7  441.51   10.47   0
   4   4  -7  401.79   10.24   0
  -4   4   7  423.66   10.16   0
   4  -4  -7  471.36   10.03   0
  -4  -4   7  284.61    9.90   0
  -3  -4   7  584.46   11.02   0
   3  -4  -7  698.67   14.02   0
   3   4  -7  646.59   14.45   0
   3  -4  -7  630.51   10.89   0
  -3   4   7  643.42   11.32   0
  -3  -4   7  640.02   14.94   0
  -2   4   7 1604.75   14.69   0
  -2  -4   7 1553.23   14.82   0
   2  -4  -7 1706.39   14.64   0
   2   4  -7 1645.20   15.06   0
   2  -4  -7 1741.50   16.85   0
  -2  -4   7 1486.40   14.92   0
  -1  -4   7  549.75   14.04   0
   1  -4  -7  551.44   10.41   0
   1   4  -7  495.63   10.99   0
  -1   4   7  517.60   10.62   0
   1  -4  -7  544.43   10.47   0
  -1  -4   7  533.54   13.77   0
   0  -4   7  422.29   10.72   0
   0   4  -7  446.39   10.53   0
   0  -4  -7  493.86   13.32   0
   0  -4   7  439.46   13.82   0
   0   4   7  442.83   10.20   0
   1  -4   7  543.24   14.78   0
  -1   4  -7  505.37   10.94   0
  -1  -4  -7  515.20   10.33   0
   1   4   7  533.79   10.28   0
   1  -4   7  531.56   11.07   0
   2  -4   7  326.69   10.25   0
  -2   4  -7  331.43    9.89   0
   2  -4   7  281.69    9.39   0
  -2  -4  -7  360.82   12.57   0
   3  -4   7  982.23   16.33   0
  -3   4  -7 1008.93   13.06   0
  -3  -4  -7 1061.53   12.56   0
   3  -4   7  888.94   12.22   0
   4  -4   7  395.44   12.49   0
   4  -4   7  518.53   10.27   0
  -4   4  -7  444.74   10.37   0
  -4  -4  -7  383.02    9.38   0
   5  -4   7  205.95   16.66   0
  -5   4  -7  187.16    9.37   0
  -5  -4  -7  186.08    8.62   0
   5  -4   7  240.37   12.11   0
   5  -4   7  204.63   16.20   0
  -6   4  -7  108.25   11.54   0
  -6  -4  -7  123.24    8.22   0
  -6  -4  -7  141.45   11.00   0
   6  -4   7  127.22    8.65   0
  -7  -4  -7  226.20    9.09   0
  -7   4  -7  238.69   12.40   0
  -7  -4  -7  287.42   12.03   0
   7  -4   7  260.88    9.86   0
  -8  -4  -7  190.09   10.58   0
  -8   4  -7  132.64    8.78   0
  -8  -4  -7  159.28    9.46   0
   8  -4   7  189.35   12.39   0
  -9  -5   7   12.04    7.15   0
  -9   5   7    1.51   10.79   0
   9  -5  -7    3.55    7.80   0
   9  -5  -7   14.37    7.10   0
   9   5  -7   10.18    9.76   0
  -9  -5   7    2.58    7.47   0
  -8  -5   7    9.66    7.73   0
  -8  -5   7   10.82    7.17   0
   8  -5  -7    5.20    7.23   0
   8   5  -7   16.54   10.37   0
   8  -5  -7   16.98    7.44   0
  -8   5   7    9.85   10.45   0
  -7  -5   7    0.63   10.58   0
  -7  -5   7   14.39    6.72   0
  -7   5   7    9.24    7.18   0
   7   5  -7   12.36   10.22   0
   7  -5  -7    6.54   10.26   0
   7  -5  -7    9.03    7.35   0
  -6  -5   7   18.86    7.92   0
   6   5  -7   22.88    7.85   0
  -6  -5   7   20.34    6.97   0
  -6   5   7   20.12   10.36   0
   6  -5  -7   24.68    7.73   0
   6  -5  -7   19.38    7.56   0
  -5  -5   7    9.05    7.16   0
   5  -5  -7   -1.65    7.11   0
  -5  -5   7    3.45    7.77   0
  -5   5   7    6.62    7.05   0
   5  -5  -7   15.39    7.86   0
   5   5  -7    5.24    7.99   0
   4   5  -7   -3.36    7.20   0
  -4  -5   7   -0.40    7.42   0
  -4  -5   7    6.93    6.85   0
  -4   5   7   -7.13   10.18   0
   4  -5  -7    1.44    6.93   0
   4  -5  -7   -8.66    7.30   0
  -3  -5   7    5.37    7.56   0
  -3  -5   7    3.26    7.32   0
  -3   5   7   10.23    7.78   0
   3  -5  -7  -11.58    7.11   0
   3   5  -7    4.92    7.29   0
   3  -5  -7   -5.18    7.29   0
  -2  -5   7   17.96    7.73   0
   2  -5  -7   10.39    7.10   0
  -2  -5   7    8.00    7.73   0
  -2   5   7   11.68    7.38   0
   2   5  -7   12.68    7.69   0
   2  -5  -7    3.64   10.09   0
  -1   5   7   37.55    7.46   0
   1  -5  -7   46.15    7.53   0
  -1  -5   7   44.49    7.89   0
   1   5  -7   50.38   10.94   0
  -1  -5   7   48.96    7.90   0
   0  -5  -7   12.47    7.49   0
   0  -5   7   15.06    7.51   0
   0   5   7   16.05    7.22   0
   0   5  -7   17.55   10.62   0
   0  -5   7    5.57   11.64   0
   1   5   7    5.08    7.28   0
  -1  -5  -7    7.60    7.35   0
   1  -5   7   16.82   10.65   0
  -1   5  -7    3.52    7.73   0
   1  -5   7   15.01    7.83   0
   2  -5   7   11.98   10.11   0
   2   5   7   23.19    7.71   0
  -2  -5  -7   20.69   10.44   0
  -2   5  -7   10.94   11.08   0
   2  -5   7   14.86    7.55   0
   3  -5   7   24.70   10.73   0
  -3  -5  -7   21.18    7.67   0
  -3   5  -7   14.81    8.00   0
   3  -5   7    7.76    7.93   0
   4  -5   7    3.15    9.15   0
  -4  -5  -7  -14.57   10.48   0
  -4   5  -7  -20.61   10.59   0
   4  -5   7    1.43    7.49   0
   5  -5   7    5.09    9.90   0
  -5  -5  -7    4.89   10.40   0
  -5   5  -7    3.42   10.43   0
   5  -5   7    5.57   10.53   0
   5  -5   7    0.99   10.42   0
   6  -5   7    1.36   10.48   0
   6  -5   7    0.98   12.55   0
  -6  -5  -7   -1.53    6.96   0
   6  -5   7  -13.29    6.93   0
  -6  -5  -7    0.66    6.83   0
  -6   5  -7   -6.79    6.89   0
  -7  -5  -7    9.34    7.05   0
  -7  -5  -7   12.03    6.96   0
  -7   5  -7    5.01    6.78   0
   7  -5   7   11.31    7.32   0
  -7  -6   7  101.18    9.26   0
  -7  -6   7  159.14   11.14   0
  -7   6   7  104.78    8.80   0
   7  -6  -7  166.14   12.39   0
   7   6  -7  167.71   11.59   0
   7  -6  -7  181.67    8.97   0
  -6  -6   7   28.19    7.87   0
  -6  -6   7   48.81    7.49   0
  -6   6   7   40.47    7.72   0
   6   6  -7   30.54    7.45   0
   6  -6  -7   38.50    7.78   0
   6  -6  -7   51.81   10.60   0
  -5  -6   7   21.12    7.41   0
  -5  -6   7   22.31    7.54   0
   5   6  -7   38.65   10.43   0
  -5   6   7   28.96   10.81   0
   5  -6  -7   29.03    9.95   0
   5  -6  -7   27.22    6.94   0
  -4  -6   7  170.54   11.80   0
   4   6  -7  157.02    8.93   0
   4  -6  -7  187.65    8.51   0
  -4   6   7  155.96    8.83   0
  -4  -6   7  199.29    8.71   0
   4  -6  -7  143.39    8.86   0
  -3  -6   7   25.81    7.90   0
  -3  -6   7   48.29    9.80   0
   3  -6  -7   51.31    7.25   0
  -3   6   7   63.15   10.17   0
   3  -6  -7   39.29    7.06   0
   3   6  -7   37.12    7.64   0
  -2  -6   7  257.00    9.78   0
   2   6  -7  255.09    9.33   0
  -2  -6   7  311.46    9.71   0
  -2   6   7  284.62   11.84   0
   2  -6  -7  255.00    9.34   0
   2  -6  -7  345.21    8.79   0
  -1  -6   7  175.25   11.17   0
  -1  -6   7  165.16    8.35   0
  -1   6   7  168.52    8.11   0
   1   6  -7  167.99    8.29   0
   1  -6  -7  191.06   11.05   0
   0   6   7  171.87   11.23   0
   0  -6   7  181.31    8.61   0
   0   6  -7  151.56    8.84   0
   0  -6  -7  178.34    8.77   0
   0  -6   7  162.00    8.95   0
  -1  -6  -7   76.02    8.54   0
   1  -6   7  114.07    8.50   0
   1   6   7   98.52   10.53   0
  -1   6  -7   78.73    8.36   0
   1  -6   7   83.96    8.04   0
  -2  -6  -7   35.88    7.54   0
   2  -6   7   47.36    7.88   0
  -2   6  -7   36.41    7.48   0
   2   6   7   47.90    7.39   0
   2  -6   7   63.52   10.31   0
  -3  -6  -7  157.48    9.11   0
   3  -6   7  222.77   12.26   0
  -3   6  -7  172.28   11.76   0
   3   6   7  184.80    8.87   0
   3  -6   7  169.82    8.85   0
  -4  -6  -7   59.51    8.03   0
   4  -6   7   51.62    7.99   0
  -4   6  -7   45.37    7.69   0
   4  -6   7   55.10    8.06   0
  -5  -6  -7   65.82    8.29   0
   5  -6   7  104.33   11.38   0
  -5  -6  -7   93.30    7.98   0
   5  -6   7   83.46    8.69   0
  -5   6  -7   70.65    7.86   0
   5  -6   7   85.83    7.98   0
  -3  -7   7   57.23   10.21   0
   3   7  -7   50.02    9.90   0
  -3  -7   7   19.11    7.69   0
  -3   7   7   28.74    7.09   0
   3  -7  -7   55.87    7.86   0
   3  -7  -7   55.39    9.89   0
  -2  -7   7    4.38   10.61   0
   2   7  -7  -10.31    7.06   0
   2  -7  -7    2.97    7.42   0
  -2  -7   7    4.40    6.85   0
  -2   7   7    6.98    7.26   0
   2  -7  -7    5.50    9.41   0
   1   7  -7   16.78    7.08   0
   1  -7  -7   41.49    7.13   0
  -1  -7   7   27.32    7.18   0
  -1   7   7   19.92    6.98   0
   1  -7  -7   14.96    7.11   0
  -1  -7   7   17.22    7.29   0
   0  -7   7   -2.11    7.24   0
   0  -7  -7   -0.04    6.60   0
   0   7   7    7.24    9.26   0
   0   7  -7    5.75    7.06   0
   0  -7   7    8.87    6.98   0
  12   0  -8   37.18    7.71   0
 -12   0   8   33.49    7.88   0
  11   0  -8   24.89    7.46   0
 -11   0   8   26.27    7.57   0
  10   0  -8  256.09    9.18   0
 -10   0   8  252.05    9.01   0
   9   0  -8  353.05    9.49   0
  -9   0   8  278.98    9.41   0
   8   0  -8  333.28   12.92   0
  -8   0   8  319.83   10.21   0
   7   0  -8  764.68   20.07   0
   7   0  -8  813.32   12.52   0
   7   0  -8  746.43   19.13   0
  -7   0   8  622.84   11.65   0
   6   0  -8  801.17   12.54   0
   6   0  -8  813.63   19.09   0
  -6   0   8  747.00   12.32   0
   5   0  -8 1374.63   17.73   0
  -5   0   8 1003.42   13.47   0
   5   0  -8 1344.73   21.26   0
   4   0  -8  462.83   13.32   0
  -4   0   8  463.70   12.23   0
   4   0  -8  520.77   12.66   0
   3   0  -8  125.49   11.56   0
   3   0  -8  126.03   10.33   0
  -3   0   8  129.78   10.10   0
   2   0  -8 3952.32   25.04   0
   2   0  -8 4120.10   27.14   0
  -2   0   8 3980.03   24.19   0
  -1   0   8  909.53   14.86   0
   1   0  -8  995.74   18.52   0
   1   0  -8  946.73   15.31   0
   0   0   8 1785.32   18.83   0
   0   0  -8 1552.64   17.12   0
   0   0  -8 1769.46   19.56   0
  -1   0  -8  196.54   11.90   0
  -1   0  -8  193.54   12.13   0
   1   0   8  192.27   11.13   0
  -2   0  -8 1313.42   15.44   0
  -2   0  -8 1389.09   22.01   0
  -3   0  -8 2929.73   19.13   0
  -3   0  -8 2539.60   26.27   0
  -4   0  -8 1009.83   13.20   0
  -4   0  -8  979.26   21.99   0
  -5   0  -8 1287.71   26.28   0
  -5   0  -8 1623.69   18.03   0
  -5   0  -8 1239.03   26.83   0
  -6   0  -8   42.70   22.20   0
  -6   0  -8   67.73    8.98   0
  -6   0  -8   44.50   21.81   0
  -7   0  -8  963.96   13.30   0
  -8   0  -8  467.65   11.38   0
  -9   0  -8  334.60   10.31   0
 -10   0  -8  348.49   11.55   0
 -10   0  -8  411.33   14.07   0
  12  -1  -8   15.12    7.23   0
  12   1  -8    0.86    7.09   0
 -12   1   8    7.75   10.67   0
 -12  -1   8   16.73   10.62   0
  11  -1  -8   21.48   10.43   0
  11   1  -8   21.46    7.09   0
 -11   1   8   14.60    8.44   0
 -11  -1   8   15.69   10.53   0
  10  -1  -8  124.99   11.03   0
  10   1  -8  104.19    8.33   0
 -10   1   8  116.82    8.38   0
 -10  -1   8  111.86   11.56   0
   9  -1  -8   57.52   11.28   0
   9   1  -8   38.48    7.79   0
  -9   1   8   40.64    8.04   0
  -9  -1   8   59.44    7.54   0
   8  -1  -8    3.29    8.54   0
   8   1  -8   14.57   14.38   0
   8   1  -8    2.30    7.84   0
   8  -1  -8    8.39   14.28   0
  -8   1   8   -3.47   13.36   0
   8  -1  -8   10.73   15.40   0
  -8  -1   8    2.69   11.75   0
   7   1  -8   15.79    8.67   0
   7  -1  -8    3.31   11.35   0
   7   1  -8    7.65   11.57   0
   7  -1  -8    9.46   12.66   0
  -7   1   8    8.97    9.26   0
  -7  -1   8   24.92   12.67   0
   7  -1  -8    7.58    9.10   0
   6   1  -8  489.27   14.45   0
   6  -1  -8  466.49   15.46   0
   6   1  -8  389.25   12.81   0
   6  -1  -8  323.61   12.39   0
  -6   1   8  460.91   11.21   0
  -6  -1   8  464.01   11.34   0
   6  -1  -8  503.80   11.64   0
   5  -1  -8    5.79   12.65   0
   5   1  -8   12.26   10.00   0
   5   1  -8   -4.98   12.61   0
   5  -1  -8   10.76    8.95   0
  -5  -1   8   12.48   13.12   0
  -5   1   8   15.82   12.89   0
  -5  -1   8   12.64    9.00   0
   5  -1  -8   28.95   12.98   0
   4   1  -8   23.19    9.47   0
   4  -1  -8   20.19   13.43   0
  -4  -1   8   30.52   14.78   0
  -4   1   8   30.55    9.98   0
   4  -1  -8   16.40    9.94   0
  -4  -1   8   19.79   10.01   0
   4   1  -8   39.64    9.66   0
   3   1  -8  159.53   11.29   0
   3  -1  -8   47.23    9.89   0
  -3   1   8  150.86   10.63   0
  -3  -1   8  167.23   11.94   0
  -3  -1   8  163.39   11.21   0
   3  -1  -8  134.11   10.46   0
   3   1  -8  165.44   11.89   0
   2   1  -8   88.14   11.85   0
  -2  -1   8   86.10   15.62   0
  -2   1   8   98.16   14.11   0
  -2  -1   8   97.16   15.85   0
   2  -1  -8   75.00   10.19   0
   2   1  -8   75.91   16.00   0
   1   1  -8 1031.15   15.96   0
  -1  -1   8 1020.22   14.67   0
   1  -1  -8 1057.98   15.59   0
   1   1  -8 1037.45   14.46   0
  -1  -1   8 1054.28   18.90   0
  -1   1   8 1063.25   15.35   0
   0   1  -8   -7.82   15.41   0
   0  -1   8    1.26   10.20   0
   0  -1  -8   -1.64   10.47   0
   0   1  -8   -8.33   14.94   0
   0  -1   8   -3.16   14.77   0
  -1  -1  -8  144.64   14.48   0
  -1   1  -8  162.09   14.95   0
   1  -1   8  136.99   11.09   0
   1  -1   8  150.22   15.00   0
  -1   1  -8  143.44   10.99   0
  -2   1  -8  150.23   11.27   0
  -2  -1  -8  161.50   10.27   0
   2  -1   8  185.84   10.40   0
  -2  -1  -8  174.84   10.27   0
  -2   1  -8  168.94   10.72   0
   2  -1   8  181.02   14.57   0
  -3   1  -8  121.33   17.73   0
   3  -1   8   92.60    9.65   0
  -3  -1  -8  102.60    9.32   0
  -3  -1  -8   90.57    9.68   0
  -3   1  -8  128.69    9.82   0
  -4  -1  -8  474.63   11.13   0
  -4  -1  -8  410.93   11.68   0
  -4   1  -8  442.15   11.42   0
  -5  -1  -8  160.72   10.04   0
  -5   1  -8  135.25   13.55   0
  -5  -1  -8  126.38    8.95   0
  -6  -1  -8  183.29   12.85   0
  -6  -1  -8  209.19    9.92   0
  -6   1  -8  212.31   12.91   0
  -6  -1  -8  142.40    9.29   0
  -7  -1  -8  103.82   11.64   0
  -7  -1  -8   97.37    9.10   0
  -7  -1  -8  101.63    8.76   0
  -7   1  -8   98.34    9.02   0
  -8  -1  -8   57.59    9.02   0
  -8  -1  -8   96.50   10.97   0
  -8  -1  -8   82.22   11.94   0
  -8   1  -8   78.19   11.63   0
  -9  -1  -8   35.98   11.84   0
  -9  -1  -8   41.18   12.09   0
  -9  -1  -8   36.90   10.41   0
  -9  -1  -8   46.99    7.58   0
  -9   1  -8   58.61   11.54   0
 -10   1  -8    9.11    7.45   0
 -10  -1  -8    7.51    7.27   0
 -10  -1  -8   -1.30   10.20   0
 -10  -1  -8   -0.69   11.04   0
 -10  -1  -8    1.59   11.01   0
 -12   2   8    5.78    7.65   0
  12  -2  -8    1.49   10.59   0
  12   2  -8   13.68   10.06   0
 -12  -2   8   20.56    7.64   0
  11  -2  -8   12.38    7.78   0
  11   2  -8    7.28    7.37   0
 -11   2   8   23.34   11.52   0
 -11  -2   8    7.50    7.54   0
  10  -2  -8   33.73   11.18   0
  10   2  -8   25.18    7.72   0
 -10   2   8   13.12    8.30   0
 -10  -2   8   10.24    7.69   0
   9   2  -8   65.67    7.66   0
   9  -2  -8   70.62   11.84   0
  -9  -2   8   52.66   12.40   0
   9  -2  -8   64.65   12.22   0
  -9   2   8   87.34    8.67   0
   9  -2  -8   82.42    8.40   0
   9   2  -8   65.05   11.56   0
  -9  -2   8   86.00   11.33   0
   8   2  -8  257.57   13.78   0
   8   2  -8  267.20   11.55   0
  -8  -2   8  265.84   15.09   0
   8  -2  -8  259.54   13.69   0
  -8   2   8  257.63   10.04   0
   8  -2  -8  311.90    9.99   0
  -8  -2   8  240.08    9.10   0
   7  -2  -8   61.57   11.71   0
   7   2  -8   63.74    8.78   0
   7   2  -8   55.42    8.38   0
  -7  -2   8   48.22    9.36   0
  -7   2   8   74.33    9.06   0
   7  -2  -8   48.01    8.89   0
  -7  -2   8   66.32    8.73   0
  -6  -2   8  231.88    9.76   0
  -6   2   8  227.26    9.83   0
   6   2  -8  260.74    9.82   0
   6  -2  -8  256.76   10.30   0
   6   2  -8  242.63   13.76   0
   6  -2  -8  269.08   12.60   0
  -6  -2   8  256.43   14.19   0
  -5  -2   8  187.03    9.60   0
   5   2  -8  248.14    9.55   0
   5   2  -8  235.64   10.37   0
  -5   2   8  220.33    9.90   0
  -5  -2   8  246.23   13.92   0
   5  -2  -8  246.81   13.14   0
   5  -2  -8  244.37   13.21   0
  -4  -2   8  169.04    9.44   0
   4  -2  -8  167.78   10.56   0
   4   2  -8  109.03   10.77   0
   4   2  -8  159.80    9.53   0
  -4  -2   8  151.31   14.08   0
  -4   2   8  152.73    9.47   0
   4  -2  -8  130.16    9.50   0
  -3  -2   8  980.27   14.08   0
  -3  -2   8  930.42   18.39   0
   3   2  -8  954.20   14.83   0
   3   2  -8  994.59   13.72   0
   3  -2  -8  931.59   14.05   0
   3  -2  -8  753.67   11.82   0
  -2  -2   8 1682.84   20.65   0
   2   2  -8 1630.17   16.49   0
   2   2  -8 1653.28   16.94   0
   2  -2  -8 1647.77   16.01   0
  -2  -2   8 1633.90   16.61   0
   2  -2  -8 1238.21   13.69   0
   1   2  -8  702.23   12.66   0
   1  -2  -8  768.60   12.60   0
   1  -2  -8  645.49   12.65   0
   1   2  -8  670.77   13.60   0
  -1  -2   8  720.28   12.64   0
  -1  -2   8  747.20   14.64   0
   0   2  -8   19.04    9.87   0
   0   2  -8   22.41    8.58   0
   0  -2  -8   37.29    9.06   0
   0  -2  -8   20.57    9.83   0
   0  -2   8   26.72    9.59   0
   0  -2   8   24.98   13.63   0
  -1   2  -8  400.24   12.09   0
   1  -2   8  431.68   10.74   0
  -1  -2  -8  427.48   10.51   0
  -1  -2  -8  441.14   15.24   0
   1  -2   8  448.87   13.23   0
  -1   2  -8  453.52   11.66   0
  -2  -2  -8 1049.05   13.97   0
   2  -2   8 1094.26   16.53   0
  -2  -2  -8 1072.61   13.27   0
   2  -2   8 1090.58   21.42   0
  -2   2  -8  957.18   13.49   0
   3  -2   8  714.91   11.71   0
   3  -2   8  579.86   23.68   0
  -3  -2  -8  678.52   11.90   0
  -3   2  -8  658.37   11.81   0
   4  -2   8  887.49   12.57   0
  -4  -2  -8  916.18   12.48   0
  -4   2  -8  881.13   12.87   0
  -5   2  -8  554.07   11.59   0
  -5  -2  -8  583.28   11.09   0
   5  -2   8  580.81   14.52   0
  -6   2  -8  288.53    9.83   0
  -6  -2  -8  289.42    9.55   0
  -6  -2  -8  269.62    9.54   0
  -6  -2  -8  293.36    9.78   0
   6  -2   8  298.82   10.05   0
  -7   2  -8   91.96    8.95   0
  -7  -2  -8  109.18    8.72   0
  -7  -2  -8  103.03   11.16   0
  -7  -2  -8   96.82    8.16   0
  -8   2  -8  212.01    9.47   0
  -8  -2  -8  169.70    9.81   0
  -8  -2  -8  220.28   12.19   0
  -8  -2  -8  184.23    8.37   0
  -9   2  -8  191.65    9.26   0
  -9  -2  -8  204.95   12.42   0
  -9  -2  -8  206.00    9.13   0
  -9  -2  -8  200.41    9.40   0
  11  -3  -8   40.40   10.77   0
  11   3  -8   40.14    7.13   0
 -11  -3   8   14.39   14.86   0
  11  -3  -8   13.76   16.30   0
 -11   3   8   25.63    8.13   0
  11  -3  -8   18.38   16.24   0
 -11  -3   8   25.42    7.75   0
 -10  -3   8   31.01    7.61   0
  10  -3  -8   23.88   10.96   0
 -10   3   8   18.96    8.42   0
  10   3  -8   27.85    9.91   0
  10   3  -8   26.76   10.86   0
 -10  -3   8   27.22   11.62   0
  10  -3  -8   47.41   11.20   0
  -9  -3   8    3.72    7.39   0
   9   3  -8    9.12    7.36   0
   9  -3  -8    1.93    7.17   0
   9   3  -8    1.87    9.40   0
  -9  -3   8    2.88    7.29   0
  -9   3   8   -0.44    7.80   0
   9  -3  -8   12.08   11.02   0
  -8  -3   8  152.36    8.56   0
   8   3  -8  143.14    9.44   0
   8   3  -8  143.69    8.41   0
   8  -3  -8  142.02    9.41   0
  -8  -3   8  146.00   12.79   0
   8  -3  -8  176.97   11.43   0
  -7  -3   8   57.38    8.22   0
   7   3  -8   56.68   10.85   0
   7  -3  -8   61.83    7.84   0
   7  -3  -8   81.70   11.28   0
   7   3  -8   55.54    8.40   0
  -7  -3   8   65.32   11.93   0
  -6  -3   8  131.72    8.58   0
   6  -3  -8  146.95    9.79   0
   6   3  -8  138.62    8.55   0
  -6  -3   8  123.77   10.06   0
   6   3  -8  136.93    9.76   0
   6  -3  -8  164.56   12.27   0
  -5  -3   8  167.91   12.32   0
   5  -3  -8  153.68    9.24   0
   5   3  -8  131.52    8.67   0
   5  -3  -8  166.23   12.36   0
   5   3  -8  152.96   12.64   0
  -5  -3   8  144.82    9.82   0
  -4  -3   8  166.97    9.14   0
   4   3  -8  176.26    9.12   0
   4   3  -8  161.71   10.53   0
   4  -3  -8  178.19   12.90   0
   4  -3  -8  173.25   13.04   0
  -4  -3   8  173.53    9.93   0
  -3  -3   8  294.80   10.06   0
   3   3  -8  335.22   10.94   0
   3   3  -8  365.53   13.34   0
   3  -3  -8  349.20   10.35   0
  -3  -3   8  331.40   13.77   0
   3  -3  -8  294.80    9.89   0
  -2  -3   8  305.04   10.51   0
   2   3  -8  351.11   13.90   0
   2   3  -8  292.13   10.08   0
   2  -3  -8  338.44   10.20   0
  -2  -3   8  339.22   13.79   0
   2  -3  -8  345.84   10.01   0
   1  -3  -8  959.07   12.09   0
  -1  -3   8  951.76   13.42   0
   1   3  -8  937.80   14.71   0
   1   3  -8  872.45   13.42   0
   1  -3  -8  821.78   11.33   0
  -1  -3   8  921.61   12.55   0
   0  -3   8   95.33    9.46   0
   0   3  -8  105.98    9.50   0
   0  -3  -8  105.89    9.58   0
   0  -3  -8   97.46    8.68   0
   0  -3   8   90.11   10.02   0
   1  -3   8  264.27   10.85   0
  -1   3  -8  298.57   10.71   0
  -1  -3  -8  332.37   13.30   0
   1  -3   8  301.52   10.28   0
  -1  -3  -8  311.12    9.71   0
   2  -3   8  562.80   15.90   0
  -2   3  -8  544.18   11.64   0
  -2  -3  -8  505.25   10.98   0
   2  -3   8  512.92   10.97   0
  -3   3  -8  519.85   11.38   0
  -3  -3  -8  604.12   10.95   0
   3  -3   8  620.26   14.14   0
   3  -3   8  608.74   18.12   0
  -4   3  -8  636.23   14.43   0
  -4  -3  -8  633.90   13.67   0
   4  -3   8  593.77   11.25   0
  -5   3  -8   82.62    8.15   0
  -5  -3  -8   81.32    7.78   0
   5  -3   8   71.76    8.45   0
  -6   3  -8  257.66    9.06   0
  -6  -3  -8  286.34    8.84   0
  -6  -3  -8  246.06    8.68   0
   6  -3   8  268.74    9.15   0
  -7   3  -8  186.18    9.55   0
  -7  -3  -8  267.01   12.27   0
  -7  -3  -8  231.83    9.16   0
   7  -3   8  285.98   12.56   0
  -8  -3  -8  201.69    9.17   0
  -8   3  -8  190.68    9.60   0
  -8  -3  -8  245.53   12.03   0
  -8  -3  -8  252.65   12.71   0
   8  -3   8  202.75   10.17   0
  -9  -3  -8   38.20    7.90   0
  -9   3  -8   59.18    8.46   0
  -9  -3  -8   42.82    8.73   0
  -9  -3  -8   63.48   11.05   0
 -10  -4   8   18.98    9.93   0
  10   4  -8    4.95    7.01   0
  10  -4  -8    2.54   10.11   0
  10   4  -8   10.92    9.54   0
 -10  -4   8    6.65    7.21   0
  10  -4  -8  -14.49    7.65   0
  -9  -4   8   -7.32    7.17   0
   9  -4  -8    5.50    7.85   0
   9  -4  -8    5.30    7.59   0
   9   4  -8   12.24    7.18   0
   9   4  -8    2.14    7.21   0
  -9  -4   8    4.13    7.97   0
  -8  -4   8  200.56    8.71   0
   8   4  -8  125.86    9.04   0
   8   4  -8  202.78    8.77   0
   8  -4  -8  200.33   12.17   0
   8  -4  -8  221.55    8.84   0
  -8  -4   8  143.49    9.71   0
   7   4  -8    6.24    7.47   0
  -7  -4   8    3.90    7.47   0
   7   4  -8   -4.26    7.40   0
  -7   4   8   -4.16    7.26   0
   7  -4  -8   -0.21    7.19   0
   7  -4  -8   -0.40    8.09   0
  -7  -4   8    4.04    7.85   0
  -6  -4   8   45.73    7.32   0
  -6  -4   8   35.86    8.44   0
   6   4  -8   55.51    7.42   0
   6   4  -8   48.07   11.15   0
   6  -4  -8   52.86    7.87   0
  -6   4   8   41.75    7.93   0
   6  -4  -8   53.44    8.00   0
   5  -4  -8   13.21    8.32   0
  -5  -4   8   20.64    7.81   0
  -5   4   8   10.44    7.89   0
   5   4  -8   11.81    7.02   0
   5  -4  -8   19.41    8.09   0
   5   4  -8   14.62    7.93   0
  -5  -4   8   31.05    8.18   0
  -4  -4   8   22.82    8.00   0
   4  -4  -8   23.44    8.46   0
  -4   4   8   10.14    7.77   0
   4  -4  -8   23.46    8.18   0
   4   4  -8   19.99    8.16   0
   4   4  -8   12.05    8.09   0
  -4  -4   8   20.10    8.94   0
  -3  -4   8  612.23   11.65   0
   3  -4  -8  606.14   11.26   0
   3   4  -8  601.04   11.59   0
   3  -4  -8  578.62   10.23   0
  -3   4   8  623.85   11.74   0
  -3  -4   8  590.45   14.73   0
  -2  -4   8   12.37    8.62   0
  -2   4   8   12.42    8.37   0
   2  -4  -8   18.27   10.99   0
   2   4  -8   12.30    8.13   0
   2  -4  -8    9.25    7.89   0
  -2  -4   8   12.43    9.01   0
  -1  -4   8  121.76    8.57   0
   1   4  -8  138.49    8.94   0
   1  -4  -8  131.96    8.74   0
   1  -4  -8  137.37    8.48   0
  -1  -4   8  131.04    8.97   0
   0  -4  -8   24.64   11.45   0
   0  -4   8   23.44    8.42   0
   0   4  -8   24.84    8.89   0
   0  -4  -8   38.39    8.12   0
   0  -4   8   21.90    8.10   0
   1  -4   8   33.82    8.66   0
  -1   4  -8   36.57    8.61   0
  -1  -4  -8   26.06    8.17   0
   1  -4   8   26.06    7.97   0
   2  -4   8   55.32    8.53   0
  -2   4  -8   61.09    8.20   0
  -2  -4  -8   63.14    7.84   0
   2  -4   8   51.87    8.07   0
   3  -4   8   61.50   11.40   0
  -3   4  -8   66.39    8.38   0
   3  -4   8   55.80    7.90   0
  -3  -4  -8   74.55   11.13   0
   4  -4   8  155.28   12.63   0
  -4   4  -8  173.90   11.92   0
   4  -4   8  164.34    8.85   0
  -4  -4  -8  220.67   12.02   0
  -5   4  -8   10.07    8.26   0
   5  -4   8    5.21    7.44   0
  -5  -4  -8   -2.97    7.80   0
  -6   4  -8  112.04   11.57   0
  -6  -4  -8  108.73    7.79   0
   6  -4   8  122.65   11.73   0
  -6  -4  -8  116.04   11.26   0
  -7   4  -8    4.14   10.69   0
  -7  -4  -8    7.06    7.07   0
   7  -4   8   10.99    7.84   0
  -7  -4  -8   14.99   10.77   0
  -8  -4  -8    5.59    7.16   0
  -8   4  -8    5.18    7.36   0
   8  -4   8    4.85   11.24   0
  -8  -4  -8    6.57    7.29   0
  -9  -5   8   39.21    7.44   0
   9  -5  -8   30.45    7.43   0
   9   5  -8   24.50   11.42   0
  -9   5   8   28.40   10.35   0
   9  -5  -8   61.24   11.00   0
  -9  -5   8   17.33    8.68   0
  -8  -5   8    4.64    7.16   0
  -8   5   8    2.61   10.54   0
   8   5  -8   16.97    7.38   0
   8  -5  -8    9.56    7.57   0
   8  -5  -8    4.15   10.49   0
  -8  -5   8    3.36    7.51   0
  -7  -5   8  145.12    7.94   0
   7   5  -8  112.56    9.22   0
  -7   5   8  114.20    9.04   0
   7  -5  -8  123.86    8.46   0
   7  -5  -8  194.31    8.35   0
  -7  -5   8  158.78   12.13   0
   6   5  -8    0.93   10.52   0
  -6  -5   8   20.66    7.32   0
  -6   5   8    6.96    7.34   0
   6  -5  -8   11.42    7.63   0
   6  -5  -8   19.52    7.73   0
  -6  -5   8   27.72    7.77   0
  -5  -5   8   85.81    8.33   0
  -5   5   8   74.59    8.43   0
   5  -5  -8  115.53   11.13   0
   5   5  -8   86.23    8.32   0
   5  -5  -8   99.10   10.99   0
  -5  -5   8   81.88   11.57   0
  -4   5   8  146.90    8.50   0
  -4  -5   8  186.41   11.02   0
   4  -5  -8  181.96    8.25   0
   4   5  -8  145.47    8.21   0
   4  -5  -8  187.39   11.09   0
  -4  -5   8  157.73    8.30   0
   3  -5  -8  125.37    8.26   0
  -3  -5   8  130.22    8.19   0
  -3   5   8  119.39    8.28   0
   3   5  -8  117.88    7.99   0
   3  -5  -8  149.95    8.32   0
  -3  -5   8  125.70   11.38   0
  -2   5   8  354.04    9.93   0
   2  -5  -8  375.34    9.66   0
  -2  -5   8  373.25   10.41   0
   2  -5  -8  434.31    9.37   0
   2   5  -8  335.58    9.81   0
  -2  -5   8  350.47   12.55   0
  -1   5   8   67.68    7.79   0
  -1  -5   8   64.04    7.94   0
   1  -5  -8   89.33   10.81   0
   1  -5  -8   68.54   10.84   0
   1   5  -8   65.68    8.03   0
  -1  -5   8   58.46    8.26   0
   0  -5   8  537.48   13.21   0
   0  -5  -8  351.43   10.10   0
   0   5   8  473.72   10.65   0
   0   5  -8  438.94   10.63   0
   0  -5   8  430.95   10.56   0
   1  -5   8   45.54    7.64   0
  -1  -5  -8   48.03    7.80   0
  -1   5  -8   48.71    7.99   0
   1  -5   8   34.46    7.99   0
   2  -5   8  160.28   11.55   0
  -2  -5  -8  145.96    8.24   0
  -2   5  -8  126.76    8.48   0
   2  -5   8  134.99    8.15   0
   3  -5   8  511.42   14.15   0
  -3  -5  -8  508.53   12.70   0
  -3   5  -8  437.76   12.93   0
   3  -5   8  488.46   10.61   0
   4  -5   8  102.63   11.23   0
  -4  -5  -8   98.24    8.35   0
  -4   5  -8   73.13    8.47   0
   4  -5   8   63.69    8.41   0
   5  -5   8  261.58   15.58   0
  -5  -5  -8  266.53   12.28   0
  -5   5  -8  262.92   12.44   0
   5  -5   8  229.82   10.06   0
   5  -5   8  254.89   15.25   0
  -6  -5  -8   53.13    7.79   0
  -6  -5  -8   67.51    7.38   0
  -6   5  -8   44.30    8.24   0
   6  -5   8   45.59    7.94   0
  -7  -6   8    3.33    6.63   0
  -7   6   8   13.96   10.32   0
   7   6  -8    0.94    7.34   0
   7  -6  -8   13.26    7.60   0
   7  -6  -8    8.11    7.73   0
  -7  -6   8    7.43    7.55   0
  -6  -6   8    9.86    7.27   0
   6   6  -8    6.64    7.41   0
   6  -6  -8   30.96   10.83   0
   6  -6  -8    5.96    7.01   0
  -6   6   8    3.05    6.97   0
  -6  -6   8    2.67   10.14   0
   5   6  -8    6.63    7.05   0
   5  -6  -8   15.06    9.94   0
  -5  -6   8    3.57    7.05   0
   5  -6  -8    4.04    7.14   0
  -5   6   8    1.40    7.11   0
  -5  -6   8    6.99    7.75   0
  -4   6   8    4.15    6.69   0
   4  -6  -8   16.18    7.19   0
  -4  -6   8   12.55    7.20   0
   4  -6  -8    9.39    6.70   0
   4   6  -8    3.39    7.31   0
  -4  -6   8   14.41   10.44   0
  -3   6   8   13.67   10.03   0
  -3  -6   8   17.90    7.13   0
   3  -6  -8   23.41    6.92   0
   3  -6  -8    6.79    7.19   0
   3   6  -8   11.02    7.29   0
  -3  -6   8   14.08    7.99   0
  -2  -6   8   15.45    7.30   0
  -2   6   8    3.96    9.97   0
   2  -6  -8   -5.36    6.61   0
   2   6  -8   12.34    7.16   0
   2  -6  -8    6.09    7.37   0
  -2  -6   8   -4.17    7.23   0
  -1  -6   8   17.82    6.98   0
   1  -6  -8   16.40    7.30   0
  -1   6   8   23.81    7.22   0
   1   6  -8    4.74    7.01   0
  -1  -6   8   19.42   10.27   0
   1  -6  -8   18.75    7.00   0
   0   6   8   -4.53    7.06   0
   0  -6   8    1.37    9.98   0
   0  -6  -8    9.16    6.97   0
   0   6  -8   -1.02    6.73   0
   0  -6   8   -0.19    7.02   0
  -1  -6  -8   19.95    7.29   0
   1  -6   8   13.56   11.04   0
   1   6   8   13.31    7.09   0
  -1   6  -8    4.65    7.38   0
   1  -6   8   31.47    7.55   0
  -2  -6  -8   19.35    7.11   0
   2  -6   8   22.40    7.34   0
  -2   6  -8   26.52    6.84   0
   2  -6   8   11.12    7.12   0
  -3   6  -8   -7.52    6.86   0
  -3  -6  -8   -2.81    6.59   0
   3  -6   8    4.80   10.05   0
   3  -6   8    2.62    7.31   0
  -4  -6  -8   -3.25    6.94   0
   4  -6   8    1.00    9.70   0
  -4   6  -8   -2.19    7.09   0
   4  -6   8    0.13    7.28   0
  12   0  -9    3.94    7.26   0
 -12   0   9   -8.35    7.46   0
  11   0  -9   14.47   10.19   0
 -11   0   9    3.18   10.39   0
  10   0  -9   -2.67    8.04   0
 -10   0   9   10.02    8.29   0
   9   0  -9    2.68    7.45   0
  -9   0   9    8.67    8.03   0
   8   0  -9    4.50   11.03   0
   8   0  -9   -0.45   11.39   0
   8   0  -9    2.49   14.38   0
  -8   0   9   15.36    8.18   0
   7   0  -9   -3.94   12.50   0
   7   0  -9   -3.62   11.16   0
  -7   0   9   -9.95    8.69   0
   7   0  -9    0.69   12.30   0
   6   0  -9   -4.95    9.13   0
   6   0  -9   -1.10    9.30   0
  -6   0   9    5.77    9.07   0
   5   0  -9   -1.47    9.15   0
   5   0  -9    9.09    9.23   0
  -5   0   9   11.07    9.17   0
   4   0  -9    7.64    9.80   0
  -4   0   9   -2.52    8.87   0
   4   0  -9    7.43    9.46   0
  -3   0   9    9.59   12.81   0
   3   0  -9    2.04   10.75   0
   3   0  -9    2.53    9.26   0
   2   0  -9    2.36   10.69   0
  -2   0   9    1.30   14.75   0
   2   0  -9    6.60   15.22   0
   1   0  -9    5.68    9.98   0
  -1   0   9    2.80   10.06   0
   1   0  -9   -1.91   11.06   0
   0   0  -9   -1.36    9.97   0
   0   0   9    5.66    9.37   0
   0   0  -9   -4.27    9.70   0
  -1   0  -9  -20.28    9.34   0
  -1   0  -9    5.17   10.17   0
  -2   0  -9   -2.41    9.18   0
  -2   0  -9    6.30   13.81   0
  -3   0  -9    3.79   13.85   0
  -3   0  -9    8.08   13.21   0
  -4   0  -9   -1.49   12.64   0
  -4   0  -9    5.84    9.31   0
  -5   0  -9    0.65   11.82   0
  -5   0  -9    2.99   12.91   0
  -5   0  -9   -1.57   12.93   0
  -6   0  -9  -10.15    8.22   0
  -7   0  -9   -5.52   10.75   0
  -8   0  -9    7.68   11.13   0
  -9   0  -9    9.55    8.12   0
  12  -1  -9    3.90   10.28   0
  12   1  -9   -4.64    7.19   0
 -12   1   9    3.41    7.43   0
 -12  -1   9   19.00    7.35   0
  11  -1  -9   75.53   10.89   0
  11   1  -9   71.84   10.96   0
 -11   1   9   68.50    8.31   0
 -11  -1   9   59.46    8.02   0
  10  -1  -9    2.63   11.25   0
  10   1  -9    9.04    7.49   0
 -10   1   9   10.76    7.73   0
 -10  -1   9    1.94    7.78   0
   9  -1  -9  113.66    8.97   0
   9   1  -9   99.75    8.08   0
  -9   1   9   69.29    8.39   0
  -9  -1   9  119.33    8.61   0
   8  -1  -9   -1.46    7.64   0
   8   1  -9   15.08    7.73   0
   8  -1  -9    7.98   11.34   0
   8   1  -9    3.97   11.28   0
   8  -1  -9    0.01   11.92   0
  -8   1   9   -7.62    8.12   0
  -8  -1   9   14.71    7.82   0
   7   1  -9   58.11   12.63   0
   7   1  -9   45.63   11.92   0
   7  -1  -9   47.64   12.58   0
  -7   1   9   57.21    9.11   0
   7  -1  -9   55.56   11.60   0
  -7  -1   9   51.72    8.93   0
   7  -1  -9   58.06    8.73   0
   6   1  -9    6.77   13.02   0
   6   1  -9   23.17   12.28   0
   6  -1  -9   19.11   13.76   0
   6  -1  -9    5.04   12.51   0
  -6   1   9   10.72    8.91   0
  -6  -1   9   12.70    9.01   0
   6  -1  -9   -2.20    9.23   0
   5   1  -9  207.32   14.57   0
   5   1  -9  192.33   13.43   0
   5  -1  -9  155.96   10.36   0
  -5  -1   9  202.38   14.78   0
   5  -1  -9  205.45   14.54   0
  -5   1   9  203.47    9.74   0
  -5  -1   9  199.06   10.35   0
   5  -1  -9  199.74   10.08   0
   4  -1  -9    8.16    8.82   0
   4   1  -9   26.33    9.53   0
  -4   1   9   12.44   12.84   0
   4  -1  -9   12.71   14.29   0
  -4  -1   9   17.54   10.59   0
  -4  -1   9   10.62    8.69   0
   4  -1  -9   22.77    9.00   0
   4   1  -9   26.97   14.15   0
  -3   1   9  189.32   10.17   0
   3   1  -9  215.81   15.33   0
   3  -1  -9  178.60   12.14   0
  -3  -1   9  197.77   15.46   0
   3   1  -9  143.72   11.98   0
   3  -1  -9  207.46   10.26   0
  -3  -1   9  174.95   10.81   0
   2   1  -9  560.73   17.65   0
  -2  -1   9  537.33   13.16   0
  -2   1   9  460.69   12.32   0
   2   1  -9  450.96   12.80   0
   2  -1  -9  573.11   12.66   0
  -2  -1   9  539.26   12.87   0
   1   1  -9   -4.56   10.50   0
  -1  -1   9    7.64   10.48   0
  -1  -1   9   -2.09    9.27   0
  -1   1   9   17.72   14.02   0
   1   1  -9   -0.89    9.33   0
   1  -1  -9   10.34   10.10   0
   0   1  -9  546.40   12.95   0
   0  -1  -9  560.93   12.22   0
   0  -1   9  568.39   11.97   0
   0   1  -9  551.78   12.30   0
   0  -1  -9  566.95   12.44   0
   0  -1   9  586.47   16.27   0
  -1   1  -9  107.43   10.75   0
  -1  -1  -9  140.67   13.74   0
   1  -1   9  129.40    9.83   0
   1  -1   9  112.05   10.63   0
  -1  -1  -9  124.32    9.90   0
  -1   1  -9  116.64   10.17   0
  -2   1  -9  544.22   17.39   0
   2  -1   9  535.26   11.54   0
  -2  -1  -9  520.35   11.95   0
   2  -1   9  531.17   16.84   0
  -2  -1  -9  553.59   15.53   0
  -2   1  -9  517.94   12.07   0
  -3   1  -9  279.44   15.82   0
  -3  -1  -9  291.70   10.78   0
  -3  -1  -9  300.52   10.65   0
  -3   1  -9  301.27   14.17   0
  -4  -1  -9  264.22   13.71   0
  -4  -1  -9  249.19   14.02   0
  -4   1  -9  251.91   10.30   0
  -5  -1  -9  373.56   14.00   0
  -5  -1  -9  422.45   10.65   0
  -5   1  -9  413.25   10.62   0
  -6  -1  -9   28.89   11.35   0
  -6  -1  -9   45.27    8.50   0
  -6  -1  -9   29.11    8.19   0
  -6   1  -9   51.71    8.32   0
  -7  -1  -9  378.49   12.93   0
  -7  -1  -9  320.54   14.34   0
  -7  -1  -9  352.76   10.40   0
  -7  -1  -9  333.71   13.73   0
  -7   1  -9  347.12   13.61   0
  -8  -1  -9  171.83   13.85   0
  -8  -1  -9  191.46    9.33   0
  -8  -1  -9  208.88   12.24   0
  -8  -1  -9  177.58   13.04   0
  -8   1  -9  195.59    9.60   0
  -9  -1  -9  206.78   16.41   0
  -9  -1  -9  255.27    9.13   0
  -9  -1  -9  231.82   10.26   0
  -9  -1  -9  184.91   14.98   0
  -9   1  -9  226.76    9.78   0
  12  -2  -9   30.05   10.39   0
  12   2  -9   19.29    6.82   0
 -12   2   9   34.26   10.41   0
 -12  -2   9   10.45    7.77   0
  11  -2  -9   20.82    7.82   0
  11   2  -9   19.79    9.90   0
 -11   2   9   21.66    8.12   0
 -11  -2   9   33.12    7.83   0
  10  -2  -9   31.93    7.78   0
  10   2  -9   51.36   10.43   0
 -10   2   9   43.05    8.15   0
 -10  -2   9   27.86    8.00   0
   9   2  -9    8.66    7.34   0
   9   2  -9    9.24    9.76   0
   9  -2  -9    3.96   10.52   0
   9  -2  -9    3.81   11.36   0
  -9   2   9    9.64    7.99   0
  -9  -2   9   13.10    7.20   0
   9  -2  -9    0.21   11.35   0
   8   2  -9   63.24    8.36   0
   8  -2  -9   62.30   11.50   0
  -8  -2   9   64.36   11.96   0
  -8   2   9   55.74    8.35   0
   8   2  -9   62.47    8.58   0
   8  -2  -9   77.19    8.15   0
  -8  -2   9   56.48   11.75   0
   7   2  -9  174.79   11.56   0
   7  -2  -9  181.64   11.81   0
   7   2  -9  166.99    8.95   0
  -7  -2   9  172.48   13.43   0
  -7   2   9  142.36    9.23   0
   7  -2  -9  185.70    9.23   0
  -7  -2   9  177.86    9.09   0
   6   2  -9  142.53   12.37   0
   6   2  -9  127.63    9.58   0
  -6  -2   9  135.43    9.53   0
  -6  -2   9   91.68    9.54   0
   6  -2  -9  129.47   12.61   0
  -6   2   9  121.33    9.46   0
   6  -2  -9  116.83    9.18   0
   5   2  -9   48.14   12.53   0
   5   2  -9   53.12   13.29   0
  -5  -2   9   31.49    9.50   0
  -5   2   9   30.55   12.22   0
   5  -2  -9   48.94    9.01   0
  -5  -2   9   35.51   12.73   0
   5  -2  -9   40.46    9.01   0
   4   2  -9   34.74    9.09   0
   4   2  -9   41.33    9.05   0
   4  -2  -9   37.08    8.53   0
  -4  -2   9   33.86    8.99   0
  -4   2   9   33.40    8.88   0
   4  -2  -9   20.52    9.00   0
  -4  -2   9   41.00    9.23   0
   3   2  -9   14.91    9.80   0
   3   2  -9   30.88   13.27   0
   3  -2  -9   32.04    8.86   0
  -3  -2   9   31.54   14.07   0
   3  -2  -9   30.71    9.19   0
  -3  -2   9   14.83    9.52   0
   2   2  -9    8.61    9.86   0
   2  -2  -9    1.67   13.14   0
   2  -2  -9    0.98   12.43   0
   2   2  -9   -0.45   13.41   0
  -2  -2   9   19.08    9.71   0
  -2  -2   9   -8.10   10.23   0
   1   2  -9  190.22    9.92   0
   1  -2  -9  193.23   10.51   0
   1   2  -9  187.88   13.47   0
   1  -2  -9  198.96    9.60   0
  -1  -2   9  133.97    9.85   0
  -1  -2   9  180.51   10.74   0
   0   2  -9   74.78    9.51   0
   0  -2   9   56.20    9.53   0
   0  -2  -9   74.90    9.88   0
   0  -2  -9   77.78   12.24   0
   0  -2   9   72.20   10.25   0
   0   2  -9   88.86   13.19   0
  -1  -2  -9  214.28   13.22   0
  -1   2  -9  183.22   10.52   0
   1  -2   9  206.26   10.50   0
  -1  -2  -9  213.35   10.48   0
   1  -2   9  222.74   14.36   0
  -1   2  -9  200.04   14.32   0
  -2  -2  -9    1.37    8.79   0
  -2   2  -9    3.32   11.89   0
   2  -2   9   12.24    9.19   0
  -2  -2  -9    3.12   12.28   0
   2  -2   9   -2.08   12.71   0
  -2   2  -9   17.48    9.63   0
  -3  -2  -9  441.36   10.64   0
   3  -2   9  450.73   13.85   0
   3  -2   9  313.49   17.50   0
  -3  -2  -9  433.89   11.11   0
  -3   2  -9  407.05   10.99   0
  -4  -2  -9  115.20   12.54   0
   4  -2   9  113.87    9.31   0
  -4  -2  -9  115.44    9.21   0
  -4   2  -9  120.48    9.53   0
  -5  -2  -9   61.68    8.65   0
   5  -2   9   75.97    8.32   0
  -5  -2  -9   69.30    8.04   0
  -5   2  -9   58.95    8.44   0
  -6   2  -9  198.16    8.82   0
  -6  -2  -9  211.97   12.49   0
   6  -2   9  221.54   11.92   0
  -6  -2  -9  220.74   11.84   0
  -6  -2  -9  205.32    8.38   0
  -7   2  -9   -4.27    7.85   0
  -7  -2  -9    5.81    7.31   0
  -7  -2  -9    6.55   10.30   0
  -7  -2  -9    7.71    8.44   0
  -8  -2  -9  185.01    8.84   0
  -8   2  -9  189.64    9.51   0
  -8  -2  -9  199.61   12.34   0
  -8  -2  -9  224.27   13.70   0
  -9   2  -9    9.03    8.07   0
  -9  -2  -9   22.02   10.92   0
  -9  -2  -9   15.74   11.24   0
  -9  -2  -9   13.09    7.41   0
  11  -3  -9    2.42    7.19   0
  11   3  -9    0.20    9.44   0
  11   3  -9    2.25   12.51   0
 -11   3   9   36.41   10.95   0
  11  -3  -9    0.88   15.29   0
  11  -3  -9    1.43   13.21   0
 -11  -3   9    5.68    7.56   0
 -10   3   9    8.93   10.84   0
  10  -3  -9    2.57   10.18   0
  10   3  -9    4.34    6.99   0
 -10  -3   9   -1.44   10.72   0
  10  -3  -9    6.33    7.63   0
  10   3  -9    4.22   10.02   0
 -10  -3   9  -12.74   10.35   0
  -9  -3   9    3.79   10.09   0
   9   3  -9   21.89    9.88   0
   9   3  -9    3.93    6.64   0
   9  -3  -9   -3.54    6.99   0
  -9   3   9   -3.51    8.00   0
  -9  -3   9    2.49    8.54   0
   9  -3  -9    9.40    7.81   0
  -8  -3   9   49.46    8.02   0
   8  -3  -9   63.98    7.78   0
   8   3  -9   84.27   10.75   0
  -8  -3   9   84.91   12.24   0
   8  -3  -9   75.94    8.62   0
   8   3  -9   61.20    8.57   0
  -7  -3   9   32.04    7.73   0
   7   3  -9   40.61    7.89   0
  -7  -3   9   31.76   12.01   0
   7   3  -9   21.90    8.01   0
   7  -3  -9   30.00    7.78   0
   7  -3  -9   34.62   11.05   0
  -6  -3   9  320.41   12.24   0
   6  -3  -9  292.74    9.99   0
   6   3  -9  292.57   11.81   0
  -6  -3   9  298.26   13.44   0
   6   3  -9  295.13   13.13   0
   6  -3  -9  293.45    9.17   0
  -5  -3   9   59.93    8.40   0
   5   3  -9   34.03    8.66   0
   5  -3  -9   61.94    8.84   0
   5   3  -9   53.62    8.44   0
  -5  -3   9   67.94   13.04   0
   5  -3  -9   56.78    8.97   0
  -4  -3   9   27.70   12.16   0
   4   3  -9   31.66    8.66   0
   4   3  -9   23.33    8.97   0
   4  -3  -9   22.19    8.77   0
  -4  -3   9   27.87    8.91   0
   4  -3  -9   27.58   12.46   0
  -3  -3   9    3.75    9.04   0
   3  -3  -9    1.05    8.44   0
   3   3  -9   14.40    8.86   0
   3   3  -9   12.26   11.93   0
  -3  -3   9    4.92   12.45   0
   3  -3  -9    4.09    8.37   0
  -2  -3   9   96.10   10.13   0
   2  -3  -9   96.65    8.98   0
   2   3  -9   90.40   12.17   0
   2   3  -9   88.08    9.06   0
   2  -3  -9  102.21    8.59   0
  -2  -3   9   89.93   12.40   0
  -1  -3   9 1163.00   14.72   0
   1   3  -9 1163.44   13.65   0
   1  -3  -9 1153.09   12.67   0
   1   3  -9 1181.66   14.33   0
   1  -3  -9 1100.35   12.55   0
  -1  -3   9  844.55   12.45   0
   0  -3   9   -0.87    9.11   0
   0   3  -9  -10.10    9.04   0
   0  -3  -9    6.01    8.48   0
   0   3  -9   -0.54    8.44   0
   0  -3   9   -0.26    8.82   0
   0  -3  -9   16.90    7.79   0
   1  -3   9  142.86   14.13   0
  -1  -3  -9  138.89    9.38   0
  -1   3  -9  150.80    9.62   0
  -1  -3  -9  157.13   12.61   0
   1  -3   9  138.25    9.49   0
  -2   3  -9   -0.09    8.65   0
  -2  -3  -9    5.39    7.79   0
  -2  -3  -9    2.44    7.81   0
   2  -3   9    9.91    8.15   0
   2  -3   9   -0.09   11.58   0
  -3   3  -9  111.69    9.34   0
  -3  -3  -9  105.61    8.71   0
   3  -3   9  109.88    9.00   0
   3  -3   9  112.97   13.07   0
  -4   3  -9  370.25   10.04   0
  -4  -3  -9  426.65    9.72   0
   4  -3   9  389.14    9.92   0
  -5   3  -9   71.56   11.46   0
  -5  -3  -9   84.43   11.36   0
   5  -3   9   53.41    8.05   0
  -6   3  -9  107.87   11.62   0
  -6  -3  -9  137.78   10.95   0
  -6  -3  -9  106.02    8.39   0
   6  -3   9   88.51    8.77   0
  -7   3  -9   -0.02    7.48   0
  -7  -3  -9   15.44    7.77   0
  -7  -3  -9    1.26    7.36   0
   7  -3   9   11.69    7.54   0
  -8  -3  -9  115.55    8.37   0
  -8   3  -9  114.05    8.41   0
  -8  -3  -9  111.12    8.23   0
   8  -3   9  128.22    8.87   0
  -8  -3  -9  117.45    9.11   0
 -10  -4   9   19.55    7.32   0
  10  -4  -9    4.97   10.04   0
  10   4  -9   -7.43    7.14   0
 -10  -4   9   -2.73   10.79   0
  10   4  -9    3.04    6.48   0
  10  -4  -9    9.18    7.55   0
  -9  -4   9  -12.01    7.22   0
   9   4  -9   -3.43    6.89   0
   9   4  -9   -4.07    7.30   0
   9  -4  -9    2.76    7.52   0
  -9  -4   9    3.27   10.70   0
   9  -4  -9    7.08    7.36   0
  -8  -4   9    5.62   10.27   0
   8   4  -9    0.76    7.05   0
   8   4  -9   12.58   10.23   0
   8  -4  -9    5.82    7.39   0
  -8  -4   9   -4.32   10.79   0
   8  -4  -9    6.00   10.72   0
  -7  -4   9   22.22    6.81   0
   7   4  -9   48.53   10.22   0
   7  -4  -9   23.00   11.05   0
   7  -4  -9   27.72    6.74   0
  -7  -4   9   26.68   11.06   0
   7   4  -9   24.37   10.67   0
  -6  -4   9   -1.57    7.22   0
   6   4  -9   15.92   10.57   0
   6   4  -9   18.06   10.19   0
   6  -4  -9   18.42    7.52   0
  -6  -4   9   -3.64   11.21   0
   6  -4  -9    4.05    7.24   0
  -5  -4   9   69.62   10.86   0
   5  -4  -9   68.03    8.27   0
   5   4  -9   65.49    7.95   0
   5   4  -9   50.77    8.44   0
   5  -4  -9   68.25    8.26   0
  -5  -4   9   55.94    8.50   0
  -4  -4   9   26.22    7.69   0
   4  -4  -9   34.08   10.77   0
   4   4  -9   17.01   10.54   0
   4   4  -9   25.78    7.94   0
   4  -4  -9   17.64   11.18   0
  -4  -4   9   25.90    8.05   0
  -3  -4   9    3.68   11.65   0
   3  -4  -9   34.62    8.10   0
   3   4  -9   43.65    8.34   0
   3  -4  -9   49.42    7.85   0
  -3  -4   9   27.42   11.98   0
  -2  -4   9   -0.05    8.15   0
   2   4  -9    6.02    8.39   0
   2  -4  -9   19.16    7.85   0
   2  -4  -9   13.84    7.44   0
  -2  -4   9   11.87    7.59   0
  -1  -4   9  293.93    9.89   0
   1   4  -9  283.05   12.41   0
   1  -4  -9  297.81    9.34   0
   1  -4  -9  332.22   12.31   0
  -1  -4   9  262.19    9.57   0
   0  -4   9  296.98   10.30   0
   0   4  -9  347.09   12.47   0
   0  -4   9  338.84   12.29   0
   0  -4  -9  350.06   11.81   0
   0  -4  -9  388.28    9.40   0
   1  -4   9   10.46   11.52   0
  -1   4  -9    6.57    8.14   0
  -1  -4  -9   11.13    7.54   0
   1  -4   9   32.67   11.76   0
  -1  -4  -9   13.38    8.03   0
   2  -4   9   29.24   11.11   0
  -2   4  -9   17.06    8.32   0
   2  -4   9   38.26    7.95   0
  -2  -4  -9   41.10    8.11   0
   3  -4   9  105.71    9.04   0
  -3   4  -9  111.48    9.06   0
   3  -4   9  107.62    8.27   0
  -3  -4  -9  122.15    8.35   0
  -4   4  -9  132.48    8.74   0
   4  -4   9  130.76    8.63   0
  -4  -4  -9  106.73    8.37   0
   4  -4   9  127.21   16.24   0
  -5   4  -9  123.72    8.74   0
   5  -4   9  121.76    8.70   0
  -5  -4  -9  149.13    8.71   0
  -6   4  -9   17.46    8.00   0
  -6  -4  -9   22.94    7.88   0
  -6  -4  -9   28.24    7.23   0
   6  -4   9   18.41    7.51   0
  -7   4  -9   73.24    8.23   0
  -7  -4  -9   87.66    9.92   0
   7  -4   9   70.34    8.28   0
  -7  -4  -9   68.61    8.09   0
  -8  -5   9   44.27    7.34   0
   8   5  -9   27.45    7.43   0
   8  -5  -9   29.72    8.44   0
   8  -5  -9   57.88   10.98   0
  -8  -5   9   28.57    7.60   0
  -7  -5   9   17.05    7.16   0
   7   5  -9   12.25    7.63   0
  -7   5   9   28.24    7.59   0
   7  -5  -9    8.79    8.06   0
   7  -5  -9   40.13    7.83   0
  -7  -5   9   25.01    7.55   0
  -6  -5   9   20.11    7.05   0
  -6   5   9   19.77    7.97   0
   6  -5  -9   33.16   10.14   0
   6  -5  -9   32.23    8.03   0
  -6  -5   9   25.82   10.62   0
   6   5  -9   17.24    7.37   0
  -5  -5   9   12.89    7.35   0
  -5   5   9   -8.03   10.64   0
   5  -5  -9    9.08    6.77   0
   5   5  -9   -6.32   10.73   0
  -5  -5   9   10.12    7.24   0
   5  -5  -9    9.17   10.73   0
   4  -5  -9   16.87   10.10   0
  -4  -5   9    7.82   10.59   0
  -4   5   9   14.82    7.82   0
   4  -5  -9   -4.89    7.48   0
  -4  -5   9    6.02    8.09   0
   4   5  -9    5.63    7.31   0
   3  -5  -9   58.24    8.18   0
  -3  -5   9   50.41    7.24   0
  -3   5   9   58.06    8.12   0
   3   5  -9   53.56    7.94   0
   3  -5  -9   42.07    7.58   0
  -3  -5   9   47.02    8.15   0
  -2  -5   9   53.54   10.56   0
  -2   5   9   28.78    7.95   0
   2  -5  -9   35.80   11.21   0
   2   5  -9   21.31   10.80   0
   2  -5  -9   33.07    7.37   0
  -2  -5   9   38.86    8.50   0
   1  -5  -9    3.00    7.34   0
  -1  -5   9   14.99    7.70   0
   1  -5  -9   11.81    7.40   0
   1   5  -9   17.84    7.55   0
  -1  -5   9    2.71    7.67   0
   0  -5   9   -0.67    7.46   0
   0  -5  -9   10.23    7.24   0
   0  -5  -9   12.63    7.28   0
   0   5  -9   22.56   10.25   0
   0  -5   9    4.39    7.32   0
   1  -5   9   48.67    7.84   0
  -1  -5  -9   44.16    7.63   0
  -1   5  -9   32.85    7.73   0
   1  -5   9   28.91    7.55   0
   2  -5   9   11.97    7.82   0
  -2  -5  -9   19.65    7.15   0
  -2   5  -9   12.70    7.73   0
   2  -5   9   12.33    7.06   0
   3  -5   9   12.11    7.08   0
  -3   5  -9   -3.67    7.12   0
  -3  -5  -9   16.12   10.18   0
   3  -5   9   25.34   10.31   0
   4  -5   9    4.51    6.93   0
  -4   5  -9   11.40   10.64   0
  -4  -5  -9   21.15   10.35   0
   4  -5   9   -5.69    7.33   0
  -5  -5  -9    3.81    7.14   0
  -5   5  -9    1.27    7.30   0
   5  -5   9   -4.26    7.41   0
   5  -5   9    0.37   10.63   0
   5  -5   9   -0.08   12.59   0
  -6  -5  -9   13.79    6.78   0
  -6  -5  -9   -3.24    6.88   0
  -6   5  -9   -4.25    7.15   0
   6  -5   9    8.69   10.70   0
  -6  -6   9   12.49    6.79   0
   6   6  -9   -9.34    7.06   0
  -6   6   9    6.45    7.06   0
   6  -6  -9  -13.17    7.11   0
   6  -6  -9   -5.12    7.58   0
  -6  -6   9   -9.22    7.06   0
  -5  -6   9   29.75   10.32   0
  -5   6   9   23.23    7.28   0
   5  -6  -9   33.63    7.18   0
   5  -6  -9   19.27    7.27   0
  -5  -6   9   19.33   10.79   0
   5   6  -9   32.48    7.20   0
  -4  -6   9    5.65    7.22   0
  -4   6   9   25.37    7.21   0
   4  -6  -9   -2.93    9.66   0
   4  -6  -9   12.46    7.26   0
  -4  -6   9    3.97    7.68   0
   4   6  -9   -5.96   10.27   0
  -3  -6   9    1.93    7.03   0
   3  -6  -9   21.34    6.84   0
   3   6  -9    5.73   10.56   0
  -3  -6   9   12.45    7.52   0
   3  -6  -9   10.30    6.85   0
  -3   6   9   21.41   10.21   0
  -2  -6   9   25.02    7.37   0
   2  -6  -9   14.22    7.11   0
  -2   6   9   28.02    7.66   0
   2   6  -9   29.93    7.46   0
  -2  -6   9   29.45    7.75   0
   2  -6  -9   29.01    7.78   0
   1  -6  -9    2.35    7.66   0
  -1  -6   9   15.22    7.37   0
   1  -6  -9   19.88    9.98   0
   1   6  -9    7.21    6.89   0
  -1  -6   9   15.51    7.72   0
  -1   6   9   33.84    9.55   0
   0  -6  -9  107.50    7.79   0
   0  -6   9  114.28   11.09   0
   0  -6  -9  117.62    7.31   0
   0   6  -9   77.79    7.85   0
   0  -6   9   81.54    8.26   0
  -1  -6  -9   10.69    7.20   0
   1  -6   9   10.12    7.21   0
  -1   6  -9    5.70    7.13   0
   1  -6   9   10.34    7.00   0
   2  -6   9   30.58    7.66   0
  -2  -6  -9   44.11    7.48   0
  -2   6  -9   49.60    7.46   0
   2  -6   9   35.21    7.15   0
   3  -6   9   20.21   10.32   0
  -3  -6  -9   24.25    7.22   0
  -3   6  -9   19.78   10.05   0
   3  -6   9   12.86    7.46   0
  12   0 -10   14.66   10.30   0
 -12   0  10    2.65    7.58   0
  11   0 -10  105.73    8.30   0
 -11   0  10  105.53    8.32   0
  10   0 -10  117.14    8.22   0
 -10   0  10   91.27    8.36   0
   9   0 -10   80.24    8.05   0
   9   0 -10   46.68   16.04   0
   9   0 -10   51.47   16.08   0
  -9   0  10   90.87    7.69   0
   8   0 -10   41.40    7.69   0
   8   0 -10   47.91   12.57   0
   8   0 -10   41.77   11.73   0
  -8   0  10   49.59   11.03   0
   7   0 -10    9.98    8.40   0
   7   0 -10    5.44    8.02   0
  -7   0  10   11.01    8.57   0
   7   0 -10    6.00   11.87   0
   6   0 -10  620.11   11.60   0
   6   0 -10  628.93   16.32   0
  -6   0  10  600.09   11.35   0
   5   0 -10   93.77    9.36   0
   5   0 -10  110.81   13.78   0
  -5   0  10  110.72   13.16   0
   4   0 -10   13.49   12.14   0
   4   0 -10    5.56   13.77   0
  -4   0  10   -5.31    8.28   0
   3   0 -10  577.16   13.20   0
  -3   0  10  571.16   11.96   0
   3   0 -10  609.21   12.90   0
   2   0 -10   12.56   10.18   0
  -2   0  10    0.97   10.19   0
   2   0 -10   15.62   14.40   0
   1   0 -10   99.30   13.72   0
  -1   0  10   78.60    9.84   0
   1   0 -10   87.32   11.28   0
   0   0 -10   13.83    9.65   0
   0   0  10    5.13    9.12   0
   0   0 -10   -2.13    9.79   0
  -1   0 -10  109.43   13.70   0
  -1   0 -10   92.93   10.67   0
  -2   0 -10  340.94   14.45   0
  -2   0 -10  331.06   12.22   0
  -3   0 -10   87.66    9.65   0
  -3   0 -10   90.48    9.97   0
  -4   0 -10  447.79   14.27   0
  -4   0 -10  461.33   17.50   0
  -5   0 -10  179.88   14.38   0
  -5   0 -10  211.65   12.33   0
  -5   0 -10  162.45   15.04   0
  -6   0 -10  196.37    8.68   0
  -7   0 -10   25.50    7.75   0
  -8   0 -10    8.65    8.64   0
  -9   0 -10  215.27   12.61   0
  12  -1 -10   36.30   10.67   0
  12   1 -10   22.26    7.60   0
 -12   1  10   57.28   10.77   0
 -12  -1  10   24.26    7.27   0
  11  -1 -10   17.73    7.45   0
  11   1 -10   30.17    7.51   0
 -11   1  10   14.71   11.27   0
 -11  -1  10    9.18   10.00   0
  10  -1 -10   23.38    7.87   0
  10   1 -10   13.57    7.50   0
 -10   1  10   10.76    8.19   0
 -10  -1  10   11.10    7.78   0
   9  -1 -10   40.39    8.53   0
   9   1 -10   65.68    7.74   0
   9   1 -10   34.45   11.01   0
  -9   1  10   37.08    8.37   0
   9  -1 -10   54.99   13.55   0
  -9  -1  10   66.19    7.52   0
   9   1 -10   52.76   13.16   0
   9  -1 -10   46.72   11.69   0
   8  -1 -10    6.52    7.57   0
   8   1 -10   -1.77    8.20   0
   8   1 -10   -0.74   11.18   0
   8  -1 -10   -4.27   11.26   0
   8  -1 -10    2.46    8.55   0
  -8   1  10  -15.03    8.00   0
  -8  -1  10   -1.32    8.21   0
   7   1 -10  142.71    8.83   0
   7   1 -10  168.45   12.74   0
   7  -1 -10  187.27   12.24   0
   7  -1 -10  135.40   10.02   0
  -7   1  10  174.73   13.03   0
  -7  -1  10  115.98    8.88   0
   7  -1 -10  188.76    9.69   0
   6   1 -10   22.43   12.75   0
   6   1 -10    9.07    8.56   0
   6  -1 -10    8.89    9.66   0
  -6   1  10   16.83   12.52   0
  -6  -1  10   15.65   12.40   0
   6  -1 -10    8.60    8.51   0
   6  -1 -10    1.38   12.42   0
   5   1 -10   17.64    8.30   0
   5  -1 -10   20.21    9.26   0
  -5   1  10   16.76   12.78   0
  -5  -1  10   11.54    8.34   0
   5  -1 -10    7.22    9.24   0
   5   1 -10    1.42    9.52   0
   5  -1 -10   -2.54    8.92   0
   4   1 -10  318.57   10.60   0
   4  -1 -10  375.23   14.25   0
  -4  -1  10  347.54   11.00   0
   4  -1 -10  356.14   14.32   0
  -4   1  10  356.84   10.94   0
  -4  -1  10  352.61   10.72   0
   4   1 -10  368.87   12.04   0
   4  -1 -10  361.09   10.59   0
   3   1 -10  285.30   11.36   0
  -3  -1  10  213.26   10.86   0
   3  -1 -10  289.82   11.51   0
  -3   1  10  302.40   13.53   0
   3   1 -10  240.87   11.56   0
  -3  -1  10  277.46   10.96   0
   3  -1 -10  324.49   14.06   0
   2   1 -10   23.42   10.18   0
  -2  -1  10   33.67    9.89   0
   2  -1 -10   42.82   13.86   0
   2   1 -10   24.36   10.13   0
  -2   1  10   33.75    8.94   0
  -2  -1  10   27.53    9.50   0
   2  -1 -10   31.84    9.67   0
  -1   1  10   62.27   13.57   0
   1   1 -10   53.23    9.72   0
  -1  -1  10   39.41    9.11   0
   1  -1 -10   48.68   12.62   0
   1   1 -10   51.90    9.55   0
  -1  -1  10   55.06   13.05   0
   1  -1 -10   48.36   13.86   0
   0   1 -10   79.31   10.24   0
   0  -1  10   89.55    9.51   0
   0  -1 -10  101.60   10.22   0
   0  -1  10   87.82    9.39   0
   0   1 -10   91.65   10.17   0
   0  -1 -10   89.47    9.70   0
  -1   1 -10   50.42   13.58   0
   1  -1  10   54.96    9.77   0
  -1  -1 -10   51.15    9.58   0
   1  -1  10   55.63    9.11   0
  -1   1 -10   52.60   10.10   0
  -1  -1 -10   55.51    8.84   0
  -2   1 -10  136.29   10.66   0
  -2   1 -10  164.04   10.21   0
  -2  -1 -10  176.99   13.49   0
   2  -1  10  125.12    9.88   0
  -2  -1 -10  169.11   13.61   0
  -3   1 -10    7.03   11.59   0
  -3  -1 -10   19.12   12.08   0
  -3  -1 -10    5.02    8.95   0
  -3   1 -10    4.30    8.65   0
  -4  -1 -10   10.52   12.76   0
  -4  -1 -10   14.13    8.08   0
  -4   1 -10   13.31    8.26   0
  -5  -1 -10   30.07    8.27   0
  -5  -1 -10   23.65    7.81   0
  -5   1 -10   26.37   11.63   0
  -6  -1 -10    5.59    9.73   0
  -6  -1 -10   -0.06    7.90   0
  -6  -1 -10    7.70   10.48   0
  -6   1 -10    7.86    8.71   0
  -7  -1 -10   98.28   10.82   0
  -7  -1 -10   65.14    8.96   0
  -7  -1 -10   73.13    8.65   0
  -7  -1 -10   90.21   12.12   0
  -7   1 -10   97.14   11.92   0
  -8  -1 -10   31.90   12.17   0
  -8  -1 -10   59.71    8.26   0
  -8  -1 -10   45.82    8.70   0
  -8  -1 -10   39.38   11.77   0
  -8   1 -10   45.89    8.04   0
  -9  -1 -10    2.52    7.15   0
  -9  -1 -10   21.20   11.05   0
  -9  -1 -10    0.81   15.10   0
  -9   1 -10   -5.10    7.79   0
  -9  -1 -10    2.80   15.73   0
  11  -2 -10   -4.54    7.42   0
  11   2 -10   -8.97    6.79   0
 -11   2  10   14.32    7.81   0
 -11  -2  10    7.24   10.19   0
  10  -2 -10    8.94    7.32   0
  10  -2 -10    9.28   13.02   0
  10   2 -10   10.11    7.44   0
 -10   2  10    1.66    7.53   0
  10  -2 -10    6.07   13.43   0
  10   2 -10    9.79   12.55   0
 -10  -2  10   20.75    7.71   0
   9   2 -10   36.27   10.33   0
   9   2 -10   23.99    7.28   0
   9  -2 -10   36.43   11.63   0
  -9   2  10   31.25    8.21   0
   9  -2 -10   31.93   10.67   0
  -9  -2  10   33.57    7.79   0
   9  -2 -10   59.52   11.47   0
   8  -2 -10    9.29   10.44   0
   8   2 -10    9.11    7.51   0
  -8  -2  10   -3.38    8.19   0
   8  -2 -10    1.33    8.04   0
  -8   2  10    7.76    8.55   0
   8   2 -10    1.47    7.39   0
  -8  -2  10    9.67    7.89   0
   8  -2 -10   20.11   11.62   0
   7   2 -10   11.55    7.39   0
   7   2 -10   15.44   11.05   0
   7  -2 -10   15.32    7.86   0
  -7  -2  10   11.31    8.60   0
  -7   2  10   11.42    7.75   0
   7  -2 -10    3.36    7.62   0
  -7  -2  10   20.88    7.69   0
   6   2 -10   23.18    7.97   0
   6   2 -10   21.53   12.78   0
  -6  -2  10   26.76   13.13   0
   6  -2 -10   16.77    8.48   0
  -6   2  10   17.04    8.82   0
   6  -2 -10   15.03    8.29   0
  -6  -2  10   19.83    8.53   0
   5   2 -10   63.20    9.03   0
   5   2 -10   87.54   12.85   0
   5  -2 -10   79.52   12.40   0
  -5  -2  10   66.51    9.31   0
  -5   2  10   64.16    8.91   0
   5  -2 -10   71.56    8.85   0
  -5  -2  10   90.36    9.36   0
   4   2 -10   22.36    9.33   0
   4   2 -10   43.76    9.01   0
  -4  -2  10   28.39    9.40   0
   4  -2 -10   42.80   12.34   0
   4  -2 -10   34.56    9.25   0
  -4   2  10   41.66    8.92   0
  -4  -2  10   28.99    9.04   0
   3   2 -10  203.80    9.91   0
   3   2 -10  203.68    9.52   0
  -3  -2  10  159.54   10.03   0
   3  -2 -10  218.22    9.12   0
  -3  -2  10  218.97   10.51   0
   3  -2 -10  147.96    9.91   0
   2   2 -10   84.49    8.85   0
   2   2 -10   77.59    9.50   0
   2  -2 -10   77.57    9.18   0
  -2  -2  10   77.50    9.72   0
   2  -2 -10   85.88    8.95   0
  -2  -2  10   76.67   10.48   0
   1   2 -10    7.99    9.17   0
  -1  -2  10    8.63    8.52   0
   1  -2 -10   14.96    7.93   0
   1  -2 -10    5.29    8.31   0
  -1  -2  10    3.80    9.58   0
   1   2 -10   12.41    9.60   0
   0  -2 -10   13.37    9.22   0
   0   2 -10    5.68    8.67   0
   0  -2  10  -15.44    9.02   0
   0  -2 -10    8.57    8.64   0
   0  -2  10    5.46    9.24   0
   0   2 -10   19.43   13.44   0
  -1   2 -10   13.34    8.38   0
  -1  -2 -10   -2.44   12.52   0
   1  -2  10   29.49   12.75   0
  -1  -2 -10   21.67   13.11   0
   1  -2  10   17.82   12.13   0
  -1   2 -10   12.74    9.47   0
  -2   2 -10    9.61   11.39   0
  -2  -2 -10   10.03    8.74   0
   2  -2  10    6.28    8.90   0
   2  -2  10    7.19   11.77   0
  -2  -2 -10    8.15    8.43   0
  -2   2 -10   -3.10    9.14   0
  -3  -2 -10  126.04   11.80   0
   3  -2  10   92.24   12.13   0
  -3  -2 -10   99.59   12.16   0
  -3   2 -10  101.99   12.10   0
  -4  -2 -10  114.99    8.61   0
  -4  -2 -10   82.71    8.57   0
   4  -2  10   88.96    8.04   0
  -4  -2 -10   92.52   11.53   0
  -4   2 -10   94.52    8.99   0
   5  -2  10   32.74    8.23   0
  -5  -2 -10   23.96    8.16   0
  -5  -2 -10   32.83    7.46   0
  -5  -2 -10   37.55    7.48   0
  -5   2 -10   31.26    8.29   0
  -6   2 -10   21.85    8.28   0
  -6  -2 -10   25.68   10.96   0
  -6  -2 -10   30.39    7.30   0
  -6  -2 -10   29.82    7.55   0
  -6  -2 -10   22.79    7.03   0
  -7   2 -10    2.68   10.99   0
  -7  -2 -10    2.51   10.06   0
  -7  -2 -10    4.04    7.38   0
  -7  -2 -10  -10.67   10.48   0
  -7  -2 -10    4.99    8.07   0
  -8  -2 -10   34.29    7.29   0
  -8   2 -10   54.59   10.97   0
  -8  -2 -10   40.37   10.20   0
  -8  -2 -10   55.18   10.75   0
  -8  -2 -10   30.62    7.68   0
  11  -3 -10   12.90    7.28   0
  11   3 -10   -2.99   10.27   0
  11  -3 -10    0.01   10.79   0
  11   3 -10    3.70    6.84   0
  11  -3 -10    1.54   10.99   0
 -11   3  10   15.35   10.58   0
 -11  -3  10   11.24    7.36   0
  10   3 -10   -5.04   10.00   0
  10  -3 -10   10.06   10.44   0
 -10  -3  10    9.17   11.04   0
  10   3 -10    5.64    9.62   0
 -10   3  10    6.64    8.01   0
 -10  -3  10   13.89    7.25   0
  10  -3 -10   10.28    6.79   0
   9   3 -10    5.55    9.95   0
   9   3 -10   17.56    7.14   0
  -9  -3  10   11.40   11.30   0
   9  -3 -10    3.12    7.14   0
  -9   3  10   12.00    7.91   0
   9  -3 -10    1.88    7.25   0
  -9  -3  10    4.00    7.57   0
   8   3 -10   10.99    7.26   0
  -8  -3  10    8.42   11.18   0
   8   3 -10    0.88   10.27   0
   8  -3 -10   -3.43   10.42   0
   8  -3 -10    7.23   11.11   0
  -8  -3  10   18.16   10.49   0
  -7  -3  10   23.31    7.90   0
   7  -3 -10   35.96    8.22   0
   7   3 -10   34.47   11.11   0
   7   3 -10   25.12    8.25   0
  -7  -3  10   41.42   11.60   0
   7  -3 -10   22.72    7.38   0
  -6  -3  10   11.17    7.87   0
   6   3 -10   19.06    7.73   0
   6  -3 -10    1.90    8.19   0
   6   3 -10   12.03   11.37   0
  -6  -3  10    2.14    8.48   0
   6  -3 -10   -4.13    7.44   0
  -5  -3  10   23.58    8.54   0
   5   3 -10   18.94    8.09   0
   5   3 -10   25.48    8.48   0
   5  -3 -10   22.43   11.21   0
   5  -3 -10   34.86    8.22   0
  -5  -3  10   11.97   11.85   0
  -4  -3  10   63.29    9.28   0
   4   3 -10   95.12    9.40   0
   4   3 -10  114.47    8.73   0
  -4  -3  10   74.20    9.48   0
   4  -3 -10   94.88    8.95   0
   4  -3 -10   73.70    8.35   0
  -3  -3  10   35.23    9.07   0
   3   3 -10   44.20    9.36   0
   3   3 -10   38.57    8.84   0
  -3  -3  10   56.46    9.58   0
   3  -3 -10   53.90   11.84   0
   3  -3 -10   49.29    8.27   0
  -2  -3  10   84.94   12.97   0
  -2  -3  10   83.63    9.41   0
   2   3 -10   74.44    9.19   0
   2  -3 -10   68.14    8.91   0
   2   3 -10   68.20    8.90   0
   2  -3 -10   78.09    8.63   0
   1   3 -10   -7.69    8.53   0
   1  -3 -10    8.54    8.34   0
   1   3 -10   14.92   12.03   0
  -1  -3  10    6.41    8.53   0
   1  -3 -10    2.24    8.30   0
  -1  -3  10   11.90    9.06   0
   0   3 -10   18.21    8.83   0
   0   3 -10    6.06    8.30   0
   0  -3 -10   10.06    8.28   0
   0  -3  10    0.81   12.01   0
   0  -3 -10   12.69   11.64   0
   0  -3  10   21.23   12.83   0
  -1  -3 -10   -1.99    8.29   0
  -1   3 -10   20.32    8.63   0
  -1  -3 -10    8.34    8.33   0
   1  -3  10   10.26    8.23   0
   1  -3  10    5.58    8.82   0
  -2   3 -10   69.01   11.84   0
   2  -3  10   67.13    8.38   0
  -2  -3 -10   78.92   11.09   0
  -2  -3 -10   56.19   11.07   0
   2  -3  10   72.32   12.38   0
  -3   3 -10   31.66   11.83   0
   3  -3  10   24.75    7.49   0
  -3  -3 -10   15.11    7.62   0
  -3  -3 -10   23.06    7.61   0
   3  -3  10   15.75   10.87   0
  -4   3 -10   20.19    8.41   0
  -4  -3 -10   10.49    8.09   0
   4  -3  10    1.51    7.76   0
  -4  -3 -10   -3.20    7.73   0
  -5   3 -10   10.41   11.47   0
   5  -3  10    5.91    7.99   0
  -5  -3 -10   24.67   10.54   0
  -6   3 -10   -0.92   10.73   0
  -6  -3 -10  -17.62   10.74   0
   6  -3  10   17.05   10.74   0
  -7   3 -10   -6.95    7.42   0
  -7  -3 -10   18.80    7.17   0
  -7  -3 -10    1.33    6.87   0
   7  -3  10   13.41    7.88   0
  -7  -3 -10    5.94    7.82   0
  -8   3 -10   -4.59    7.68   0
  -8  -3 -10   -6.07    7.25   0
  -8  -3 -10    4.91   10.24   0
  -8  -3 -10   12.83    7.69   0
 -10  -4  10   -0.68    7.29   0
  10  -4 -10    6.11    9.67   0
  10   4 -10    9.76    9.73   0
  10   4 -10    3.49    6.68   0
 -10  -4  10    9.24    7.53   0
  10  -4 -10   -7.38    6.95   0
  -9  -4  10   27.16    7.55   0
   9   4 -10   31.16   10.34   0
   9   4 -10   21.90    7.30   0
   9  -4 -10   23.24   10.35   0
  -9  -4  10   34.78   11.06   0
   9  -4 -10   31.49    7.57   0
   8   4 -10   30.43   10.33   0
  -8  -4  10   12.21    7.75   0
   8   4 -10   32.76    7.37   0
  -8  -4  10   21.39   11.35   0
   8  -4 -10   34.21    7.66   0
   8  -4 -10   38.73   10.15   0
  -7  -4  10    3.47    7.13   0
   7   4 -10    5.66    6.85   0
  -7  -4  10   -4.19   11.06   0
   7   4 -10    2.03    7.65   0
   7  -4 -10    8.21    6.91   0
   7  -4 -10    0.77   10.77   0
  -6  -4  10  107.58   11.34   0
   6  -4 -10   94.21    8.73   0
   6   4 -10  111.07    7.87   0
   6  -4 -10   89.56    7.71   0
  -6  -4  10   82.60    8.45   0
   6   4 -10   98.66    8.28   0
  -5  -4  10   14.38    7.24   0
   5  -4 -10   -0.51    7.93   0
   5   4 -10   14.43    7.99   0
   5   4 -10    0.35    8.14   0
  -5  -4  10    8.37    8.10   0
   5  -4 -10    3.57   10.61   0
  -4  -4  10   81.60   11.23   0
   4  -4 -10   47.73    8.25   0
   4   4 -10   72.24    7.65   0
   4   4 -10   53.61    8.34   0
   4  -4 -10   70.42   11.04   0
  -4  -4  10   83.33   11.36   0
  -3  -4  10   13.67    7.90   0
   3   4 -10   22.20    8.26   0
   3   4 -10   36.39   11.20   0
   3  -4 -10   17.56    7.59   0
   3  -4 -10    6.22    7.97   0
  -3  -4  10   21.69    8.17   0
  -2  -4  10  204.06    9.15   0
   2   4 -10  211.25   11.93   0
   2  -4 -10  195.44    8.38   0
  -2  -4  10  168.55    9.11   0
   2  -4 -10  214.21    8.92   0
  -1  -4  10   26.98   12.14   0
   1   4 -10   45.32    8.10   0
   1  -4 -10   46.36   10.99   0
   1  -4 -10   55.74    7.45   0
  -1  -4  10   51.41    8.13   0
   0  -4  10    8.13    8.07   0
   0   4 -10   10.07   10.47   0
   0  -4 -10   13.15    7.52   0
   0  -4  10   -3.07   10.74   0
   0  -4 -10   14.97   10.45   0
   1  -4  10  123.88   11.70   0
  -1   4 -10  103.16    8.66   0
  -1  -4 -10  122.61   10.47   0
   1  -4  10   96.17    8.34   0
  -1  -4 -10   92.99    8.24   0
  -2   4 -10    3.48   11.05   0
  -2  -4 -10    7.70    6.89   0
   2  -4  10   17.56   10.71   0
  -2  -4 -10  -12.09   10.49   0
   2  -4  10    5.15    7.67   0
  -3   4 -10  151.53    8.75   0
  -3  -4 -10  158.92    8.52   0
   3  -4  10  155.81    8.43   0
   3  -4  10  154.75   12.82   0
  -3  -4 -10  157.27    8.34   0
  -4   4 -10   18.23    7.83   0
   4  -4  10   31.46   10.52   0
   4  -4  10   17.27   13.59   0
  -4  -4 -10   21.30    7.23   0
  -5   4 -10   17.18    8.01   0
   5  -4  10   24.84   11.01   0
  -5  -4 -10   13.88    7.63   0
  -6   4 -10   62.33   10.87   0
   6  -4  10   44.68    7.81   0
  -6  -4 -10   40.96   10.42   0
  -8  -5  10   18.87    7.50   0
   8   5 -10   18.91    8.05   0
   8  -5 -10   22.61    8.17   0
  -8  -5  10   35.03   11.02   0
   8  -5 -10   34.50    9.92   0
  -7  -5  10    8.02    7.65   0
   7  -5 -10   12.16    7.59   0
  -7  -5  10    6.05    7.55   0
   7  -5 -10   11.59    7.49   0
   7   5 -10    4.52    7.48   0
  -6  -5  10   32.82   10.17   0
   6  -5 -10   29.48    7.41   0
  -6  -5  10   10.75    7.91   0
   6   5 -10   26.01    7.69   0
   6  -5 -10   24.87    7.62   0
   5  -5 -10   30.43   10.21   0
  -5  -5  10   29.40    7.24   0
   5   5 -10   33.85    8.09   0
   5  -5 -10   37.72    7.45   0
  -5  -5  10   27.31   10.63   0
   4  -5 -10   11.89    7.20   0
  -4  -5  10   16.12    7.59   0
   4   5 -10   15.71    7.49   0
   4  -5 -10    7.64    7.08   0
  -4  -5  10   19.30   11.17   0
  -3  -5  10   55.12   10.95   0
   3  -5 -10   38.12    7.69   0
   3   5 -10   21.03    7.77   0
   3  -5 -10   36.12    7.05   0
  -3  -5  10   32.93    7.90   0
  -2  -5  10   -4.85    7.99   0
   2  -5 -10   11.73    6.56   0
   2   5 -10    3.31    7.65   0
   2  -5 -10    8.69    6.93   0
  -2  -5  10   -2.93    7.57   0
  -1  -5  10   14.65    7.98   0
   1  -5 -10    5.79    7.19   0
   1   5 -10    3.65    7.40   0
   1  -5 -10    1.94    6.64   0
  -1  -5  10    7.50    7.18   0
   0  -5 -10   36.89    6.89   0
   0  -5  10   31.86    7.90   0
   0  -5 -10   25.60    6.97   0
   0   5 -10   24.86   10.52   0
   0  -5  10   17.35    7.60   0
   1  -5  10   26.94   11.00   0
  -1   5 -10   12.81    7.81   0
  -1  -5 -10   13.36    7.27   0
   1  -5  10   32.20   10.52   0
  -1  -5 -10   15.30    7.19   0
   2  -5  10   54.92   11.61   0
  -2   5 -10   51.11   10.69   0
  -2  -5 -10   42.30    7.82   0
  -2  -5 -10   83.61   10.15   0
   2  -5  10   43.70   11.07   0
   3  -5  10   -0.47    7.16   0
  -3   5 -10    7.79    7.33   0
  -3  -5 -10   -6.77    7.13   0
   3  -5  10    4.24    7.46   0
  -4   5 -10    5.42    7.07   0
  -4  -5 -10   -1.75    7.06   0
   4  -5  10    7.99   10.30   0
   4  -5  10    2.48   10.81   0
  -5   5 -10   10.92    7.61   0
  -5  -5 -10    8.35    7.60   0
   5  -5  10   -9.02    7.65   0
   5  -6 -10    9.88    7.10   0
  -5  -6  10   19.01    7.51   0
   5  -6 -10   20.02    7.03   0
  -5  -6  10   15.20    9.70   0
   5   6 -10   10.11    9.94   0
  -4  -6  10   27.30    7.49   0
   4   6 -10   15.46    7.54   0
   4  -6 -10   21.44    9.79   0
  -4  -6  10   29.71   10.69   0
   4  -6 -10    9.02    7.36   0
  -3  -6  10   52.44    7.58   0
   3  -6 -10   67.66    7.39   0
   3   6 -10   39.47    7.63   0
  -3  -6  10   23.27    7.97   0
   3  -6 -10   35.33    7.74   0
   2  -6 -10   18.64    6.58   0
  -2  -6  10   36.05   10.74   0
   2  -6 -10   29.51    7.06   0
   2   6 -10   33.64    7.36   0
  -2  -6  10   16.82    7.69   0
   1  -6 -10   20.58    7.40   0
  -1  -6  10   28.15   10.18   0
   1   6 -10    5.01    6.62   0
   1  -6 -10    4.28    6.48   0
  -1  -6  10    4.90    7.06   0
   0  -6  10   -1.51    7.01   0
   0  -6 -10   13.34    6.67   0
   0   6 -10    3.02    6.95   0
   0  -6 -10    3.05    9.04   0
   0  -6  10    0.62    9.67   0
   1  -6  10    5.83    7.89   0
  -1  -6 -10    8.25    7.06   0
  -1   6 -10   12.47    7.10   0
  -1  -6 -10   -3.67    6.58   0
   1  -6  10    4.40    7.32   0
   2  -6  10   35.16    8.60   0
  -2  -6 -10   41.71    7.59   0
  -2   6 -10   18.63    7.57   0
  -2  -6 -10   37.22    7.44   0
   2  -6  10   38.93    7.36   0
 -12   0  11   18.04    7.12   0
  12   0 -11    9.73    6.73   0
  11   0 -11    9.08   10.46   0
 -11   0  11   10.62    6.96   0
  10   0 -11    4.25   10.14   0
 -10   0  11    2.15    7.69   0
   9   0 -11    6.82   10.12   0
   9   0 -11   -2.02   10.34   0
  -9   0  11   10.12    7.93   0
   9   0 -11    2.72   12.34   0
   8   0 -11    3.28   11.62   0
   8   0 -11   -6.29    7.94   0
   8   0 -11    1.94   10.91   0
  -8   0  11   -2.93   11.57   0
   7   0 -11   -3.79    8.14   0
   7   0 -11    2.33    7.22   0
  -7   0  11   10.76    7.71   0
   7   0 -11    3.80   11.15   0
   6   0 -11    7.08    8.57   0
   6   0 -11    2.48    9.02   0
  -6   0  11   -3.87   11.75   0
   5   0 -11   -7.40   12.94   0
   5   0 -11   -3.39    9.31   0
  -5   0  11   10.63    8.66   0
   4   0 -11    3.91    9.07   0
   4   0 -11    3.22   14.26   0
  -4   0  11    6.33    8.99   0
   3   0 -11    5.34    9.49   0
  -3   0  11    7.65    9.38   0
   3   0 -11    9.88    9.54   0
   2   0 -11    1.90   13.06   0
  -2   0  11   -6.86    9.62   0
   2   0 -11   -0.84   10.00   0
   1   0 -11    7.35    8.77   0
  -1   0  11    9.00    8.72   0
   1   0 -11   -3.59   10.27   0
   0   0 -11   -5.98    9.46   0
   0   0  11    1.96    8.96   0
   0   0 -11  -10.63   12.78   0
  -1   0 -11   -1.06    9.40   0
  -1   0 -11   -5.67   14.07   0
  -2   0 -11    2.77    9.30   0
  -2   0 -11   -6.98    9.60   0
  -3   0 -11  -12.84    8.35   0
  -3   0 -11    4.16    9.64   0
  -4   0 -11   23.96   11.10   0
  -4   0 -11    4.89   12.60   0
  -5   0 -11    0.93   14.19   0
  -5   0 -11   -0.55   10.22   0
  -5   0 -11    2.90   11.44   0
  -6   0 -11    2.28    7.85   0
  -7   0 -11    6.55    7.67   0
  -8   0 -11   -1.71    7.66   0
  12  -1 -11   33.09    7.90   0
  12   1 -11   37.78    7.56   0
 -12   1  11   59.47   11.06   0
 -12  -1  11   18.20    7.61   0
  11  -1 -11    5.45    7.67   0
  11   1 -11   -9.94    7.04   0
 -11   1  11    7.46   10.93   0
 -11  -1  11   16.08    7.39   0
  10  -1 -11   87.38    7.91   0
  10   1 -11   84.11    7.90   0
 -10   1  11   95.92    8.43   0
 -10  -1  11  101.34    8.06   0
   9  -1 -11    4.97    7.11   0
   9   1 -11  -12.20   10.41   0
   9  -1 -11   -1.29   10.23   0
   9   1 -11    2.40   10.66   0
  -9   1  11   16.05    7.23   0
  -9  -1  11   -0.37    7.51   0
   9  -1 -11    0.82   10.88   0
   9   1 -11    2.91    7.80   0
   8  -1 -11  289.62    9.01   0
   8   1 -11  276.43    9.42   0
   8   1 -11  280.64   13.07   0
   8  -1 -11  253.47   13.29   0
  -8   1  11  287.58    9.15   0
   8  -1 -11  242.13   10.35   0
  -8  -1  11  282.49   11.98   0
   7   1 -11  258.46    9.10   0
   7   1 -11  239.98   12.75   0
   7  -1 -11  235.32   12.73   0
   7  -1 -11  161.14    9.70   0
  -7   1  11  241.93    9.52   0
  -7  -1  11  230.45    9.01   0
   7  -1 -11  192.56    9.02   0
   6   1 -11   26.53    9.68   0
   6   1 -11   35.90    8.34   0
   6  -1 -11   39.20    8.67   0
   6  -1 -11   31.43    9.56   0
  -6   1  11   27.50    8.63   0
  -6  -1  11   25.79    8.35   0
   6  -1 -11   28.21    8.50   0
   5   1 -11   11.54   11.64   0
   5  -1 -11   -4.22   13.29   0
   5  -1 -11    8.93   12.62   0
  -5   1  11    7.08    8.74   0
  -5  -1  11   11.01    8.20   0
   5   1 -11   -0.34    9.55   0
   5  -1 -11    8.14    9.30   0
   4   1 -11   23.42    9.18   0
   4  -1 -11   19.81   12.71   0
   4  -1 -11   14.40    9.41   0
  -4   1  11   31.70   12.36   0
  -4  -1  11   14.21    8.75   0
   4   1 -11   11.02    9.42   0
   4  -1 -11   26.34   13.00   0
   3   1 -11  642.99   12.80   0
   3  -1 -11  586.63   12.48   0
  -3   1  11  625.64   11.36   0
  -3  -1  11  623.20   15.67   0
   3   1 -11  631.45   12.03   0
   3  -1 -11  607.14   11.39   0
   2   1 -11   30.79   14.36   0
   2  -1 -11   29.73    9.28   0
  -2   1  11   39.30    9.01   0
   2   1 -11   43.07   12.70   0
  -2  -1  11   17.43    9.45   0
   2  -1 -11   20.43    9.08   0
   1   1 -11    8.27   13.97   0
   1  -1 -11   15.01    8.54   0
   1   1 -11   13.72    8.96   0
  -1  -1  11    8.17    9.03   0
   1  -1 -11   16.79    8.97   0
   0   1 -11   17.79    9.95   0
   0  -1  11   23.23   12.70   0
   0  -1 -11   15.77    9.22   0
   0   1 -11    4.39   13.39   0
   0  -1 -11   26.26   12.92   0
  -1   1 -11    1.17    9.38   0
  -1  -1 -11    1.50   13.10   0
   1  -1  11   -0.13    8.54   0
  -1   1 -11   -6.86    9.67   0
  -1  -1 -11    2.44    8.77   0
  -2   1 -11   82.61    9.42   0
  -2  -1 -11  102.99    9.28   0
  -2   1 -11   99.18   13.55   0
  -2  -1 -11   86.69    9.48   0
  -3   1 -11    6.87   11.80   0
  -3  -1 -11    7.34   11.59   0
  -3   1 -11   29.16    8.46   0
  -3  -1 -11    4.94   11.12   0
  -4  -1 -11   94.54   11.79   0
  -4  -1 -11   72.40    8.31   0
  -4   1 -11   87.23    8.70   0
  -5  -1 -11   45.12    8.62   0
  -5  -1 -11   30.82    7.66   0
  -5   1 -11   34.66    8.63   0
  -6  -1 -11    8.03    9.80   0
  -6  -1 -11    8.63    8.11   0
  -6  -1 -11    9.95   11.47   0
  -6   1 -11   15.34   11.22   0
  -7  -1 -11    0.18   10.52   0
  -7  -1 -11   10.48    7.22   0
  -7  -1 -11    7.43    7.63   0
  -7  -1 -11    1.38   10.85   0
  -7   1 -11   15.16   10.81   0
  -8  -1 -11    0.92   13.48   0
  -8  -1 -11   -3.01    7.28   0
  -8  -1 -11  -10.90    7.68   0
  -8  -1 -11    0.95   13.43   0
  -8   1 -11   -1.02    7.73   0
  11  -2 -11   55.99   11.00   0
  11   2 -11   54.77    7.21   0
 -11   2  11   51.07   11.19   0
 -11  -2  11   33.14   10.32   0
  10  -2 -11   17.41    7.69   0
  10   2 -11   37.09    7.14   0
  10   2 -11   27.95   12.73   0
  10  -2 -11   19.74   10.90   0
 -10   2  11   32.49    8.10   0
  10  -2 -11   24.93   13.44   0
 -10  -2  11   26.59    7.64   0
   9   2 -11   71.21    7.52   0
   9  -2 -11   71.73   12.26   0
  -9   2  11  104.98   11.38   0
   9   2 -11   52.65    8.50   0
   9  -2 -11   59.65    8.82   0
  -9  -2  11   41.49    7.59   0
   9  -2 -11   78.02    7.55   0
   8   2 -11   29.61    7.58   0
   8  -2 -11   27.57   10.53   0
   8  -2 -11    9.53    8.23   0
   8   2 -11   21.31    7.54   0
  -8   2  11   18.07    8.11   0
  -8  -2  11    5.63    7.81   0
   8  -2 -11   39.70    8.05   0
   7   2 -11   41.47   10.42   0
   7   2 -11   39.05    8.07   0
   7  -2 -11   42.57   11.45   0
  -7  -2  11   44.14   11.82   0
   7  -2 -11   38.24   10.94   0
  -7   2  11   42.29    8.22   0
  -7  -2  11   38.66    7.55   0
   7  -2 -11   26.89    8.08   0
   6  -2 -11   11.15   11.37   0
   6   2 -11    0.36   10.95   0
   6   2 -11   10.45    8.64   0
  -6   2  11   16.25    7.93   0
  -6  -2  11   16.09   12.05   0
   6  -2 -11   16.72    8.02   0
  -6  -2  11   25.22   11.25   0
   5   2 -11   53.43    9.47   0
   5   2 -11   54.31    8.97   0
   5  -2 -11   60.06    8.64   0
  -5  -2  11   68.69    9.34   0
  -5   2  11   47.06    8.46   0
   5  -2 -11   64.82   11.56   0
  -5  -2  11   69.63   12.86   0
   4   2 -11  141.42   10.08   0
   4   2 -11  123.30    9.52   0
  -4  -2  11  138.90    9.51   0
  -4   2  11  134.83   12.47   0
   4  -2 -11  147.75   12.85   0
   4  -2 -11  138.07    8.93   0
  -4  -2  11  140.37    9.61   0
   3   2 -11   55.20   13.16   0
   3  -2 -11   34.51    8.87   0
   3   2 -11   41.97   13.07   0
  -3  -2  11   45.89   13.13   0
   3  -2 -11   38.29    8.53   0
  -3  -2  11   32.04    9.10   0
   2   2 -11  157.19   10.21   0
   2   2 -11  161.68   12.99   0
  -2  -2  11   99.16    9.28   0
   2  -2 -11  163.09   13.05   0
   2  -2 -11  172.52    9.52   0
  -2  -2  11  161.35   13.25   0
   1   2 -11   68.36    9.03   0
  -1  -2  11   63.78    9.09   0
   1  -2 -11   46.55    9.03   0
  -1  -2  11   59.45    9.09   0
   1  -2 -11   72.14   12.82   0
   1   2 -11   75.63    9.67   0
   0   2 -11   44.31    9.28   0
   0  -2 -11   45.90   12.30   0
   0  -2  11   65.10    9.00   0
   0  -2 -11   55.13   12.37   0
   0  -2  11   42.45    8.63   0
   0   2 -11   45.89    9.50   0
  -1   2 -11    8.09   11.60   0
  -1  -2 -11    7.72    8.43   0
   1  -2  11   13.13   12.19   0
  -1  -2 -11    5.62   11.90   0
   1  -2  11    6.45   11.86   0
  -1   2 -11   -3.31    9.19   0
  -2   2 -11   73.91   12.11   0
  -2  -2 -11   74.94    8.77   0
   2  -2  11   82.67    8.41   0
   2  -2  11   71.89   12.06   0
  -2  -2 -11   68.74    8.86   0
  -2   2 -11   56.19    9.00   0
  -3  -2 -11  122.81   12.72   0
  -3  -2 -11  114.56    8.96   0
   3  -2  11   88.21    8.04   0
  -3  -2 -11   92.53    9.19   0
  -3   2 -11  109.86    8.26   0
  -4  -2 -11  175.99    8.76   0
   4  -2  11  121.77    9.02   0
  -4  -2 -11  162.24    9.03   0
  -4  -2 -11  150.62    9.20   0
  -4   2 -11  162.91    9.07   0
  -5  -2 -11    6.46    7.93   0
  -5  -2 -11   -1.56    7.51   0
  -5  -2 -11   13.06    8.06   0
  -5   2 -11    8.03    8.40   0
  -6  -2 -11    3.84    6.93   0
  -6  -2 -11    5.31    7.47   0
  -6  -2 -11    3.73    7.23   0
  -6  -2 -11    4.40   10.71   0
  -6   2 -11   14.36    7.65   0
  -7   2 -11   37.61    7.82   0
  -7  -2 -11   22.92   10.34   0
  -7  -2 -11   33.86    7.79   0
  -7  -2 -11   29.72    8.21   0
  -7  -2 -11   26.99   10.59   0
  -8   2 -11   11.63    7.61   0
  -8  -2 -11    4.14    7.32   0
  -8  -2 -11    1.31   10.42   0
  -8  -2 -11    5.78    7.59   0
  -8  -2 -11   -0.02   10.48   0
  10   3 -11   11.19    7.07   0
  10   3 -11    3.96    9.69   0
 -10  -3  11    9.57   11.31   0
  10  -3 -11   -0.66    7.21   0
  10  -3 -11    7.59   10.24   0
 -10   3  11    5.53   10.79   0
 -10  -3  11   -0.23    7.44   0
  10  -3 -11   -2.65   10.79   0
   9   3 -11  198.59    8.81   0
  -9  -3  11  203.17   13.52   0
  -9   3  11  246.35    9.16   0
   9  -3 -11  172.15   12.16   0
   9  -3 -11  246.62   11.61   0
  -9  -3  11  203.05   11.41   0
   9   3 -11  174.16   11.76   0
   8  -3 -11    2.29   10.36   0
   8   3 -11   -1.65    7.07   0
  -8  -3  11    9.96   11.39   0
   8   3 -11   -0.54    7.18   0
   8  -3 -11   10.10    6.90   0
  -8  -3  11    2.76    7.05   0
   7  -3 -11   39.25    8.20   0
   7   3 -11   44.40   10.33   0
   7   3 -11   25.08    7.91   0
  -7  -3  11   25.79    8.03   0
   7  -3 -11   46.24    7.41   0
  -7  -3  11   31.79    7.85   0
   6   3 -11   76.12    8.40   0
   6   3 -11   80.67    8.40   0
   6  -3 -11   72.17    7.92   0
  -6  -3  11   67.54    8.64   0
   6  -3 -11   50.57    8.13   0
  -6  -3  11   72.05    8.26   0
   5   3 -11   13.09    7.45   0
   5   3 -11    9.91    8.25   0
  -5  -3  11   10.58    8.48   0
   5  -3 -11    8.53   10.71   0
   5  -3 -11    7.54   10.93   0
  -5  -3  11    7.66    7.84   0
   4   3 -11  335.78   13.30   0
   4   3 -11  318.31    9.34   0
  -4  -3  11  339.00   13.51   0
   4  -3 -11  275.73    8.91   0
   4  -3 -11  363.09    9.81   0
  -4  -3  11  314.72    9.88   0
   3  -3 -11   -0.14    8.04   0
   3   3 -11   13.06    8.93   0
   3   3 -11    9.25    8.50   0
  -3  -3  11   -0.83   11.85   0
   3  -3 -11    0.24    7.47   0
  -3  -3  11   -1.71    9.13   0
   2   3 -11   15.08   12.23   0
   2  -3 -11   24.61    8.29   0
   2   3 -11   18.49    8.47   0
  -2  -3  11   16.47    8.38   0
   2  -3 -11   38.01   11.26   0
  -2  -3  11   28.06   12.57   0
   1   3 -11    6.61   11.42   0
   1   3 -11   19.24    7.93   0
   1  -3 -11   12.09    8.29   0
  -1  -3  11   31.09    8.33   0
   1  -3 -11   33.82    8.42   0
  -1  -3  11   26.96   12.65   0
   0   3 -11   68.81    8.15   0
   0   3 -11   69.36   11.70   0
   0  -3 -11   63.52    7.82   0
   0  -3  11   65.69    8.45   0
   0  -3 -11   65.43    8.17   0
   0  -3  11   62.30    8.42   0
  -1   3 -11  335.48   10.08   0
   1  -3  11  315.47    9.64   0
  -1  -3 -11  378.29    9.50   0
  -1  -3 -11  338.08    9.22   0
   1  -3  11  299.57   10.51   0
  -2   3 -11    7.37   11.98   0
   2  -3  11   -1.04    8.21   0
  -2  -3 -11   -5.02    7.55   0
  -2  -3 -11   12.94   11.00   0
   2  -3  11    0.02   11.29   0
  -3   3 -11   10.41   11.42   0
  -3  -3 -11   17.87    7.36   0
   3  -3  11   16.73    8.11   0
   3  -3  11   15.71   10.75   0
  -3  -3 -11   46.22   10.31   0
  -4   3 -11   19.47    7.63   0
   4  -3  11   19.82   11.20   0
  -4  -3 -11   15.54    7.94   0
  -4  -3 -11   10.18    7.21   0
  -5   3 -11   49.07   11.19   0
   5  -3  11   47.92    8.11   0
  -5  -3 -11   77.17   10.66   0
  -5  -3 -11   36.57    7.22   0
  -6   3 -11   -6.05    7.78   0
  -6  -3 -11   10.48    7.13   0
   6  -3  11   -0.56    7.62   0
  -6  -3 -11    6.69    6.64   0
  -6  -3 -11   -0.10    7.30   0
  -7   3 -11   10.40    7.67   0
  -7  -3 -11    5.79    6.67   0
  -7  -3 -11   11.87    7.36   0
   7  -3  11   10.57    7.56   0
  -7  -3 -11    9.28    7.83   0
  -7  -3 -11   -2.89    7.19   0
   9   4 -11   11.85   10.61   0
   9   4 -11   27.11    9.85   0
   9  -4 -11   16.96   10.73   0
  -9  -4  11    8.72   10.80   0
   9  -4 -11   21.93   10.50   0
  -9  -4  11   17.53    7.27   0
  -8  -4  11   69.29    7.77   0
   8   4 -11   71.04    7.73   0
  -8  -4  11   53.16    8.52   0
   8  -4 -11   64.91   11.01   0
   8  -4 -11   66.64    7.85   0
   8   4 -11   58.33    7.93   0
  -7  -4  11   -7.13    7.37   0
   7   4 -11    3.51    7.12   0
  -7  -4  11    8.86    8.24   0
   7   4 -11   -1.21   10.52   0
   7  -4 -11    3.71    7.23   0
   7  -4 -11    8.18    7.51   0
  -6  -4  11    6.84    7.69   0
   6  -4 -11   20.98   10.91   0
   6   4 -11    5.55    7.59   0
   6   4 -11    3.56    7.77   0
  -6  -4  11   10.96    8.26   0
   6  -4 -11   -1.42    7.32   0
  -5  -4  11   66.40    8.06   0
   5  -4 -11   48.68    8.06   0
   5   4 -11   37.69    7.64   0
   5   4 -11   36.12    8.08   0
  -5  -4  11   46.14    7.48   0
   5  -4 -11   45.31    7.64   0
  -4  -4  11   16.12   10.58   0
   4   4 -11   -2.55    7.18   0
   4   4 -11   -7.87   10.62   0
   4  -4 -11   10.27    7.19   0
  -4  -4  11   13.27    8.02   0
   4  -4 -11   16.43    7.15   0
  -3  -4  11   16.42   10.83   0
   3   4 -11   13.18    8.23   0
   3   4 -11   16.46    8.20   0
   3  -4 -11   13.57    7.80   0
  -3  -4  11   18.71    8.13   0
   3  -4 -11   15.90    7.16   0
  -2  -4  11   21.61    7.94   0
   2   4 -11   30.59   11.64   0
  -2  -4  11   28.18    8.32   0
   2  -4 -11   18.38    7.53   0
   2  -4 -11   16.34    7.75   0
  -1  -4  11    5.45    8.34   0
   1   4 -11   14.02   10.77   0
  -1  -4  11    7.39    7.69   0
   1  -4 -11   -2.22   10.03   0
   1  -4 -11    0.06    6.94   0
   0  -4  11    3.40    7.57   0
   0   4 -11   10.01    8.01   0
   0  -4  11   19.23    7.34   0
   0  -4 -11   11.71    7.36   0
   0  -4 -11   12.86    7.34   0
  -1   4 -11   14.98    7.80   0
   1  -4  11    5.98    7.65   0
  -1  -4 -11    4.92    7.91   0
  -1  -4 -11   16.26    7.42   0
   1  -4  11    5.10   11.45   0
  -2  -4 -11   11.04    7.44   0
  -2   4 -11   26.34    7.69   0
  -2  -4 -11   22.43    7.08   0
   2  -4  11   12.82    7.40   0
   2  -4  11   12.04   10.66   0
  -3  -4 -11   38.42    7.63   0
  -3   4 -11   38.11    7.99   0
   3  -4  11   44.64    7.64   0
  -3  -4 -11   50.01    7.55   0
   3  -4  11   36.47   11.32   0
  -4  -4 -11   -1.54    7.12   0
  -4   4 -11    4.80    7.84   0
   4  -4  11   15.59    7.50   0
  -4  -4 -11    7.16    9.86   0
  -5  -4 -11   28.14   10.51   0
  -5   4 -11   -7.39    7.46   0
   5  -4  11   11.39   10.50   0
  -5  -4 -11   -2.48    7.34   0
  -6   4 -11  -17.91   10.26   0
   6  -4  11    2.92   10.24   0
  -6  -4 -11   -4.86   10.20   0
  -6  -4 -11    4.34   10.27   0
  -7  -5  11   17.50    7.50   0
  -7  -5  11   17.02    7.53   0
   7  -5 -11   15.39    7.33   0
   7  -5 -11   17.84   10.03   0
   7   5 -11   19.37    7.46   0
  -6  -5  11   14.88    7.37   0
  -6  -5  11   -0.28    7.50   0
   6   5 -11    9.60    7.56   0
   6  -5 -11   10.38    6.78   0
   6  -5 -11   11.76    7.40   0
  -5  -5  11    8.36    7.17   0
   5  -5 -11   -0.17    7.42   0
   5   5 -11   10.10    7.45   0
   5  -5 -11   -0.15    7.16   0
  -5  -5  11  -10.81    7.79   0
  -4  -5  11   32.75    8.01   0
   4  -5 -11   16.37   10.34   0
   4   5 -11   25.06    7.92   0
   4  -5 -11   17.81    7.11   0
  -4  -5  11   20.92    7.61   0
  -3  -5  11    8.78    7.35   0
   3  -5 -11    8.59    9.91   0
   3   5 -11   20.98    7.49   0
   3  -5 -11    6.12    7.08   0
  -3  -5  11   15.15    7.27   0
  -2  -5  11   36.49    7.74   0
   2  -5 -11   37.46    7.37   0
   2   5 -11   22.08    7.32   0
   2  -5 -11   23.48    7.24   0
  -2  -5  11   32.55    7.51   0
  -1  -5  11   36.23   11.36   0
   1  -5 -11   25.29    7.38   0
   1   5 -11   36.71    7.18   0
   1  -5 -11   46.88    7.13   0
  -1  -5  11   31.48    7.46   0
   0  -5  11   -1.81    7.98   0
   0   5 -11    7.76    7.07   0
   0  -5 -11   10.80    7.21   0
   0  -5 -11    3.95    7.14   0
   0  -5  11   26.74   10.27   0
   1  -5  11    4.24    7.67   0
  -1   5 -11   -2.40    7.58   0
  -1  -5 -11    3.94   10.25   0
  -1  -5 -11   -0.00    7.23   0
   1  -5  11   -1.02    7.58   0
   2  -5  11   35.05    7.82   0
  -2   5 -11   30.68    7.95   0
  -2  -5 -11   48.41    7.52   0
  -2  -5 -11   40.68    7.20   0
   2  -5  11   39.53    7.89   0
  -3   5 -11   72.75   10.73   0
  -3  -5 -11   70.90   10.51   0
  -3  -5 -11   76.18    7.73   0
   3  -5  11   69.34   11.94   0
   3  -5  11   68.53    7.69   0
  -4   5 -11    3.69   10.86   0
  -4  -5 -11    7.27   10.16   0
   4  -5  11   -9.51    7.46   0
  -4  -5 -11    3.79    6.96   0
   4  -5  11    4.38   12.52   0
  -4  -6  11   14.08   10.34   0
   4  -6 -11   -4.25    9.75   0
   4   6 -11  -10.43    6.93   0
  -4  -6  11   16.58   10.50   0
   4  -6 -11  -13.26    6.98   0
   3  -6 -11    5.83    7.26   0
  -3  -6  11   10.51    7.62   0
   3   6 -11    1.24    6.72   0
   3  -6 -11   27.27    6.94   0
  -3  -6  11    5.21    7.61   0
  -2  -6  11    7.41    7.71   0
   2  -6 -11  -10.20    7.06   0
   2   6 -11    6.75    6.67   0
   2  -6 -11    0.26    9.54   0
  -2  -6  11    1.21    9.98   0
  -1  -6  11   40.62    8.24   0
   1  -6 -11   34.92    7.66   0
   1   6 -11   15.10    7.31   0
   1  -6 -11   44.64    7.19   0
  -1  -6  11   22.49    7.45   0
   0  -6  11    7.76    7.43   0
   0  -6 -11    8.56   10.09   0
   0   6 -11   -9.74    7.21   0
   0  -6 -11    2.55    7.32   0
   0  -6  11   -4.88    7.37   0
  11   0 -12   89.81    7.74   0
 -11   0  12   57.50   10.88   0
  10   0 -12  510.88   10.43   0
 -10   0  12  419.82   10.07   0
   9   0 -12  148.43    8.16   0
   9   0 -12  164.01   13.19   0
   9   0 -12  108.45    9.39   0
  -9   0  12  135.72    8.72   0
   8   0 -12  629.03   13.36   0
   8   0 -12  366.15   11.39   0
  -8   0  12  526.07   10.39   0
   8   0 -12  590.92   15.61   0
   7   0 -12  299.98    9.35   0
  -7   0  12  240.86    9.41   0
   7   0 -12  306.19   13.08   0
   6   0 -12  508.62   12.88   0
   6   0 -12  483.84   14.19   0
  -6   0  12  476.11   12.80   0
   5   0 -12    8.31    8.82   0
   5   0 -12    8.66   13.51   0
  -5   0  12    0.36    8.10   0
   4   0 -12  229.17   10.01   0
   4   0 -12  223.15   13.87   0
  -4   0  12  207.59    9.64   0
   3   0 -12 1677.67   15.70   0
  -3   0  12 1955.24   15.95   0
   3   0 -12 2058.51   16.88   0
   2   0 -12   33.80    9.08   0
  -2   0  12   32.58    9.18   0
   2   0 -12   31.42    9.60   0
  -1   0  12  606.64   14.91   0
   1   0 -12  540.51   11.60   0
   1   0 -12  606.42   15.81   0
   0   0  12   70.91    9.04   0
   0   0 -12   93.17    9.28   0
   0   0 -12   95.05   13.84   0
  -1   0 -12   48.44   12.73   0
  -1   0 -12   45.41    9.06   0
  -2   0 -12   96.64    9.02   0
  -2   0 -12  103.77   12.16   0
  -3   0 -12    8.62    7.67   0
  -3   0 -12   -2.92    8.52   0
  -4   0 -12  260.52   14.31   0
  -4   0 -12  287.55    9.92   0
  -5   0 -12    0.51   11.61   0
  -5   0 -12    3.38   11.15   0
  -5   0 -12   -3.44    8.07   0
  -6   0 -12   66.83    7.98   0
  -7   0 -12    1.63    7.96   0
  11  -1 -12    4.94    7.26   0
  11   1 -12    1.46    9.68   0
 -11   1  12    4.88   10.17   0
 -11  -1  12   -1.51    6.73   0
  10  -1 -12    2.99    9.73   0
  10  -1 -12    2.98   12.67   0
  10   1 -12    8.40    6.90   0
  10   1 -12    0.40   12.24   0
 -10   1  12    7.43    7.48   0
  10  -1 -12    4.51   12.36   0
 -10  -1  12    6.33    6.96   0
  10   1 -12   -0.03   12.07   0
   9  -1 -12  159.85    7.85   0
   9   1 -12  159.42    8.15   0
   9   1 -12  138.27   12.14   0
   9  -1 -12  153.82   12.08   0
  -9   1  12  157.22    7.93   0
  -9  -1  12  135.65    8.25   0
   9  -1 -12   93.02    9.62   0
   8  -1 -12    5.74    7.61   0
   8  -1 -12    6.92   10.35   0
   8   1 -12   -2.53    7.65   0
   8   1 -12    3.84    7.80   0
   8  -1 -12    6.09    7.86   0
  -8   1  12    5.09   11.02   0
  -8  -1  12    6.81    7.44   0
   7   1 -12  221.19   12.60   0
   7   1 -12  203.30    8.83   0
   7  -1 -12  158.62    9.26   0
   7  -1 -12  225.28   12.40   0
  -7   1  12  202.43    8.93   0
  -7  -1  12  172.56    8.53   0
   7  -1 -12  207.67    8.99   0
   6   1 -12   -5.61    7.43   0
   6  -1 -12    8.53   11.47   0
   6  -1 -12    3.36    8.65   0
  -6   1  12  -11.74    7.53   0
  -6  -1  12   -1.17    7.54   0
   6  -1 -12    3.87    7.81   0
   6   1 -12    7.95    8.69   0
   5   1 -12   14.17   11.49   0
   5  -1 -12   34.82    9.12   0
  -5   1  12   15.89   11.95   0
  -5  -1  12   27.79    8.61   0
   5   1 -12   20.81    8.33   0
   5  -1 -12   13.40    8.86   0
   5  -1 -12   34.67   12.79   0
   4   1 -12   94.54    9.44   0
   4  -1 -12   83.24    9.34   0
   4  -1 -12  111.92    9.34   0
  -4   1  12   96.15    9.46   0
  -4  -1  12   85.16   12.78   0
   4   1 -12  102.06   13.32   0
   4  -1 -12  101.40    9.05   0
   3   1 -12   29.27    9.54   0
   3  -1 -12   47.94   12.88   0
  -3   1  12   35.65   12.18   0
  -3  -1  12   33.82    8.80   0
   3   1 -12   23.72    9.35   0
   3  -1 -12   38.94    9.38   0
   2   1 -12  108.01   10.13   0
   2  -1 -12  115.43    9.62   0
  -2   1  12  109.55    9.29   0
  -2  -1  12  120.21    9.66   0
   2   1 -12  111.26    9.86   0
   2  -1 -12  117.15    9.47   0
   1   1 -12   14.06    9.54   0
   1  -1 -12   24.86    9.17   0
  -1  -1  12   19.28    9.09   0
   1   1 -12   44.77   13.34   0
   1  -1 -12   13.59    8.61   0
   0   1 -12   60.86    9.45   0
   0  -1 -12   85.78    8.86   0
   0  -1  12   73.71   12.77   0
   0   1 -12   68.55    9.08   0
   0  -1 -12   81.18   12.57   0
  -1   1 -12    7.71    9.23   0
  -1  -1 -12    4.55    8.60   0
   1  -1  12   -0.22    7.87   0
  -1   1 -12   12.90    9.26   0
  -1  -1 -12    3.21    8.89   0
  -2   1 -12   -0.76    8.17   0
  -2  -1 -12    9.04    8.28   0
  -2   1 -12    6.52    8.51   0
  -2  -1 -12    7.32    8.10   0
  -3   1 -12   27.80    8.54   0
  -3  -1 -12   34.95    8.81   0
  -3   1 -12   47.93    7.86   0
  -3  -1 -12   38.96    7.72   0
  -4  -1 -12   93.15   11.51   0
  -4   1 -12   64.03    8.56   0
  -4  -1 -12   55.66    8.96   0
  -5  -1 -12   89.19   10.83   0
  -5  -1 -12   79.75   11.61   0
  -5   1 -12   58.70    8.55   0
  -6  -1 -12   -0.87   10.07   0
  -6  -1 -12   -4.77    7.95   0
  -6  -1 -12    1.02   10.82   0
  -6   1 -12   -2.98    7.98   0
  -7  -1 -12    1.29   13.14   0
  -7  -1 -12    2.49    7.65   0
  -7  -1 -12   -1.94    7.54   0
  -7  -1 -12    4.67   14.05   0
  -7   1 -12    4.36    7.53   0
  11  -2 -12  166.63   11.76   0
  11   2 -12  104.46    8.18   0
 -11   2  12  162.05    8.61   0
 -11  -2  12  116.94   11.12   0
  10  -2 -12  170.75    8.65   0
  10   2 -12   92.27   12.12   0
  10   2 -12  151.26    8.08   0
  10  -2 -12  104.47   13.07   0
 -10   2  12  166.41    8.83   0
  10  -2 -12  119.30   13.20   0
 -10  -2  12  140.70    8.45   0
   9  -2 -12  140.02   11.78   0
   9   2 -12  158.65   11.07   0
   9  -2 -12  101.36    9.62   0
   9   2 -12  120.83    9.80   0
  -9   2  12  146.60    8.25   0
  -9  -2  12  139.18    8.71   0
   9  -2 -12  151.85    8.00   0
   8   2 -12  152.38    8.07   0
   8   2 -12  150.12   11.15   0
   8  -2 -12  143.46    8.86   0
   8  -2 -12  106.40    9.10   0
  -8   2  12  168.89    8.54   0
  -8  -2  12  140.73    7.81   0
   8  -2 -12  172.34   11.18   0
   7   2 -12  223.31    8.87   0
   7   2 -12  233.68   13.21   0
  -7  -2  12  160.82    9.57   0
   7  -2 -12  250.07   13.22   0
  -7   2  12  222.10    8.82   0
   7  -2 -12  202.94    9.38   0
  -7  -2  12  183.60    8.82   0
   7  -2 -12  237.96    9.20   0
   6  -2 -12   76.04    8.09   0
   6   2 -12   62.45    8.77   0
   6   2 -12   77.00    7.70   0
   6  -2 -12   86.75   12.12   0
  -6  -2  12   61.85    8.91   0
  -6   2  12   78.28   11.22   0
  -6  -2  12   85.95   11.25   0
   6  -2 -12   69.49   11.09   0
   5   2 -12  102.72    8.92   0
   5   2 -12  104.64    8.82   0
  -5  -2  12   83.62    8.43   0
   5  -2 -12  105.21    8.66   0
  -5   2  12  101.40    7.91   0
   5  -2 -12  115.30    8.00   0
  -5  -2  12  107.89    8.68   0
   4   2 -12  168.85    9.62   0
   4   2 -12  198.12   10.05   0
  -4  -2  12  214.76   13.25   0
  -4   2  12  212.95   12.13   0
   4  -2 -12  184.81    8.63   0
  -4  -2  12  184.61    9.35   0
   4  -2 -12  194.78    8.75   0
   3   2 -12  314.93   11.10   0
   3   2 -12  368.79    9.85   0
   3  -2 -12  352.72   10.23   0
  -3  -2  12  341.42   11.07   0
   3  -2 -12  372.48   13.16   0
  -3  -2  12  340.24   13.64   0
   2   2 -12  551.22   11.63   0
  -2  -2  12  512.38   11.26   0
   2  -2 -12  462.48   10.42   0
   2  -2 -12  556.58   13.89   0
  -2  -2  12  487.16   11.59   0
   2   2 -12  567.09   11.51   0
   1  -2 -12   25.08    7.91   0
   1   2 -12   16.96    8.45   0
  -1  -2  12   11.92   12.11   0
   1  -2 -12   28.03   12.04   0
  -1  -2  12   13.48   12.22   0
   1   2 -12   24.67    9.04   0
   0   2 -12   14.40    8.58   0
   0  -2 -12   18.34    7.88   0
   0  -2  12   18.52    8.08   0
   0  -2 -12   10.49    7.76   0
   0  -2  12   11.97    7.82   0
   0   2 -12   -7.61    8.39   0
  -1   2 -12   91.86   11.32   0
  -1  -2 -12   38.72    8.30   0
  -1  -2 -12   76.48    8.72   0
   1  -2  12   77.90   11.92   0
   1  -2  12   88.63   11.29   0
  -1  -2 -12   82.35   11.88   0
  -1   2 -12   96.81    9.06   0
  -2   2 -12   78.38    8.72   0
  -2  -2 -12   95.60    8.23   0
   2  -2  12   82.99    8.73   0
   2  -2  12   76.41   11.41   0
  -2  -2 -12   95.61   11.63   0
  -2  -2 -12   84.06    8.46   0
  -2   2 -12   79.44    8.61   0
   3  -2  12  108.91    8.55   0
  -3  -2 -12  120.96    8.16   0
  -3  -2 -12  109.46    8.00   0
  -3  -2 -12  113.81   11.30   0
  -3   2 -12  103.01    8.58   0
  -4  -2 -12   13.62    6.98   0
  -4  -2 -12   21.49    7.37   0
  -4  -2 -12   20.82   10.38   0
  -4   2 -12   30.93    8.68   0
  -5  -2 -12   10.01   10.80   0
  -5  -2 -12   -0.20   10.64   0
  -5  -2 -12   -1.91    7.60   0
  -5   2 -12    7.79    7.92   0
  -6  -2 -12    3.62    9.98   0
  -6  -2 -12   -3.14    7.88   0
  -6  -2 -12    6.30    7.68   0
  -6  -2 -12    1.41   10.31   0
  -6   2 -12    2.66    7.98   0
  -7   2 -12   14.13    7.93   0
  -7  -2 -12   18.77    9.82   0
  -7  -2 -12    7.32    7.53   0
  -7  -2 -12   19.57    7.92   0
  -7  -2 -12   15.50   10.26   0
  10   3 -12   15.56   10.13   0
  10   3 -12   16.83    9.93   0
  10  -3 -12   12.01   11.18   0
  10  -3 -12   21.27   10.51   0
 -10   3  12   41.81    7.89   0
 -10  -3  12   10.28   10.68   0
  10  -3 -12    8.40    7.60   0
   9   3 -12   97.22    7.80   0
   9  -3 -12  119.47   11.49   0
  -9  -3  12  126.93   12.19   0
  -9   3  12  128.94    8.14   0
   9   3 -12  102.57   11.41   0
   9  -3 -12  112.40   11.31   0
  -9  -3  12  107.87    8.11   0
   9  -3 -12  144.86    8.16   0
   8  -3 -12   87.31   11.63   0
   8   3 -12   93.06    7.75   0
  -8  -3  12   98.06   12.46   0
   8   3 -12   96.37    8.17   0
   8  -3 -12  102.83    8.60   0
  -8  -3  12  100.59    8.36   0
   7   3 -12  111.92    8.64   0
   7  -3 -12  156.11   11.92   0
   7   3 -12  143.42    9.60   0
  -7  -3  12  150.07   12.59   0
   7  -3 -12  178.35   10.79   0
  -7  -3  12  161.10    8.88   0
   6   3 -12   69.24    8.33   0
   6   3 -12   63.54    7.82   0
   6  -3 -12   62.77    8.29   0
  -6  -3  12   64.29   10.96   0
   6  -3 -12   83.63    7.84   0
  -6  -3  12   60.40   11.66   0
   5   3 -12   79.89   11.60   0
   5   3 -12   81.17   12.24   0
  -5  -3  12   82.27    9.02   0
   5  -3 -12   95.17    8.32   0
   5  -3 -12   91.00    8.05   0
  -5  -3  12   88.97   12.04   0
   4  -3 -12  109.52    8.43   0
   4   3 -12   94.30    8.70   0
   4   3 -12  112.04    8.41   0
  -4  -3  12  100.10   12.89   0
   4  -3 -12  110.11    8.50   0
  -4  -3  12   80.28    8.70   0
   3   3 -12   76.58   11.57   0
   3  -3 -12   76.81    8.16   0
   3   3 -12   73.14    8.40   0
  -3  -3  12   64.83   11.74   0
   3  -3 -12   77.60   11.24   0
  -3  -3  12   57.93   12.25   0
   2   3 -12  364.04    9.66   0
   2   3 -12  345.24    9.86   0
   2  -3 -12  353.93    9.26   0
  -2  -3  12  305.56    9.31   0
   2  -3 -12  369.92    9.53   0
  -2  -3  12  332.21   10.11   0
   1   3 -12   35.62    7.92   0
   1   3 -12   40.67    8.48   0
   1  -3 -12   27.89    7.37   0
  -1  -3  12   42.66   11.22   0
   1  -3 -12   39.39    8.07   0
  -1  -3  12   32.68    8.25   0
   0   3 -12    4.63    8.58   0
   0   3 -12    9.63   10.81   0
   0  -3  12   18.29    7.49   0
   0  -3 -12    5.82    7.96   0
   0  -3 -12   -3.41   10.65   0
   0  -3  12    7.10    7.90   0
  -1   3 -12   13.32    8.34   0
   1  -3  12    1.51    8.08   0
  -1  -3 -12   15.14    7.42   0
  -1  -3 -12   15.92    7.79   0
   1  -3  12   20.28   11.10   0
  -2   3 -12  107.82    8.74   0
   2  -3  12  107.83    8.51   0
  -2  -3 -12  100.80    8.25   0
  -2  -3 -12  105.76    8.55   0
   2  -3  12  102.39   11.34   0
  -3   3 -12   28.22    7.88   0
   3  -3  12   42.58    7.25   0
   3  -3  12   23.35   11.52   0
  -3  -3 -12   28.89    7.79   0
  -3  -3 -12   42.11    7.66   0
  -4   3 -12   25.36    7.62   0
   4  -3  12   19.83    7.57   0
  -4  -3 -12   20.09    7.53   0
  -4  -3 -12   23.53    7.73   0
  -5   3 -12   23.64    7.66   0
  -5  -3 -12   17.80    7.93   0
   5  -3  12   23.70    7.93   0
  -5  -3 -12   13.29    7.09   0
  -5  -3 -12    7.09    7.47   0
  -6   3 -12   13.18    7.72   0
   6  -3  12   -9.05   10.90   0
  -6  -3 -12   16.01   10.93   0
  -6  -3 -12    9.66    7.35   0
  -6  -3 -12   -4.29   10.46   0
   9   4 -12   56.35   10.91   0
   9   4 -12   71.31   10.59   0
  -9  -4  12   57.56   11.91   0
   9  -4 -12   48.45   11.47   0
   9  -4 -12   66.66    7.63   0
  -9  -4  12   33.77    7.78   0
   8   4 -12    1.19    7.62   0
  -8  -4  12   14.62   10.72   0
   8   4 -12   -1.32   10.26   0
   8  -4 -12   -1.04    6.87   0
   8  -4 -12    2.80    7.33   0
  -8  -4  12    8.43    7.58   0
   7  -4 -12   41.15    7.90   0
   7   4 -12   23.13    7.27   0
  -7  -4  12   21.98   11.60   0
   7   4 -12   36.30   11.26   0
   7  -4 -12   34.42   10.14   0
  -7  -4  12   28.36    7.78   0
  -6  -4  12   14.72    7.67   0
   6  -4 -12    9.24    7.68   0
   6   4 -12   -1.98    7.60   0
   6   4 -12    4.30    7.24   0
   6  -4 -12   10.37    7.39   0
  -6  -4  12   -3.11    7.21   0
  -5  -4  12    8.03    7.65   0
   5   4 -12   22.40    7.15   0
   5  -4 -12   11.73    7.60   0
   5   4 -12   15.20    7.37   0
  -5  -4  12   10.65    7.63   0
   5  -4 -12    6.70    6.99   0
  -4  -4  12   73.49   11.56   0
   4   4 -12   74.57    8.24   0
   4   4 -12   63.67    8.26   0
   4  -4 -12   86.57    7.65   0
  -4  -4  12   69.32    8.43   0
   4  -4 -12   83.78    8.02   0
  -3  -4  12   31.08    7.31   0
   3   4 -12   23.97    7.48   0
   3   4 -12   29.39    7.77   0
   3  -4 -12   21.54    8.16   0
  -3  -4  12   22.88    8.16   0
   3  -4 -12   38.20   10.40   0
   2   4 -12  195.30    9.46   0
   2   4 -12  190.32   11.89   0
  -2  -4  12  143.33    9.42   0
   2  -4 -12  195.27   11.76   0
   2  -4 -12  172.62    8.97   0
  -2  -4  12  175.02    9.23   0
   1   4 -12    9.16    8.27   0
  -1  -4  12   12.51    7.15   0
   1  -4 -12   27.33   11.08   0
   1  -4 -12   10.15    8.13   0
  -1  -4  12   11.54   10.91   0
   0  -4 -12   22.68    9.54   0
   0   4 -12   19.85    7.38   0
   0  -4  12   14.57    6.95   0
   0  -4 -12   21.37    7.61   0
   0  -4  12   13.86    8.19   0
  -1  -4 -12   -8.58   10.05   0
  -1   4 -12    2.42    7.68   0
   1  -4  12   10.21   10.41   0
  -1  -4 -12   -2.66   10.32   0
   1  -4  12    3.75   10.56   0
  -2  -4 -12    6.33    7.35   0
  -2   4 -12   10.96    8.10   0
   2  -4  12    8.40    7.78   0
  -2  -4 -12   -1.56   10.23   0
   2  -4  12   11.28   10.24   0
  -3  -4 -12  109.00    7.96   0
  -3   4 -12   94.83    8.43   0
   3  -4  12  106.33   10.70   0
  -3  -4 -12  107.80    8.57   0
   3  -4  12   88.71   12.16   0
  -4  -4 -12   -7.97    6.97   0
  -4   4 -12   -5.47    7.41   0
   4  -4  12   -5.83    7.16   0
  -4  -4 -12    6.17    9.80   0
  -5  -4 -12   -0.12    7.47   0
  -5   4 -12   -8.43    7.85   0
   5  -4  12    7.67   10.81   0
  -5  -4 -12   16.44    9.92   0
  -7  -5  12    7.53    7.63   0
  -7  -5  12    6.04    7.29   0
   7  -5 -12   -4.90    6.90   0
   7   5 -12   25.00   10.75   0
   7  -5 -12    2.09    7.55   0
  -6  -5  12   60.00    8.30   0
   6   5 -12   62.75    8.46   0
  -6  -5  12   62.30    8.74   0
   6  -5 -12   91.80    7.88   0
   6  -5 -12   84.53    8.89   0
  -5  -5  12   86.61   11.51   0
   5  -5 -12  104.13    8.46   0
   5   5 -12   95.77    8.40   0
  -5  -5  12   94.28    8.47   0
   5  -5 -12  124.89    8.02   0
  -4  -5  12   17.29    7.80   0
   4  -5 -12   15.85   10.44   0
   4   5 -12   20.81    7.52   0
  -4  -5  12   19.38    7.92   0
   4  -5 -12   24.40   10.14   0
  -3  -5  12   58.70    8.58   0
   3  -5 -12   75.38    8.35   0
   3   5 -12   66.59    8.40   0
  -3  -5  12   58.51    8.47   0
   3  -5 -12   90.22    7.43   0
  -2  -5  12   23.27   10.97   0
   2  -5 -12   55.04   10.27   0
  -2  -5  12   16.66    7.31   0
   2  -5 -12   20.90   10.74   0
   2   5 -12   28.97    8.09   0
  -1  -5  12  114.41   11.85   0
   1   5 -12   93.59    8.83   0
   1  -5 -12  124.48   11.26   0
  -1  -5  12   81.98    8.69   0
   1  -5 -12  119.68    8.26   0
   0  -5  12    4.16   10.95   0
   0   5 -12    1.86    6.94   0
   0  -5 -12   -8.10    7.08   0
   0  -5  12   -7.28    7.30   0
   0  -5 -12   -7.30    7.28   0
  -1   5 -12   15.45    7.40   0
  -1  -5 -12   16.92    7.38   0
  -1  -5 -12    6.58    7.29   0
   1  -5  12   16.67   10.57   0
   1  -5  12   13.63   10.86   0
  -2   5 -12   40.77    8.03   0
  -2  -5 -12   62.36   10.73   0
   2  -5  12   24.80    7.82   0
  -2  -5 -12   35.50    7.66   0
   2  -5  12   48.21   10.88   0
  -3   5 -12   28.04   10.68   0
   3  -5  12   28.79   10.47   0
  -3  -5 -12   22.63    7.49   0
  -3  -5 -12    5.13    7.25   0
   3  -5  12   10.47   10.34   0
  11   0 -13   11.57    6.75   0
 -11   0  13   -0.57    7.06   0
  10   0 -13   -2.78    7.15   0
  10   0 -13   -1.50   10.25   0
  10   0 -13   -1.82   12.41   0
 -10   0  13    1.90    7.28   0
   9   0 -13   -2.32    7.37   0
   9   0 -13    2.45    7.61   0
   9   0 -13   -0.23    7.06   0
  -9   0  13   -6.85    7.48   0
   8   0 -13   -2.85    7.37   0
   8   0 -13   -0.42    7.16   0
  -8   0  13    6.41    8.00   0
   8   0 -13    4.30    7.40   0
   7   0 -13   -2.77    7.91   0
  -7   0  13   -4.27    7.90   0
   7   0 -13    4.23    7.96   0
   6   0 -13   -3.02    7.36   0
  -6   0  13    2.76    7.89   0
   6   0 -13   -3.38    8.67   0
   5   0 -13   10.59    8.35   0
   5   0 -13    2.33    8.12   0
  -5   0  13    9.21    7.97   0
   4   0 -13  -12.80    8.70   0
   4   0 -13   -6.75   12.63   0
  -4   0  13    9.25   11.72   0
   3   0 -13   -3.43    8.81   0
   3   0 -13   20.72   13.24   0
  -3   0  13    8.74    9.08   0
   2   0 -13    2.76    8.72   0
  -2   0  13    7.11    8.83   0
   2   0 -13   12.53   12.13   0
  -1   0  13    7.33    7.85   0
   1   0 -13    1.86    8.70   0
   1   0 -13    1.78   12.19   0
   0   0  13   -0.53   12.02   0
   0   0 -13    2.72   11.47   0
   0   0 -13    4.12    8.67   0
  -1   0 -13   10.13    7.87   0
  -1   0 -13    5.71    7.92   0
  -2   0 -13   -1.09    8.09   0
  -2   0 -13   -3.17   12.18   0
  -3   0 -13    2.23   11.46   0
  -3   0 -13   15.71    7.79   0
  -4   0 -13   -2.49   11.18   0
  -4   0 -13   -5.06    6.87   0
  -5   0 -13   -3.26   10.94   0
  -5   0 -13   -1.32   12.87   0
  -5   0 -13    7.77    7.63   0
  -6   0 -13    1.01    7.71   0
  -7   0 -13   -7.25    7.45   0
  11  -1 -13  165.42    9.25   0
  11   1 -13  192.95    8.86   0
 -11   1  13  157.99    8.89   0
 -11  -1  13  154.93    8.63   0
  10  -1 -13  308.81   18.27   0
  10  -1 -13  334.56   11.91   0
  10  -1 -13  273.09   15.90   0
  10   1 -13  230.74    8.69   0
  10   1 -13  241.21   15.22   0
  10   1 -13  194.70   15.53   0
 -10   1  13  336.02   12.17   0
 -10  -1  13  291.46    9.19   0
   9  -1 -13  183.84   11.39   0
   9   1 -13  185.28   11.41   0
   9   1 -13  131.61    9.40   0
   9  -1 -13  175.30   11.94   0
  -9   1  13  175.46   11.94   0
  -9  -1  13  135.22    8.42   0
   9  -1 -13  112.33    9.20   0
   8  -1 -13  407.91   12.03   0
   8   1 -13  394.60   11.61   0
   8   1 -13  354.53   10.47   0
   8  -1 -13  344.88   10.20   0
  -8   1  13  385.67    9.36   0
   8  -1 -13  303.07   10.72   0
  -8  -1  13  370.93    9.69   0
   7  -1 -13  292.35   12.10   0
   7   1 -13  275.70   13.30   0
   7   1 -13  221.04    8.76   0
   7  -1 -13  249.94   10.08   0
  -7   1  13  277.41    9.23   0
  -7  -1  13  260.93    8.99   0
   7  -1 -13  230.51    9.61   0
   6   1 -13  860.60   11.69   0
   6  -1 -13  827.99   13.42   0
   6  -1 -13  879.72   12.93   0
  -6   1  13  826.33   10.94   0
  -6  -1  13  783.06   11.28   0
   6  -1 -13  726.73   10.79   0
   6   1 -13  854.30   13.35   0
   5   1 -13  419.00    9.84   0
   5  -1 -13  505.97   11.70   0
  -5   1  13  543.67   10.43   0
  -5  -1  13  528.16   10.22   0
   5   1 -13  541.34   14.36   0
   5  -1 -13  577.47   10.93   0
   5  -1 -13  525.15   11.39   0
   4   1 -13  704.47   14.25   0
   4  -1 -13  497.73   10.84   0
   4  -1 -13  656.88   11.68   0
  -4   1  13  626.26   10.97   0
  -4  -1  13  443.76   10.66   0
   4   1 -13  643.08   11.58   0
   4  -1 -13  651.11   11.17   0
   3   1 -13  590.70   11.66   0
   3  -1 -13  611.00   11.59   0
  -3   1  13  652.86   11.29   0
  -3  -1  13  650.96   11.32   0
   3   1 -13  644.60   11.57   0
   3  -1 -13  659.49   11.66   0
   2   1 -13  349.26   14.40   0
   2  -1 -13  349.90   10.40   0
  -2   1  13  316.60   10.24   0
  -2  -1  13  275.25    9.99   0
   2   1 -13  350.74   10.52   0
   2  -1 -13  354.73   13.39   0
   1   1 -13  542.91   12.17   0
   1  -1 -13  641.77   11.37   0
  -1  -1  13  693.33   14.89   0
   1   1 -13  655.29   11.40   0
   1  -1 -13  679.15   14.09   0
   0   1 -13  231.55   10.25   0
   0  -1 -13  259.86   12.03   0
   0  -1  13  243.09    9.57   0
   0   1 -13  264.48   12.15   0
   0  -1 -13  270.30   13.13   0
  -1   1 -13  628.08   12.98   0
  -1  -1 -13  619.46   11.32   0
   1  -1  13  652.71   14.52   0
  -1   1 -13  602.21   10.98   0
  -1  -1 -13  635.13   11.71   0
  -2   1 -13  211.21   10.43   0
  -2  -1 -13  225.80    9.38   0
  -2   1 -13  184.89    9.41   0
  -2  -1 -13  223.51    9.69   0
  -3   1 -13  278.53   12.16   0
  -3  -1 -13  344.03    9.82   0
  -3   1 -13  327.95    9.75   0
  -3  -1 -13  280.91    9.95   0
  -4  -1 -13  348.74   12.88   0
  -4   1 -13  333.05   12.50   0
  -4  -1 -13  327.17   11.39   0
  -5  -1 -13    9.94   10.46   0
  -5   1 -13   12.34    7.65   0
  -5  -1 -13    5.03   10.77   0
  -6  -1 -13   65.96   11.21   0
  -6  -1 -13   52.85    7.91   0
  -6   1 -13   71.81   10.98   0
  -6  -1 -13   71.07   12.47   0
  -7  -1 -13   36.73   12.05   0
  -7  -1 -13   61.21    8.29   0
  -7  -1 -13   64.92   10.98   0
  -7   1 -13   59.24   11.36   0
  -7  -1 -13   36.26   12.53   0
  10  -2 -13   71.11    7.95   0
  10   2 -13   39.92    7.51   0
 -10   2  13   54.60    7.71   0
  10  -2 -13   53.13   11.59   0
  10   2 -13   36.68    8.35   0
 -10  -2  13   46.05    7.56   0
  10  -2 -13   49.72   11.24   0
   9   2 -13   76.62    7.88   0
   9  -2 -13   61.74    8.54   0
   9   2 -13   77.41   11.18   0
   9  -2 -13   67.24    8.58   0
  -9   2  13   99.24    7.89   0
  -9  -2  13   71.42   10.66   0
   9  -2 -13   68.43    7.76   0
   8   2 -13   31.84   10.25   0
   8   2 -13   10.39    7.64   0
   8  -2 -13   14.38    8.06   0
   8  -2 -13    9.19   10.57   0
  -8   2  13   -1.34    7.91   0
  -8  -2  13   12.97    7.69   0
   8  -2 -13    7.92    7.67   0
   7   2 -13  354.01   12.57   0
   7   2 -13  350.19   10.78   0
   7  -2 -13  397.12   13.35   0
  -7   2  13  382.46    9.21   0
  -7  -2  13  358.94   12.74   0
   7  -2 -13  407.06    9.58   0
   7  -2 -13  378.45   12.88   0
   6   2 -13  144.78    8.80   0
   6   2 -13  203.94   12.30   0
   6  -2 -13  174.17    9.12   0
  -6  -2  13  166.29    9.37   0
   6  -2 -13  195.76   11.95   0
  -6   2  13  148.95    8.10   0
  -6  -2  13  157.61    8.91   0
   6  -2 -13  180.04    8.93   0
   5   2 -13  553.26   11.72   0
   5   2 -13  534.10   10.50   0
  -5  -2  13  554.71   11.86   0
   5  -2 -13  556.09   14.65   0
  -5   2  13  543.38   10.32   0
   5  -2 -13  595.89   13.84   0
  -5  -2  13  496.04   10.43   0
   5  -2 -13  547.19   13.36   0
   4   2 -13   -5.30    8.47   0
   4  -2 -13    4.43    7.77   0
   4   2 -13    0.09    8.20   0
   4  -2 -13    9.73    8.30   0
  -4  -2  13   12.83    8.35   0
  -4  -2  13    3.29   11.43   0
   4  -2 -13    6.22   10.93   0
   3   2 -13  -10.93   11.64   0
   3   2 -13   15.53    8.22   0
   3  -2 -13    9.35    8.01   0
   3  -2 -13   19.69   12.40   0
  -3  -2  13   -7.78    8.07   0
   3  -2 -13    7.35    7.86   0
  -3  -2  13   12.52    8.20   0
   2   2 -13  816.17   12.79   0
   2  -2 -13  807.03   14.23   0
  -2  -2  13  797.01   11.84   0
   2  -2 -13  833.77   11.70   0
   2  -2 -13  845.51   11.43   0
  -2  -2  13  778.10   12.10   0
   2   2 -13  858.20   14.59   0
   1  -2 -13  162.09    8.60   0
   1   2 -13  164.75   12.65   0
   1  -2 -13  143.13    8.75   0
  -1  -2  13  123.51   12.24   0
  -1  -2  13  158.90    8.84   0
   1  -2 -13  178.65   12.01   0
   1   2 -13  144.20    9.17   0
   0   2 -13  300.60   13.02   0
   0  -2 -13  315.04    9.09   0
   0  -2 -13  272.12   11.85   0
   0  -2  13  270.52    9.75   0
   0  -2  13  285.29   12.97   0
   0  -2 -13  283.97    9.63   0
   0   2 -13  279.22    9.35   0
  -1   2 -13    8.15   11.46   0
   1  -2  13   14.11    7.98   0
  -1  -2 -13   13.05   11.22   0
   1  -2  13    4.45   10.66   0
  -1  -2 -13   -9.27   11.76   0
  -1  -2 -13   14.23    8.10   0
  -1   2 -13   13.71    8.24   0
  -2   2 -13   99.83   11.44   0
   2  -2  13   92.85    8.54   0
  -2  -2 -13  111.96    8.54   0
   2  -2  13   93.09   10.95   0
  -2  -2 -13  105.74   11.96   0
  -2  -2 -13   91.49   11.08   0
  -2   2 -13  106.35    8.72   0
  -3  -2 -13  139.58    8.10   0
  -3  -2 -13  115.86    8.43   0
  -3  -2 -13  129.78    9.18   0
  -3   2 -13  127.82    8.83   0
  -4  -2 -13   61.08    7.46   0
  -4  -2 -13   48.53   10.79   0
  -4  -2 -13   57.94   10.55   0
  -4   2 -13   38.45    7.84   0
  -5  -2 -13   76.69    8.27   0
  -5  -2 -13   55.13   11.43   0
  -5  -2 -13   56.83    8.09   0
  -5   2 -13   67.65    7.64   0
  -6  -2 -13   -4.90   10.04   0
  -6  -2 -13    2.24    7.68   0
  -6  -2 -13   12.54    7.07   0
  -6  -2 -13    4.01    6.99   0
  -6   2 -13   15.66    7.63   0
   9   3 -13   82.14   10.43   0
  -9  -3  13   65.31   11.68   0
   9  -3 -13   57.16    8.54   0
   9   3 -13   51.13   11.21   0
  -9  -3  13   55.93    7.51   0
   9  -3 -13   82.98    8.08   0
   9  -3 -13   81.59   11.10   0
   8  -3 -13   25.96   10.45   0
   8   3 -13   21.79    7.77   0
   8  -3 -13   25.01    7.98   0
  -8  -3  13   23.88    8.53   0
   8   3 -13   20.04    7.90   0
   8  -3 -13   35.92    7.47   0
  -8  -3  13   25.40    8.05   0
   7   3 -13  203.24    9.11   0
   7   3 -13  184.09    9.15   0
   7  -3 -13  213.39    9.08   0
  -7  -3  13  174.00    9.56   0
   7  -3 -13  228.25    8.60   0
  -7  -3  13  199.96    9.22   0
   6   3 -13    6.33    7.41   0
   6   3 -13    5.49    8.12   0
  -6  -3  13    9.87    8.09   0
   6  -3 -13    7.10   10.70   0
   6  -3 -13    2.98    7.16   0
  -6  -3  13   -6.97    8.02   0
   5   3 -13   93.14   11.77   0
   5   3 -13   95.99    7.70   0
  -5  -3  13   92.02    9.34   0
   5  -3 -13  109.01    8.07   0
   5  -3 -13  104.08    8.18   0
  -5  -3  13  103.31    8.99   0
   4  -3 -13  284.33    9.80   0
   4   3 -13  269.55   10.07   0
   4   3 -13  290.30   12.29   0
  -4  -3  13  262.15   10.16   0
   4  -3 -13  309.37    9.14   0
  -4  -3  13  198.64    9.46   0
   3   3 -13  255.31    9.37   0
   3  -3 -13  279.82    9.61   0
   3   3 -13  303.02   12.42   0
  -3  -3  13  258.22    9.48   0
   3  -3 -13  284.77    9.49   0
  -3  -3  13  279.93    9.77   0
   2   3 -13  115.15    9.08   0
   2   3 -13  117.46   10.95   0
   2  -3 -13  123.42    8.81   0
  -2  -3  13  142.61    9.18   0
   2  -3 -13  140.31    8.34   0
  -2  -3  13  117.14    8.26   0
   1   3 -13   10.57   11.60   0
   1   3 -13   -3.37   10.26   0
  -1  -3  13   16.32    8.22   0
   1  -3 -13    8.68    7.48   0
   1  -3 -13    7.15    7.51   0
  -1  -3  13   10.77    8.04   0
   0   3 -13  109.56    8.49   0
   0   3 -13  115.08    8.52   0
   0  -3  13  124.04    7.80   0
   0  -3 -13  134.44    8.04   0
   0  -3 -13  128.60    8.69   0
   0  -3  13  124.67   11.68   0
  -1   3 -13    6.53    7.85   0
   1  -3  13   14.01    7.61   0
  -1  -3 -13   12.07    8.22   0
   1  -3  13    7.50    7.55   0
  -1  -3 -13   26.19   10.84   0
  -2   3 -13  231.55    9.14   0
   2  -3  13  285.19    9.09   0
  -2  -3 -13  303.05    9.73   0
   2  -3  13  289.12   14.02   0
  -2  -3 -13  310.20    9.27   0
  -3   3 -13  168.46   11.34   0
   3  -3  13  141.05    8.05   0
  -3  -3 -13  166.89   11.99   0
  -3  -3 -13  183.54    8.68   0
  -4   3 -13    8.96    7.53   0
  -4  -3 -13   -1.59    7.32   0
   4  -3  13  -11.06    7.18   0
  -4  -3 -13   -0.56   10.40   0
  -4  -3 -13    8.71    7.49   0
  -5   3 -13   33.77    7.49   0
   5  -3  13   14.55    7.40   0
  -5  -3 -13   27.37   10.71   0
  -5  -3 -13   29.82    7.50   0
  -5  -3 -13   19.40    7.33   0
   8   4 -13   99.50    8.35   0
  -8  -4  13  132.92   12.19   0
   8   4 -13  117.85   11.62   0
   8  -4 -13  165.51   10.74   0
  -8  -4  13  119.49    8.95   0
   8  -4 -13  104.19   11.99   0
   7  -4 -13   59.10   10.77   0
   7   4 -13   63.41    7.77   0
   7   4 -13   62.35    8.33   0
  -7  -4  13   60.79   11.66   0
   7  -4 -13   78.86    7.35   0
  -7  -4  13   55.40    7.92   0
   6  -4 -13  180.86    9.24   0
   6   4 -13  220.52   12.07   0
   6   4 -13  168.93    9.57   0
  -6  -4  13  162.65    9.81   0
   6  -4 -13  244.52   11.11   0
  -6  -4  13  198.03   12.43   0
   5   4 -13  188.44    9.09   0
   5   4 -13  164.19    9.05   0
   5  -4 -13  170.24    9.42   0
  -5  -4  13  176.97    9.66   0
   5  -4 -13  223.68    8.62   0
  -5  -4  13  164.01    9.52   0
   4   4 -13  245.14   12.59   0
   4   4 -13  241.13    9.32   0
   4  -4 -13  314.02   12.19   0
  -4  -4  13  259.46   10.07   0
   4  -4 -13  301.81    8.78   0
  -4  -4  13  292.29   12.85   0
   3   4 -13  190.51    8.85   0
   3   4 -13  215.93    8.66   0
  -3  -4  13  199.48    9.19   0
   3  -4 -13  153.41    8.46   0
   3  -4 -13  224.93    8.55   0
  -3  -4  13  193.58    9.45   0
   2   4 -13  129.29    8.55   0
   2   4 -13  127.22    8.62   0
  -2  -4  13  152.05   11.50   0
   2  -4 -13  152.18    8.37   0
   2  -4 -13  154.61   11.35   0
  -2  -4  13  143.73   12.27   0
   1   4 -13  216.03    9.43   0
  -1  -4  13  244.04    9.26   0
   1  -4 -13  264.62   11.39   0
   1  -4 -13  242.64    8.87   0
  -1  -4  13  234.49    9.64   0
   0  -4 -13   37.64   11.07   0
   0   4 -13   22.68    7.90   0
   0  -4  13   35.68    7.62   0
   0  -4 -13   21.52    7.21   0
   0  -4  13   36.51    7.79   0
  -1  -4 -13  106.79    8.26   0
  -1   4 -13  110.60    8.77   0
   1  -4  13  113.87    8.58   0
  -1  -4 -13  143.01    8.57   0
   1  -4  13   99.62    8.78   0
  -2  -4 -13  246.45    9.15   0
  -2   4 -13  170.67    8.95   0
   2  -4  13  272.88   11.77   0
  -2  -4 -13  230.15    9.24   0
   2  -4  13  175.29   10.93   0
  -3  -4 -13  103.97    7.88   0
  -3   4 -13   66.59    8.25   0
   3  -4  13   87.22   10.96   0
  -3  -4 -13   79.82    8.32   0
   3  -4  13   80.15   12.73   0
  -4  -4 -13   24.85   10.61   0
  -4   4 -13   12.32   11.08   0
   4  -4  13   20.29    7.44   0
  -4  -4 -13   19.98    7.41   0
  -5  -5  13    1.81    7.53   0
   5  -5 -13    0.42    7.08   0
   5   5 -13   -2.38    7.53   0
  -5  -5  13  -13.90   10.75   0
   5  -5 -13   -0.72    7.16   0
  -4  -5  13    9.89    7.32   0
   4  -5 -13   -2.69    7.35   0
   4   5 -13   -1.94    7.46   0
  -4  -5  13   22.75   10.85   0
   4  -5 -13    2.61    7.14   0
  -3  -5  13    7.34    7.56   0
   3  -5 -13   11.41    7.18   0
   3   5 -13    2.80    7.36   0
  -3  -5  13   -0.19    7.66   0
   3  -5 -13    2.59    6.69   0
   2   5 -13   14.87    7.52   0
   2  -5 -13    7.67    6.97   0
  -2  -5  13    9.28    7.70   0
   2  -5 -13    2.54    6.82   0
  -2  -5  13    3.98    7.33   0
   1   5 -13   14.96   10.40   0
   1  -5 -13    5.70    7.03   0
  -1  -5  13   17.24    7.37   0
   1  -5 -13    9.15   10.00   0
  -1  -5  13   11.97    8.10   0
   0   5 -13    2.98    7.23   0
   0  -5 -13    0.45    7.04   0
   0  -5  13    6.83    7.22   0
   0  -5 -13    5.66    6.78   0
   0  -5  13    0.38   10.93   0
  -1   5 -13    1.36    7.47   0
   1  -5  13   14.49    7.46   0
  -1  -5 -13   13.14    7.27   0
  -1  -5 -13   10.66    7.00   0
   1  -5  13    6.25    7.79   0
  10   0 -14   27.19    7.06   0
  10   0 -14   25.51   10.99   0
 -10   0  14   45.87    7.22   0
  10   0 -14   24.16   10.79   0
   9   0 -14  284.15   13.03   0
   9   0 -14  271.04   13.39   0
   9   0 -14  225.82    8.67   0
  -9   0  14  290.87    9.24   0
   8   0 -14  507.52   10.33   0
   8   0 -14  514.92   14.28   0
  -8   0  14  507.87   10.38   0
   8   0 -14  430.59   11.75   0
   7   0 -14  115.80    8.13   0
  -7   0  14  131.57    8.28   0
   7   0 -14  134.47    9.38   0
   6   0 -14  451.01   13.68   0
  -6   0  14  428.50   10.50   0
   6   0 -14  442.73   13.18   0
   5   0 -14  118.48    8.76   0
  -5   0  14  113.75    8.19   0
   5   0 -14  177.56    9.58   0
   4   0 -14 1099.83   13.28   0
   4   0 -14 1131.75   15.92   0
  -4   0  14 1097.71   12.47   0
   3   0 -14  622.73   14.41   0
   3   0 -14  605.20   11.46   0
  -3   0  14  570.62   11.18   0
   2   0 -14  478.35   10.91   0
  -2   0  14  456.54   10.20   0
   2   0 -14  461.74   10.39   0
   1   0 -14  777.88   15.09   0
  -1   0  14  712.11   11.60   0
   1   0 -14  723.29   11.28   0
   0   0 -14  379.46    9.91   0
   0   0 -14  365.80   10.88   0
  -1   0 -14 1054.03   15.07   0
  -1   0 -14 1042.89   14.79   0
  -2   0 -14  357.58   13.92   0
  -2   0 -14  326.57    9.72   0
  -3   0 -14  523.15   12.93   0
  -3   0 -14  543.68   10.20   0
  -4   0 -14  137.75   10.56   0
  -4   0 -14  192.47   11.03   0
  -5   0 -14  109.36   16.55   0
  -5   0 -14  110.10   16.36   0
  -5   0 -14  127.94    8.70   0
  -6   0 -14  212.51    9.04   0
  10  -1 -14   10.51    7.20   0
  10   1 -14    7.95   10.19   0
  10  -1 -14   10.79   10.29   0
  10   1 -14    6.90   10.53   0
  10   1 -14    9.76   10.53   0
 -10   1  14   -5.91    7.14   0
 -10  -1  14    9.86    7.26   0
  10  -1 -14    4.07    7.80   0
   9  -1 -14   16.84    7.18   0
   9   1 -14   10.32   10.07   0
   9   1 -14   12.12   10.53   0
  -9   1  14    5.91    7.37   0
  -9  -1  14   14.05   10.43   0
   9  -1 -14   12.37    7.35   0
   9  -1 -14   13.86   10.27   0
   8  -1 -14   -2.46    7.58   0
   8   1 -14   13.09   11.02   0
   8   1 -14   -4.47   10.78   0
   8  -1 -14    8.82    7.58   0
  -8   1  14   21.97   10.61   0
   8  -1 -14   14.11   10.94   0
  -8  -1  14   18.36   10.79   0
   7  -1 -14   28.52    7.96   0
   7   1 -14   38.38    8.29   0
   7  -1 -14   42.39   11.31   0
   7   1 -14   33.94    8.06   0
   7  -1 -14   31.37   11.56   0
  -7   1  14   40.78   10.70   0
  -7  -1  14   43.16    7.81   0
   6   1 -14   11.77    8.12   0
   6  -1 -14   18.90    7.98   0
  -6   1  14   22.38    7.87   0
  -6  -1  14   19.92   10.48   0
   6   1 -14   15.77    8.09   0
   6  -1 -14   17.18   11.08   0
   6  -1 -14   12.15    7.91   0
   5   1 -14  279.02    9.36   0
   5  -1 -14  264.14   10.06   0
  -5   1  14  287.35    9.59   0
  -5  -1  14  231.91    8.96   0
   5   1 -14  224.48    9.82   0
   5  -1 -14  274.46   10.04   0
   5  -1 -14  219.18    9.80   0
   4   1 -14   -5.79    8.00   0
   4  -1 -14  -11.10    8.10   0
   4  -1 -14    1.35    8.25   0
  -4   1  14   -1.98   10.98   0
  -4  -1  14    4.94    7.89   0
   4   1 -14   -0.15    8.29   0
   4  -1 -14   11.92    8.07   0
   3   1 -14   37.98   11.88   0
   3  -1 -14   50.46    7.99   0
  -3   1  14   38.87    8.11   0
  -3  -1  14   28.18    8.01   0
   3   1 -14   36.02    8.62   0
   3  -1 -14   29.57    8.08   0
   2   1 -14   59.55    8.87   0
   2  -1 -14   73.63   11.68   0
  -2   1  14   62.70    8.36   0
  -2  -1  14   51.33    8.53   0
   2   1 -14   58.29   11.70   0
   2  -1 -14   59.57    8.64   0
   1   1 -14   37.13    8.66   0
   1  -1 -14   32.11    7.97   0
  -1  -1  14   39.42    8.29   0
   1   1 -14   61.47   11.36   0
   1  -1 -14   50.14    8.24   0
   0   1 -14  183.02    9.71   0
   0  -1 -14  186.65   11.89   0
   0  -1  14  171.23    9.47   0
   0   1 -14  180.90    8.88   0
   0  -1 -14  196.70   12.27   0
  -1   1 -14   16.37   11.72   0
  -1  -1 -14   11.18    7.73   0
   1  -1  14   11.01   10.40   0
  -1   1 -14   -2.62    8.37   0
  -1  -1 -14   31.03   11.67   0
  -2   1 -14  197.49   12.10   0
  -2  -1 -14  184.27    8.59   0
  -2   1 -14  208.79   11.75   0
  -2  -1 -14  173.19    9.77   0
  -3   1 -14   -1.87   11.00   0
  -3  -1 -14    5.22    7.75   0
  -3   1 -14    8.36    7.18   0
  -3  -1 -14    4.79    7.61   0
  -4  -1 -14   11.89    7.63   0
  -4   1 -14    8.61    7.73   0
  -4  -1 -14    7.34    8.18   0
  -5  -1 -14   67.48    8.28   0
  -5   1 -14   81.90   10.89   0
  -5  -1 -14   90.52   12.96   0
  -6  -1 -14    1.69   10.70   0
  -6  -1 -14   -0.59    7.87   0
  -6  -1 -14    5.68    7.25   0
  -6   1 -14    6.84    7.36   0
  -6  -1 -14    4.28   11.56   0
  10  -2 -14  163.85   11.02   0
  10  -2 -14  116.31   12.90   0
  10   2 -14  129.06    8.43   0
 -10   2  14  135.71    8.56   0
  10   2 -14  128.51   12.82   0
  10  -2 -14   68.18    9.83   0
 -10  -2  14  152.42   11.06   0
   9   2 -14  122.32    7.62   0
   9  -2 -14  120.89    8.96   0
   9   2 -14  123.71   11.70   0
   9  -2 -14  113.76    9.00   0
  -9   2  14  141.77    8.49   0
  -9  -2  14  117.72    7.98   0
   9  -2 -14  134.92    8.22   0
   8   2 -14   86.68    7.91   0
   8   2 -14  107.82   11.50   0
   8  -2 -14   78.40    8.63   0
  -8   2  14  102.69    8.17   0
   8  -2 -14   89.85    8.41   0
  -8  -2  14   95.91   11.04   0
   8  -2 -14  119.76    8.07   0
   7  -2 -14  152.20   11.29   0
   7   2 -14  125.82    8.24   0
   7   2 -14  139.63    8.94   0
   7  -2 -14   83.56    8.48   0
  -7   2  14  148.67    8.37   0
  -7  -2  14   96.77    8.24   0
   7  -2 -14  151.68    8.66   0
   6   2 -14   68.36    8.58   0
   6   2 -14   72.12   11.42   0
   6  -2 -14   83.52   11.25   0
   6  -2 -14   86.44   11.42   0
  -6   2  14   60.51    7.87   0
  -6  -2  14   74.17    8.23   0
   6  -2 -14   84.78    7.40   0
   5   2 -14  171.63    9.66   0
   5   2 -14  177.66    8.45   0
   5  -2 -14  200.92   12.48   0
  -5   2  14  187.83    8.85   0
   5  -2 -14  191.40   12.09   0
  -5  -2  14  183.08   11.38   0
   5  -2 -14  201.52    8.94   0
   4   2 -14  368.16   13.18   0
   4  -2 -14  409.56   10.68   0
   4   2 -14  311.75   10.19   0
  -4  -2  14  338.23   10.44   0
   4  -2 -14  334.91   10.22   0
  -4  -2  14  350.78   10.17   0
   4  -2 -14  390.53   12.52   0
   3   2 -14  426.02   10.89   0
   3  -2 -14  410.55    9.68   0
  -3  -2  14  408.83    9.87   0
   3  -2 -14  408.73   12.76   0
  -3  -2  14  399.76   10.42   0
   3  -2 -14  458.27    9.59   0
   3   2 -14  416.66   10.13   0
   2   2 -14  230.88    9.22   0
  -2  -2  14  248.27    9.14   0
   2  -2 -14  186.80    8.64   0
   2  -2 -14  240.22    8.88   0
  -2  -2  14  231.96    8.99   0
   2  -2 -14  258.99   11.54   0
   2   2 -14  201.64    9.61   0
   1  -2 -14  294.73    9.80   0
   1   2 -14  299.76   10.54   0
  -1  -2  14  279.21    9.99   0
   1  -2 -14  318.82   12.43   0
  -1  -2  14  308.34   13.11   0
   1  -2 -14  291.74    9.72   0
   1   2 -14  304.04   10.22   0
   0   2 -14  422.35   11.23   0
   0  -2 -14  451.26    9.97   0
   0  -2  14  430.18    9.90   0
   0  -2 -14  440.61    9.96   0
   0  -2  14  429.68   11.06   0
   0  -2 -14  493.11   13.33   0
   0   2 -14  443.95   10.15   0
  -1   2 -14  129.42   11.53   0
  -1  -2 -14  122.47    8.14   0
  -1  -2 -14  121.77    8.35   0
   1  -2  14  127.60   11.52   0
  -1  -2 -14  115.06    8.89   0
  -1   2 -14  125.53    8.76   0
  -2   2 -14  148.49   12.61   0
  -2  -2 -14  125.69    8.68   0
  -2  -2 -14  173.33   11.34   0
  -2  -2 -14  172.68   12.35   0
  -2   2 -14  127.10    8.89   0
  -3  -2 -14  307.86    9.17   0
  -3  -2 -14  325.90    9.48   0
  -3  -2 -14  326.64   12.85   0
  -3   2 -14  279.85    9.58   0
  -4  -2 -14  259.57    9.31   0
  -4  -2 -14  249.87    9.42   0
  -4  -2 -14  225.58   12.70   0
  -4   2 -14  214.33    8.64   0
  -5  -2 -14   62.65    8.19   0
  -5  -2 -14   78.99   11.31   0
  -5  -2 -14   45.96    8.08   0
  -5   2 -14   57.91    8.08   0
   9  -3 -14   90.42    9.53   0
   9   3 -14   90.84    8.31   0
   9  -3 -14  128.16   12.86   0
   9   3 -14   97.78   12.13   0
  -9  -3  14  107.78    8.25   0
   9  -3 -14   98.68    8.40   0
   8   3 -14   26.04    7.49   0
   8  -3 -14   28.46   10.74   0
  -8  -3  14   18.58   10.67   0
   8  -3 -14   38.87   11.45   0
   8   3 -14   32.41    7.53   0
  -8  -3  14   29.89   10.38   0
   8  -3 -14   21.74    7.34   0
   7   3 -14   70.16   11.10   0
   7   3 -14   58.11    8.43   0
   7  -3 -14   57.58   11.48   0
  -7  -3  14   38.12    8.35   0
   7  -3 -14   46.13    7.95   0
   7  -3 -14   64.77    7.67   0
  -7  -3  14   60.62    8.30   0
   6   3 -14  149.32   11.22   0
   6   3 -14  137.14    9.27   0
  -6  -3  14   93.19    8.13   0
   6  -3 -14  135.75    8.72   0
   6  -3 -14  162.61    8.15   0
  -6  -3  14  131.45    8.62   0
   5   3 -14  296.08    9.76   0
   5   3 -14  323.31   13.01   0
  -5  -3  14  325.90   12.65   0
   5  -3 -14  319.07    8.91   0
  -5  -3  14  312.10   13.06   0
   5  -3 -14  310.05   10.02   0
   4  -3 -14  108.41    8.63   0
   4   3 -14  128.85    8.91   0
   4   3 -14  137.21    8.70   0
  -4  -3  14   75.42    8.83   0
   4  -3 -14  136.12    8.43   0
  -4  -3  14  112.69   11.91   0
   3   3 -14  189.32   12.11   0
   3   3 -14  193.73   11.97   0
   3  -3 -14  196.69    8.40   0
  -3  -3  14  184.80   11.81   0
   3  -3 -14  204.30    8.67   0
  -3  -3  14  180.39    9.18   0
   2   3 -14  220.03   12.42   0
   2   3 -14  202.84   11.98   0
   2  -3 -14  222.68    9.01   0
  -2  -3  14  205.15   12.76   0
   2  -3 -14  167.99    8.44   0
  -2  -3  14  184.69   11.84   0
   1   3 -14  286.11    9.83   0
   1   3 -14  287.70   12.55   0
  -1  -3  14  266.26    9.69   0
   1  -3 -14  255.76    9.01   0
   1  -3 -14  279.35    9.13   0
  -1  -3  14  239.02    9.70   0
   0   3 -14  306.68    9.49   0
   0   3 -14  261.73   10.52   0
   0  -3  14  325.58    9.31   0
   0  -3 -14  311.51    9.26   0
   0  -3 -14  364.65    9.97   0
   0  -3  14  346.46   13.82   0
  -1   3 -14   68.00    8.63   0
   1  -3  14   93.13    8.22   0
   1  -3  14   69.75    8.21   0
  -1  -3 -14  100.96   10.62   0
  -1  -3 -14   92.74    8.59   0
  -2   3 -14  169.17    9.28   0
  -2  -3 -14  196.74    8.93   0
   2  -3  14  171.46    8.91   0
   2  -3  14  130.49    9.97   0
  -2  -3 -14  188.11    9.05   0
  -2  -3 -14  162.78    8.93   0
  -3   3 -14  122.07    8.47   0
  -3  -3 -14  104.41    7.66   0
   3  -3  14  123.70   11.15   0
  -3  -3 -14   78.77    8.17   0
  -3  -3 -14  114.48    7.91   0
  -4   3 -14   91.20    8.47   0
   4  -3  14  130.06   11.01   0
  -4  -3 -14  115.63    8.12   0
  -4  -3 -14   95.05    9.10   0
  -4  -3 -14  105.20    8.21   0
   7  -4 -14    4.15   10.78   0
   7   4 -14    6.07    7.30   0
   7   4 -14   10.82    7.63   0
  -7  -4  14    3.57    8.08   0
   7  -4 -14   11.19    7.24   0
  -7  -4  14   21.32    7.41   0
   6   4 -14    1.78    7.29   0
   6  -4 -14   -4.35    7.51   0
   6   4 -14    3.39    7.54   0
  -6  -4  14   11.99    7.66   0
   6  -4 -14   10.36    7.19   0
  -6  -4  14   17.64    7.61   0
   5   4 -14   41.33    7.56   0
   5   4 -14   44.34   11.14   0
   5  -4 -14   36.03    8.13   0
  -5  -4  14   42.66    8.57   0
   5  -4 -14   45.28    6.97   0
  -5  -4  14   57.03    8.26   0
   4   4 -14    4.72    7.76   0
   4   4 -14   -5.83    7.75   0
  -4  -4  14    9.74   10.96   0
   4  -4 -14   -4.03    7.14   0
   4  -4 -14   -4.14    6.71   0
  -4  -4  14   -6.52   11.41   0
   3   4 -14   14.03    7.19   0
   3   4 -14   32.92    7.50   0
  -3  -4  14   49.02   10.74   0
   3  -4 -14   24.48    7.17   0
   3  -4 -14   42.80   10.47   0
  -3  -4  14   10.91   10.76   0
   2   4 -14   20.14   10.97   0
   2   4 -14   43.45   10.80   0
  -2  -4  14   37.92    7.73   0
   2  -4 -14   28.46    8.07   0
  -2  -4  14   35.61    8.12   0
   2  -4 -14   48.75   10.57   0
   1  -4 -14   11.76    7.88   0
   1   4 -14   12.95    8.16   0
  -1  -4  14    4.12   10.36   0
   1  -4 -14   27.11   10.02   0
  -1  -4  14    6.97    6.97   0
   0  -4 -14   40.58    7.37   0
   0   4 -14   34.64    7.67   0
   0  -4  14   24.84    7.55   0
   0  -4 -14   29.01    7.68   0
   0  -4  14   19.50    7.80   0
  -1  -4 -14   -8.69    7.42   0
  -1   4 -14    6.00    7.56   0
   1  -4  14    7.61    7.60   0
  -1  -4 -14   -4.53   10.06   0
   1  -4  14    7.04    9.77   0
  -2  -4 -14   17.77    7.39   0
  -2   4 -14   16.86    7.93   0
   2  -4  14   16.98   10.96   0
  -2  -4 -14   24.21    7.45   0
   2  -4  14   17.45   10.49   0
  -3  -4 -14    5.43    7.44   0
  -3   4 -14   -0.99    7.90   0
   3  -4  14   -4.96   10.72   0
   3  -4  14    0.24   12.41   0
  -3  -4 -14    0.18    7.33   0
   3  -5 -14   48.22    8.42   0
   3   5 -14   39.19    8.24   0
  -3  -5  14   40.63    8.34   0
   3  -5 -14   62.84    7.45   0
  -3  -5  14   51.21   11.60   0
   2   5 -14   86.85    8.83   0
   2  -5 -14  130.09    8.43   0
  -2  -5  14  116.20    9.19   0
   2  -5 -14  183.78   11.24   0
  -2  -5  14  134.55   10.02   0
   1   5 -14  122.98   11.75   0
   1  -5 -14   97.38    8.35   0
  -1  -5  14  123.77   11.47   0
   1  -5 -14  109.32    7.77   0
  -1  -5  14  120.89    9.57   0
  10   0 -15   -1.95    7.17   0
  10   0 -15   -1.00   10.05   0
  10   0 -15    0.01    9.99   0
 -10   0  15    7.43    6.84   0
   9   0 -15    2.16    7.36   0
   9   0 -15   -3.49    7.14   0
   9   0 -15   -1.80    7.31   0
  -9   0  15   -1.37    7.28   0
   8   0 -15   13.86   10.03   0
   8   0 -15   -0.54    7.32   0
  -8   0  15    7.77    7.24   0
   8   0 -15   10.89   10.66   0
   7   0 -15   -4.39    7.06   0
  -7   0  15   -5.25    7.02   0
   7   0 -15   -3.17    8.02   0
   6   0 -15   -9.25    7.73   0
  -6   0  15    5.36    7.74   0
   6   0 -15   -6.27    7.97   0
   5   0 -15    5.27   11.14   0
  -5   0  15    7.97    7.64   0
   5   0 -15   -1.08    8.49   0
   4   0 -15   -0.10    7.80   0
  -4   0  15  -24.06   10.56   0
   4   0 -15  -13.61    7.42   0
   3   0 -15   -9.96    7.51   0
  -3   0  15   24.84   10.18   0
   3   0 -15    3.76    8.24   0
   2   0 -15   10.93    8.22   0
  -2   0  15   11.32   11.10   0
   2   0 -15   -1.42    8.47   0
   1   0 -15  -17.09    8.35   0
  -1   0  15   11.91   10.86   0
   1   0 -15   -3.42    7.87   0
   0   0 -15   12.60    7.68   0
   0   0 -15   16.06   10.71   0
  -1   0 -15   -0.13    8.69   0
  -1   0 -15   -2.05    7.51   0
  -2   0 -15   -5.44   10.96   0
  -2   0 -15  -16.40   11.20   0
  -3   0 -15    3.02   10.88   0
  -3   0 -15   -3.69   10.99   0
  -4   0 -15   -2.73   11.08   0
  -4   0 -15   19.37    6.97   0
  -5   0 -15    0.27   14.83   0
  -5   0 -15   -0.94   16.40   0
  -5   0 -15    7.26   10.25   0
   9  -1 -15   26.01    7.92   0
   9  -1 -15   33.80   10.40   0
   9   1 -15   41.20   10.00   0
   9   1 -15   30.21    7.76   0
  -9   1  15   51.45   10.43   0
  -9  -1  15   12.95    7.10   0
   9  -1 -15   29.45    7.99   0
   8  -1 -15   34.72    7.54   0
   8   1 -15   28.00    7.80   0
   8   1 -15   15.94    7.65   0
   8  -1 -15   28.87   10.59   0
  -8   1  15   37.83    7.08   0
   8  -1 -15   29.57   11.15   0
  -8  -1  15   12.23    7.99   0
   7  -1 -15   27.66    8.00   0
   7   1 -15   34.13   10.64   0
   7  -1 -15   16.46    7.49   0
   7   1 -15   40.10    7.83   0
   7  -1 -15   18.66    8.82   0
  -7   1  15   34.72    7.44   0
  -7  -1  15   28.79    7.43   0
   6   1 -15   29.77    7.50   0
   6  -1 -15   12.66   11.63   0
  -6   1  15   27.90   10.59   0
  -6  -1  15   26.37    7.51   0
   6   1 -15   35.58    8.34   0
   6  -1 -15   28.47    8.20   0
   6  -1 -15   29.84    8.02   0
   5   1 -15  133.22   11.29   0
   5  -1 -15  142.40    9.32   0
  -5   1  15   81.49    8.30   0
  -5  -1  15  120.96   11.50   0
   5   1 -15   90.54    9.11   0
   5  -1 -15   90.41    8.52   0
   5  -1 -15  117.55    8.53   0
   4   1 -15  675.72   11.66   0
   4  -1 -15  757.32   11.94   0
   4  -1 -15  531.04   11.07   0
  -4   1  15  684.00   11.20   0
  -4  -1  15  718.80   14.04   0
   4   1 -15  632.95   11.80   0
   4  -1 -15  743.84   14.31   0
   3   1 -15   97.00   12.07   0
   3  -1 -15   72.42    8.24   0
  -3   1  15  100.15   10.97   0
  -3  -1  15   98.67   11.46   0
   3   1 -15   71.81    8.08   0
   3  -1 -15  100.55   11.29   0
   2   1 -15   67.12   11.52   0
   2  -1 -15   72.01   11.58   0
  -2  -1  15   74.38    7.93   0
   2   1 -15   52.40    8.58   0
   2  -1 -15   73.63    8.56   0
   1   1 -15  115.87    8.97   0
   1  -1 -15  107.69   12.42   0
  -1  -1  15  117.74    8.48   0
   1   1 -15  119.70   11.89   0
   1  -1 -15  125.68   11.84   0
   0   1 -15  261.25   12.48   0
   0  -1 -15  219.34    8.97   0
   0  -1  15  262.11   11.98   0
   0   1 -15  231.05    9.04   0
   0  -1 -15  259.19   12.19   0
  -1   1 -15  346.38   10.62   0
  -1  -1 -15  361.72    9.61   0
  -1   1 -15  358.03    9.57   0
  -1  -1 -15  404.76   10.92   0
  -2   1 -15  158.44   12.26   0
  -2  -1 -15  175.55    8.84   0
  -2   1 -15  145.35    8.92   0
  -2  -1 -15  127.51    8.68   0
  -3   1 -15  369.27   15.99   0
  -3  -1 -15  405.90   12.17   0
  -3   1 -15  354.34    9.64   0
  -3  -1 -15  403.32   14.33   0
  -4  -1 -15  126.54    8.56   0
  -4   1 -15  116.97    8.59   0
  -4  -1 -15  111.97    9.80   0
  -5  -1 -15   90.28    8.10   0
  -5   1 -15   72.21    7.68   0
  -5  -1 -15   65.06   10.05   0
   9  -2 -15   11.05    7.20   0
   9   2 -15   11.26    9.61   0
   9   2 -15    4.41   10.21   0
   9  -2 -15   -0.10    7.05   0
  -9   2  15    6.82    7.41   0
   9  -2 -15    5.65   10.69   0
  -9  -2  15    7.72    6.87   0
   8   2 -15   -5.05    7.07   0
   8   2 -15    7.82    7.59   0
   8  -2 -15   11.74   11.09   0
  -8   2  15    6.05    7.34   0
   8  -2 -15   11.08    7.45   0
  -8  -2  15   10.46    7.30   0
   8  -2 -15   13.56    7.39   0
   7  -2 -15    9.97    7.61   0
   7   2 -15    8.33    7.17   0
   7   2 -15   -8.39   11.64   0
   7  -2 -15    9.60    7.44   0
  -7   2  15  -15.53    7.24   0
  -7  -2  15   -6.97    8.04   0
   7  -2 -15  -10.29    7.33   0
   6   2 -15    7.24    7.59   0
   6   2 -15   11.43   10.59   0
   6  -2 -15    1.09   10.28   0
   6  -2 -15    3.89    8.31   0
  -6   2  15    4.81    7.30   0
  -6  -2  15   13.44    7.51   0
   6  -2 -15   -2.22   10.41   0
   5   2 -15  242.33    9.78   0
   5   2 -15  245.81    9.84   0
   5  -2 -15  207.33    9.82   0
  -5   2  15  245.19    8.98   0
   5  -2 -15  222.35    9.32   0
  -5  -2  15  206.68    9.37   0
   5  -2 -15  277.27    9.20   0
   4   2 -15   73.97    8.73   0
   4  -2 -15   68.83    8.47   0
   4   2 -15   71.85    8.38   0
   4  -2 -15   67.89    8.66   0
  -4  -2  15   64.02   11.46   0
   4  -2 -15   57.48   10.99   0
   3   2 -15   77.12   11.75   0
   3  -2 -15   48.56    7.62   0
   3  -2 -15   56.02    8.00   0
  -3  -2  15   46.66    8.50   0
   3  -2 -15   76.10    8.31   0
   3   2 -15   82.61    8.02   0
   2   2 -15    7.61   11.29   0
   2  -2 -15   -1.85    8.03   0
   2  -2 -15   12.63    7.67   0
  -2  -2  15    4.02    8.09   0
   2  -2 -15   15.19    7.37   0
   2   2 -15   17.90    7.83   0
   1  -2 -15   44.19    7.41   0
   1   2 -15   39.74   11.16   0
   1  -2 -15   46.16    7.77   0
  -1  -2  15   36.32   10.94   0
   1  -2 -15   34.45    7.98   0
   1   2 -15   43.22    8.24   0
   0   2 -15  154.47   11.59   0
   0  -2 -15  141.20    8.08   0
   0  -2 -15  137.28    8.36   0
   0  -2  15  150.46   11.56   0
   0  -2 -15  165.09   11.48   0
   0   2 -15  160.34   11.40   0
  -1   2 -15  116.26   11.56   0
  -1  -2 -15  131.04    8.85   0
  -1  -2 -15  105.60    8.83   0
   1  -2  15  105.04   11.20   0
  -1  -2 -15  101.50    8.59   0
  -1   2 -15  101.19    8.27   0
  -2   2 -15  153.77   13.00   0
  -2  -2 -15  170.02    8.71   0
  -2  -2 -15  178.79    8.76   0
  -2  -2 -15  170.29   11.82   0
  -2   2 -15  139.87    8.82   0
  -3  -2 -15   16.91   10.55   0
  -3  -2 -15   -3.71   10.55   0
  -3  -2 -15   -7.98    7.42   0
  -3   2 -15   -3.83    7.43   0
  -4  -2 -15   85.18   10.76   0
  -4  -2 -15   66.59    8.25   0
  -4  -2 -15   77.75    8.64   0
  -4   2 -15  102.63   10.81   0
   8   3 -15   44.01    7.67   0
   8  -3 -15   33.68   11.05   0
   8   3 -15   38.18    8.43   0
   8  -3 -15   42.31   11.55   0
  -8  -3  15   33.58    7.37   0
   8  -3 -15   42.02   10.91   0
   7   3 -15   17.47   10.17   0
   7   3 -15    6.27    7.27   0
  -7  -3  15   13.02    8.02   0
   7  -3 -15   29.68   10.98   0
   7  -3 -15   21.72    7.72   0
  -7  -3  15   -0.46    7.21   0
   7  -3 -15   -2.91   10.55   0
   6   3 -15   -0.98    7.57   0
   6   3 -15   -2.74    7.94   0
   6  -3 -15    7.18   11.16   0
  -6  -3  15    6.30    8.04   0
   6  -3 -15   15.00   10.43   0
  -6  -3  15   12.05    7.45   0
   6  -3 -15   -1.68   10.39   0
   5  -3 -15   30.53    8.85   0
   5   3 -15   57.07    9.22   0
   5   3 -15   62.08   11.25   0
   5  -3 -15   70.17    8.88   0
  -5  -3  15   38.51    8.19   0
   5  -3 -15   43.80    7.46   0
  -5  -3  15   54.28    8.35   0
   4   3 -15    7.35    7.81   0
   4  -3 -15    5.62    7.83   0
   4   3 -15   14.74    7.29   0
  -4  -3  15    9.29    7.97   0
   4  -3 -15   26.90    7.45   0
  -4  -3  15   21.62    7.31   0
   3   3 -15  245.40    9.44   0
   3   3 -15  273.83   11.98   0
   3  -3 -15  288.70   11.71   0
  -3  -3  15  256.68   12.51   0
   3  -3 -15  299.92   11.76   0
  -3  -3  15  225.41    9.79   0
   2   3 -15   26.01    8.00   0
   2   3 -15   23.15   11.12   0
  -2  -3  15   12.62    7.97   0
   2  -3 -15    7.58    7.40   0
   2  -3 -15   25.27    7.47   0
  -2  -3  15   20.51    7.76   0
   1   3 -15   25.03   11.32   0
   1   3 -15   19.14   10.70   0
  -1  -3  15   12.04    8.06   0
   1  -3 -15   16.20    7.88   0
   1  -3 -15   10.00    7.75   0
  -1  -3  15   28.26    9.98   0
   0   3 -15   47.64    7.80   0
   0   3 -15   46.47    8.20   0
   0  -3 -15   77.04    8.08   0
   0  -3  15   69.21    7.92   0
   0  -3  15   46.25    8.25   0
   0  -3 -15   57.29   10.57   0
   0  -3 -15   44.04   10.97   0
  -1   3 -15   24.46    7.67   0
  -1  -3 -15   18.59    7.47   0
   1  -3  15   16.51    7.33   0
   1  -3  15   24.17   10.10   0
  -1  -3 -15   18.93    7.64   0
  -1  -3 -15   19.80    7.48   0
  -2   3 -15  117.28    8.54   0
   2  -3  15  136.84   11.07   0
  -2  -3 -15  119.15    8.26   0
   2  -3  15  120.04   12.80   0
  -2  -3 -15   87.04    7.87   0
  -2  -3 -15  132.90    8.55   0
  -3   3 -15   21.77    7.39   0
   3  -3  15   24.07    7.65   0
  -3  -3 -15   22.47    7.60   0
  -3  -3 -15   34.54    8.09   0
  -3  -3 -15   26.39    7.58   0
   6   4 -15   13.23    7.67   0
   6   4 -15   18.74   11.15   0
   6  -4 -15   40.68    7.86   0
  -6  -4  15   15.01    8.40   0
   6  -4 -15   31.98    7.19   0
  -6  -4  15   25.56    7.68   0
   5   4 -15   14.72    7.74   0
   5   4 -15   16.44   10.50   0
  -5  -4  15    5.11    8.03   0
   5  -4 -15   25.47    7.73   0
   5  -4 -15   13.49    7.17   0
  -5  -4  15   21.86   10.29   0
   4   4 -15   27.79    7.95   0
   4   4 -15   25.47    7.76   0
  -4  -4  15   34.18    8.24   0
   4  -4 -15   24.32    7.16   0
   4  -4 -15   32.81    7.33   0
  -4  -4  15   31.77    8.26   0
   3   4 -15   61.47    8.45   0
   3   4 -15   84.55   11.20   0
  -3  -4  15   57.15    8.42   0
   3  -4 -15   78.37    8.04   0
   3  -4 -15   92.23   10.84   0
  -3  -4  15   51.93    7.82   0
   2   4 -15  114.07    8.74   0
   2   4 -15  117.05   12.07   0
  -2  -4  15  122.42    8.78   0
   2  -4 -15  157.84   10.98   0
  -2  -4  15  107.20    9.08   0
   2  -4 -15   97.70    8.06   0
   1  -4 -15   34.09    7.41   0
   1   4 -15   31.60   10.32   0
  -1  -4  15   32.46    7.95   0
   1  -4 -15   30.03    7.83   0
  -1  -4  15   22.73    8.37   0
   0  -4 -15   42.62    7.22   0
   0   4 -15   29.93    7.58   0
   0  -4  15   14.37    7.51   0
   0  -4 -15   44.25   10.37   0
   0  -4  15   25.08   10.88   0
  -1  -4 -15  123.73   11.08   0
  -1   4 -15   68.37    8.75   0
   1  -4  15   95.80    8.26   0
  -1  -4 -15  104.41    8.49   0
   1  -4  15   70.36    9.29   0
   9   0 -16    8.68    7.64   0
   9   0 -16  -15.61    7.37   0
   9   0 -16   12.24   10.33   0
  -9   0  16    4.99    7.63   0
   8   0 -16   14.69    7.39   0
   8   0 -16   16.62    7.84   0
  -8   0  16   -8.53    6.90   0
   8   0 -16    6.88   10.96   0
   7   0 -16   11.87    7.06   0
  -7   0  16   18.10    7.99   0
   7   0 -16   12.98    8.22   0
   6   0 -16   -9.90    7.84   0
  -6   0  16   10.43    7.47   0
   6   0 -16    4.29    7.37   0
   5   0 -16    2.62    7.55   0
  -5   0  16    8.02    7.12   0
   5   0 -16    9.66    8.43   0
   4   0 -16   94.05   11.63   0
  -4   0  16   72.81    7.85   0
   4   0 -16   99.35    8.84   0
   3   0 -16    9.72    7.52   0
  -3   0  16    9.34    7.81   0
   3   0 -16   18.08   10.87   0
   2   0 -16   33.52   11.35   0
  -2   0  16   19.61    7.62   0
   2   0 -16   30.89   11.46   0
   1   0 -16   -0.39   11.24   0
  -1   0  16    6.75    7.53   0
   1   0 -16   22.04    8.01   0
   0   0 -16  100.58   11.74   0
   0   0 -16   92.38    8.39   0
  -1   0 -16   41.42   11.83   0
  -1   0 -16   36.00    8.04   0
  -2   0 -16   58.47   11.16   0
  -2   0 -16   42.29    7.81   0
  -3   0 -16  186.18   11.15   0
  -3   0 -16  188.91    8.60   0
  -4   0 -16    7.41   10.89   0
  -4   0 -16    2.64    7.34   0
   9  -1 -16   18.80    7.33   0
   9   1 -16    5.84    7.11   0
   9  -1 -16    5.48   10.32   0
   9   1 -16   -0.46    7.78   0
  -9   1  16    9.87    7.06   0
  -9  -1  16    9.41    6.99   0
   9  -1 -16    9.32   10.82   0
   8  -1 -16   -1.23    7.07   0
   8   1 -16    4.57    7.23   0
   8   1 -16    1.87    7.07   0
   8  -1 -16    4.21   10.85   0
  -8   1  16  -10.12    7.10   0
   8  -1 -16   -4.78    8.12   0
  -8  -1  16   -2.73    7.09   0
   7  -1 -16    3.80    7.00   0
   7   1 -16    3.31    7.91   0
   7   1 -16   22.91   10.86   0
   7  -1 -16   11.15   10.67   0
  -7   1  16   -5.35    6.93   0
   7  -1 -16    6.09   11.46   0
  -7  -1  16    7.01    7.02   0
   6  -1 -16   11.88    7.75   0
   6   1 -16    6.59    7.71   0
   6  -1 -16    3.78    7.87   0
  -6   1  16    3.89    7.04   0
  -6  -1  16    3.64    7.70   0
   6   1 -16    6.61    7.96   0
   6  -1 -16    3.66    7.73   0
   5  -1 -16    7.40    8.15   0
   5   1 -16   11.14    7.94   0
   5  -1 -16   20.22    7.68   0
  -5   1  16   12.41   10.30   0
  -5  -1  16   19.18    7.84   0
   5   1 -16   22.46   10.79   0
   5  -1 -16   19.94    7.55   0
   4   1 -16   12.73    8.04   0
   4  -1 -16   16.96    8.28   0
   4  -1 -16   13.96    7.45   0
  -4   1  16    4.67    7.12   0
  -4  -1  16   11.69   11.06   0
   4   1 -16    4.31    8.13   0
   4  -1 -16   11.76    7.81   0
   3   1 -16  134.30   12.23   0
   3  -1 -16  138.01    8.49   0
  -3   1  16  130.30   11.16   0
  -3  -1  16  125.92   11.35   0
   3   1 -16  104.99    8.56   0
   3  -1 -16  141.71   12.10   0
   2   1 -16   18.03   11.70   0
   2  -1 -16   11.46    7.89   0
  -2  -1  16    5.58    8.09   0
   2   1 -16    0.60    7.80   0
   2  -1 -16   20.37    7.61   0
   1   1 -16   -9.60   11.61   0
   1  -1 -16   -2.70   10.30   0
  -1  -1  16   13.29    7.29   0
   1   1 -16   19.26    7.42   0
   1  -1 -16   -6.97    7.50   0
   0   1 -16    4.68    7.88   0
   0  -1 -16    2.19    7.37   0
   0  -1  16   -1.58    9.99   0
   0   1 -16   15.85    7.87   0
   0  -1 -16   -7.17   11.53   0
  -1   1 -16   -0.05    7.68   0
  -1  -1 -16   -0.16    7.61   0
  -1   1 -16  -11.42    7.70   0
  -1  -1 -16    9.72    7.39   0
  -2   1 -16   39.64   10.81   0
  -2  -1 -16   40.58    7.84   0
  -2   1 -16   42.49    7.91   0
  -2  -1 -16   56.94   11.38   0
  -3   1 -16    0.71   11.08   0
  -3  -1 -16   11.56   10.53   0
  -3   1 -16   -2.50    7.53   0
  -3  -1 -16   -6.67   10.83   0
   8   2 -16   33.17    7.16   0
   8   2 -16   23.83    7.86   0
   8  -2 -16   34.60    8.71   0
  -8   2  16   43.05    7.66   0
  -8  -2  16   19.85    7.50   0
   8  -2 -16   43.89    8.24   0
   8  -2 -16   39.15    7.83   0
   7   2 -16    6.19   11.38   0
   7   2 -16   19.00   10.38   0
   7  -2 -16    5.25    7.75   0
   7  -2 -16    7.25    7.82   0
  -7   2  16    6.20    7.24   0
  -7  -2  16    7.89    7.32   0
   7  -2 -16   12.21   10.47   0
   6   2 -16   -4.43    7.63   0
   6   2 -16    1.81    7.55   0
   6  -2 -16    2.48    7.57   0
   6  -2 -16   13.21    7.73   0
  -6   2  16   38.93    7.60   0
  -6  -2  16    4.42    7.37   0
   6  -2 -16   18.14    7.80   0
   5   2 -16   16.24    7.38   0
   5   2 -16   14.37   10.85   0
   5  -2 -16   11.35    7.83   0
  -5  -2  16   18.34    7.36   0
   5  -2 -16   23.29    8.14   0
   5  -2 -16    6.26   10.62   0
   4   2 -16   25.85    8.28   0
   4  -2 -16   26.85    8.14   0
   4   2 -16   39.28   11.24   0
   4  -2 -16   14.39    7.63   0
  -4  -2  16   18.50    7.92   0
   4  -2 -16   32.79   10.27   0
   3   2 -16    5.62    8.16   0
   3  -2 -16    9.59    7.64   0
   3  -2 -16   16.23    7.67   0
  -3  -2  16   20.64    7.18   0
   3  -2 -16   13.39   10.73   0
   3   2 -16    7.86    8.03   0
   2   2 -16    8.20    7.61   0
   2  -2 -16   -5.98    7.88   0
  -2  -2  16   13.00    7.12   0
   2  -2 -16    7.78    7.49   0
   2  -2 -16   -5.22   10.46   0
   2   2 -16   24.85   10.96   0
   1  -2 -16   38.35    7.93   0
   1   2 -16   27.89    8.20   0
   1  -2 -16   35.65    7.98   0
  -1  -2  16   36.55   10.83   0
   1  -2 -16   26.87    7.51   0
   1   2 -16   32.37   11.20   0
   0  -2 -16   25.72    7.71   0
   0   2 -16   49.12   10.85   0
   0  -2 -16   36.85    7.35   0
   0  -2  16   38.30   10.64   0
   0  -2 -16   19.29    7.86   0
   0   2 -16   29.13    7.50   0
  -1   2 -16   56.64   11.20   0
  -1  -2 -16   59.19   10.82   0
  -1  -2 -16   39.62    7.36   0
   1  -2  16   44.43    8.16   0
  -1  -2 -16   43.71    8.04   0
  -1   2 -16   52.03    7.66   0
  -2  -2 -16   19.64    7.86   0
  -2   2 -16   45.70   11.55   0
  -2  -2 -16   28.50    7.82   0
  -2  -2 -16   46.64    8.11   0
  -2   2 -16   26.03    7.84   0
  -3  -2 -16   13.02    7.35   0
  -3  -2 -16    7.70    7.23   0
  -3  -2 -16    5.24    7.26   0
  -3   2 -16   -8.95    7.50   0
   6   3 -16   17.96    7.46   0
   6   3 -16    9.93    7.67   0
  -6  -3  16    2.52    7.83   0
   6  -3 -16    8.32   10.80   0
  -6  -3  16  -21.20   10.44   0
   6  -3 -16   13.30    7.01   0
   6  -3 -16    2.84   10.85   0
   5  -3 -16   12.59    7.17   0
   5   3 -16   12.54    7.38   0
   5   3 -16    4.87   10.13   0
  -5  -3  16    1.93    7.66   0
   5  -3 -16   15.69    7.51   0
  -5  -3  16   21.61   10.05   0
   5  -3 -16    1.77    7.25   0
   4   3 -16  -12.33   10.60   0
   4   3 -16    7.29    7.27   0
   4  -3 -16    8.12    7.26   0
   4  -3 -16    1.13    7.41   0
  -4  -3  16   11.86    7.93   0
  -4  -3  16   10.93    7.39   0
   4  -3 -16   -0.97    7.21   0
   3   3 -16    7.09    7.94   0
   3   3 -16   19.18    7.70   0
   3  -3 -16   35.90    7.95   0
   3  -3 -16   44.90    7.92   0
  -3  -3  16   20.35   11.11   0
  -3  -3  16   28.00    7.84   0
   3  -3 -16   22.45    7.19   0
   2   3 -16   19.68    7.91   0
   2   3 -16   -0.27    7.35   0
   2  -3 -16   19.73    7.74   0
  -2  -3  16   -8.32    7.98   0
   2  -3 -16   19.49   10.58   0
  -2  -3  16    7.13    7.56   0
   2  -3 -16    5.57    6.93   0
   1   3 -16    1.38   10.55   0
   1   3 -16   -3.78    7.66   0
   1  -3 -16   -3.03    7.36   0
  -1  -3  16    9.87    7.42   0
   1  -3 -16    5.81    7.52   0
  -1  -3  16   -6.24    7.70   0
   1  -3 -16    6.34    7.29   0
   0   3 -16    8.18    7.50   0
   0   3 -16    3.45   10.03   0
   0  -3  16   -2.15    7.21   0
   0  -3 -16   -3.79    7.08   0
   0  -3  16    9.79    9.92   0
   0  -3 -16    0.81   10.27   0
   0  -3 -16   -9.59   10.26   0
  -1   3 -16   34.14    7.69   0
   1  -3  16   30.12    7.66   0
  -1  -3 -16   31.71    7.52   0
   1  -3  16   27.13    7.61   0
  -1  -3 -16   40.73    7.92   0
  -1  -3 -16   25.55    7.99   0
   8   0 -17   -6.13    7.11   0
   8   0 -17   -1.06    7.84   0
  -8   0  17   15.01    7.21   0
   8   0 -17    3.96    7.48   0
   7   0 -17  -15.87    7.43   0
   7   0 -17   -1.97    7.41   0
  -7   0  17    4.72    6.93   0
   7   0 -17    6.90   11.20   0
   6   0 -17    9.02    7.33   0
  -6   0  17   -0.72   10.32   0
   6   0 -17    3.07    7.83   0
   5   0 -17  -12.12    7.12   0
  -5   0  17   15.02   10.08   0
   5   0 -17    4.44    8.16   0
   4   0 -17   14.38    8.47   0
  -4   0  17   -5.90    7.37   0
   4   0 -17  -14.53   10.90   0
   3   0 -17   12.19    7.82   0
  -3   0  17    5.54   10.40   0
   3   0 -17   -1.44    7.25   0
   2   0 -17   11.14   11.02   0
  -2   0  17    9.28   10.95   0
   2   0 -17    5.44    7.82   0
   1   0 -17   19.46   10.55   0
   1   0 -17   10.73    7.87   0
   0   0 -17   10.01    8.07   0
   0   0 -17   21.70   10.53   0
  -1   0 -17    3.15    7.44   0
  -1   0 -17   -0.68    7.47   0
  -2   0 -17    3.45   11.00   0
  -2   0 -17   11.04   10.39   0
   7   1 -17    4.55    7.47   0
   7  -1 -17   10.22   10.09   0
   7   1 -17    1.04    7.14   0
   7  -1 -17   -6.85    7.43   0
  -7   1  17    3.12    9.65   0
   7  -1 -17   -1.02    7.62   0
  -7  -1  17    5.73    6.89   0
   6  -1 -17   41.82   10.51   0
   6   1 -17   35.61    7.67   0
  -6   1  17   30.04    7.07   0
   6  -1 -17   21.43    8.26   0
  -6  -1  17   38.74    7.44   0
   6   1 -17   29.59    7.75   0
   6  -1 -17   13.95   11.10   0
   5  -1 -17   20.09    7.80   0
   5   1 -17    3.45    7.65   0
  -5   1  17    6.47    7.54   0
   5  -1 -17    1.50    7.87   0
   5  -1 -17    3.45    7.67   0
  -5  -1  17   23.29    7.37   0
   5   1 -17   12.83    7.89   0
   4   1 -17   30.13    7.75   0
   4  -1 -17   22.47   10.94   0
  -4   1  17   26.71    6.65   0
   4  -1 -17   29.17    8.51   0
  -4  -1  17   28.15   10.62   0
   4   1 -17   26.03    8.03   0
   4  -1 -17   40.06    7.94   0
   3   1 -17  -15.69   10.74   0
   3  -1 -17   -7.30    7.07   0
   3  -1 -17    3.15    7.83   0
  -3  -1  17   12.81   10.55   0
   3   1 -17    5.22    8.01   0
   3  -1 -17    5.66   10.19   0
   2   1 -17   -1.12    7.80   0
   2  -1 -17   18.27    7.16   0
  -2  -1  17    0.56   10.50   0
   2   1 -17   -5.27    7.91   0
   2  -1 -17   15.04   10.98   0
   1   1 -17   27.76    7.61   0
   1  -1 -17   28.84   10.46   0
  -1  -1  17   18.46   10.89   0
   1   1 -17   17.59    8.25   0
   1  -1 -17   33.94   11.57   0
   0   1 -17    6.09    7.77   0
   0  -1 -17   -3.13    6.84   0
   0   1 -17    7.46    7.39   0
   0  -1 -17   14.77    7.64   0
  -1   1 -17   -1.70    7.43   0
  -1  -1 -17   14.07    7.28   0
  -1   1 -17    7.47    7.52   0
  -1  -1 -17   12.14   11.62   0
  -2   1 -17   29.44   11.00   0
  -2  -1 -17   11.26    7.73   0
  -2   1 -17   20.46    7.73   0
  -2  -1 -17   17.03    8.71   0
   6   2 -17   -3.26    8.11   0
   6   2 -17   10.77    7.38   0
   6  -2 -17   11.17   10.31   0
   6  -2 -17    4.10    7.76   0
  -6  -2  17  -13.29   10.44   0
   6  -2 -17   13.28   10.58   0
   5   2 -17   35.23    8.37   0
   5   2 -17   27.35    7.54   0
   5  -2 -17   35.05   10.93   0
  -5  -2  17   41.42    7.58   0
   5  -2 -17   25.46    7.70   0
   5  -2 -17   47.91   10.72   0
   4   2 -17   17.01    7.62   0
   4  -2 -17   -0.50    7.56   0
   4   2 -17   -4.71    7.59   0
   4  -2 -17    7.46    7.56   0
  -4  -2  17    8.51    7.93   0
   4  -2 -17   -0.44   10.41   0
   3   2 -17   -4.61    7.72   0
   3   2 -17    9.02    7.69   0
   3  -2 -17    7.79    7.81   0
   3  -2 -17   13.40   10.63   0
  -3  -2  17   19.09    7.37   0
   3  -2 -17    9.25    7.39   0
   2   2 -17   11.65    7.46   0
   2  -2 -17   -4.46    7.75   0
   2  -2 -17   -4.13    7.71   0
  -2  -2  17    7.40   10.16   0
   2  -2 -17    3.63    7.19   0
   2   2 -17  -10.51    7.80   0
   1   2 -17    0.81    6.81   0
   1  -2 -17   14.35    7.62   0
  -1  -2  17    4.11    7.14   0
   1  -2 -17   -1.11    7.58   0
   1  -2 -17   -6.85    7.21   0
   1   2 -17   -8.14    7.64   0
   0  -2 -17   68.59    8.01   0
   0   2 -17   84.04   11.22   0
   0  -2 -17   64.89    7.95   0
   0  -2  17   68.45   10.92   0
   0  -2 -17   59.93    7.89   0
   0   2 -17   85.01   11.14   0
  -1  -2 -17   10.66    7.14   0
  -1   2 -17    1.68   10.49   0
  -1  -2 -17   10.22   10.58   0
  -1  -2 -17   13.13    7.99   0
  -1   2 -17   -6.05    7.26   0
   4   3 -17   -3.00    7.83   0
   4  -3 -17    1.93    6.83   0
   4   3 -17   20.88    7.49   0
   4  -3 -17   -5.26    7.68   0
  -4  -3  17   11.78   10.50   0
   4  -3 -17    4.76   10.39   0
   3   3 -17    6.38    7.64   0
   3   3 -17    7.56    7.32   0
   3  -3 -17   -7.54    6.91   0
   3  -3 -17    9.58    6.91   0
  -3  -3  17    6.71    7.23   0
   3  -3 -17    8.77    9.94   0
   2   3 -17   11.14    7.15   0
   2   3 -17   -2.20    7.17   0
   2  -3 -17   -6.50    7.58   0
   2  -3 -17   15.14   10.55   0
  -2  -3  17   -1.76    7.12   0
   2  -3 -17   12.48    9.81   0
   1   3 -17   19.43   11.03   0
   1   3 -17   26.44   11.06   0
   1  -3 -17   12.62    7.74   0
   1  -3 -17   23.69    7.99   0
  -1  -3  17   40.99   10.43   0
   1  -3 -17   21.08    7.54   0
   6   0 -18   -1.75    9.99   0
  -6   0  18   -4.11    6.94   0
   6   0 -18    0.76    7.90   0
   5   0 -18   76.87    8.31   0
  -5   0  18   83.19    7.94   0
   5   0 -18  106.01   12.03   0
   4   0 -18    5.24   10.29   0
  -4   0  18   12.22    9.85   0
   4   0 -18    6.46    7.85   0
   3   0 -18   13.72    8.14   0
  -3   0  18    4.37    7.10   0
   3   0 -18   11.90   10.63   0
   2   0 -18   16.78   11.22   0
  -2   0  18   12.62    7.36   0
   2   0 -18   22.95   11.06   0
   1   0 -18    4.74    7.56   0
   1   0 -18   14.96    7.41   0
   0   0 -18    3.60   11.51   0
   0   0 -18   11.18    7.17   0
   5  -1 -18   -0.85    6.95   0
   5   1 -18   11.75    7.14   0
  -5   1  18   -3.83    6.85   0
   5  -1 -18    2.93    7.17   0
   5  -1 -18    9.75    7.93   0
  -5  -1  18    3.88    7.15   0
   5   1 -18    1.25    7.27   0
   4  -1 -18    8.69    7.06   0
   4   1 -18   -0.55    7.38   0
   4  -1 -18    9.77    7.36   0
  -4   1  18   13.77    7.24   0
   4  -1 -18   10.80    7.74   0
  -4  -1  18    3.70    7.36   0
   4   1 -18  -12.48   10.95   0
   3   1 -18    9.66    7.86   0
   3  -1 -18   13.60    7.63   0
   3  -1 -18   12.40    7.51   0
  -3  -1  18    7.66   10.70   0
   3   1 -18   10.74    7.78   0
   3  -1 -18    1.00    7.57   0
   2   1 -18    5.83   11.48   0
   2  -1 -18    6.91    7.05   0
  -2  -1  18   -3.01   10.67   0
   2  -1 -18   10.65    7.50   0
   2   1 -18    5.58    7.38   0
   2  -1 -18   14.20    8.26   0
   1   1 -18   23.29   10.78   0
  -1  -1  18   25.39   10.56   0
   1  -1 -18   15.11   10.24   0
   1   1 -18    7.95    7.75   0
   1  -1 -18    5.48    8.05   0
   0   1 -18    9.53    7.91   0
   0  -1 -18    4.36    7.43   0
   0   1 -18   19.71    7.35   0
   0  -1 -18    3.82    8.18   0
   3   2 -18   -4.40    7.09   0
   3   2 -18   12.01    7.47   0
   3  -2 -18   -2.39   10.31   0
   3  -2 -18   -0.18    6.96   0
  -3  -2  18   -1.71    7.35   0
   3  -2 -18    3.16    7.35   0
   2   2 -18   29.54    9.95   0
   2   2 -18   -2.93    7.43   0
   2  -2 -18    5.62    7.74   0
   2  -2 -18   10.20   10.49   0
  -2  -2  18   11.74    7.21   0
   2  -2 -18  -15.06    7.80   0
;
_shelx_hkl_checksum     36761
_shelx_res_file
;
TITL Ni(NCS)2(Tetramethylthioharnstoff)2 at 200 K in P2/c
    rr173.res
    created by SHELXL-2018/3 at 13:36:30 on 15-Jun-2020
CELL 0.71073  10.72450   6.20500  15.15790  90.0000 103.1400  90.0000
ZERR    2.00   0.0003   0.0003   0.0005   0.0000   0.003   0.0000
LATT  1
SYMM -X, Y, 0.5-Z
SFAC C H N S Ni
UNIT 24 48 12 8 2
L.S. 10
ACTA
TEMP -73
HTAB
EQIV $2 -x+1, -y, -z+1
HTAB C12 S1_$2
EQIV $3 x+1, y, z
HTAB C13 S1_$3
WGHT    0.056000    0.127500
FVAR       0.74377
NI1   5    0.500000    0.291120    0.750000    10.50000    0.03073    0.04128 =
         0.03158    0.00000    0.00619    0.00000
N1    3    0.325985    0.258692    0.706127    11.00000    0.04230    0.04894 =
         0.03353    0.00035    0.00850    0.00047
C1    1    0.222065    0.195422    0.677545    11.00000    0.03643    0.04456 =
         0.03194    0.00172    0.00855    0.00213
S1    4    0.078908    0.107306    0.637160    11.00000    0.03538    0.06371 =
         0.05969   -0.00217    0.00632   -0.00760
S11   4    0.514672    0.312214    0.606116    11.00000    0.03595    0.05762 =
         0.03234   -0.00225    0.00689   -0.00741
C11   1    0.663432    0.413801    0.602105    11.00000    0.03366    0.04298 =
         0.03272    0.00454    0.00518    0.00072
N11   3    0.727053    0.327421    0.544627    11.00000    0.03994    0.04507 =
         0.03679    0.00242    0.01121    0.00153
C12   1    0.700013    0.111213    0.507093    11.00000    0.06602    0.05559 =
         0.04738   -0.00839    0.02038   -0.00262
AFIX 137
H12A  2    0.658143    0.026358    0.546631    11.00000   -1.50000
H12B  2    0.780347    0.041141    0.502878    11.00000   -1.50000
H12C  2    0.643405    0.121046    0.446582    11.00000   -1.50000
AFIX   0
C13   1    0.811161    0.453704    0.501213    11.00000    0.04046    0.06514 =
         0.04706    0.01134    0.01884    0.00216
AFIX 137
H13A  2    0.801002    0.607219    0.513061    11.00000   -1.50000
H13B  2    0.788670    0.427747    0.435733    11.00000   -1.50000
H13C  2    0.900282    0.410930    0.525696    11.00000   -1.50000
AFIX   0
N12   3    0.714255    0.584501    0.651563    11.00000    0.03912    0.04166 =
         0.04175   -0.00291    0.00814   -0.00208
C14   1    0.637909    0.731959    0.692922    11.00000    0.06013    0.04257 =
         0.05638   -0.00511    0.01852    0.00309
AFIX 137
H14A  2    0.549871    0.735359    0.656431    11.00000   -1.50000
H14B  2    0.674874    0.876929    0.695780    11.00000   -1.50000
H14C  2    0.637766    0.682513    0.754302    11.00000   -1.50000
AFIX   0
C15   1    0.852413    0.605674    0.687538    11.00000    0.04178    0.05797 =
         0.05391   -0.00507    0.00501   -0.00900
AFIX 137
H15A  2    0.894942    0.470956    0.677642    11.00000   -1.50000
H15B  2    0.869414    0.636391    0.752599    11.00000   -1.50000
H15C  2    0.885381    0.723850    0.656457    11.00000   -1.50000
AFIX   0
HKLF 4
REM  Ni(NCS)2(Tetramethylthioharnstoff)2 at 200 K in P2/c
REM wR2 = 0.0981, GooF = S = 1.046, Restrained GooF = 1.046 for all data
REM R1 = 0.0384 for 1607 Fo > 4sig(Fo) and 0.0497 for all 1945 data
REM 109 parameters refined using 0 restraints
END
WGHT      0.0560      0.1275
REM Instructions for potential hydrogen bonds
HTAB C12 S1_$2
HTAB C13 S1_$3
REM Highest difference peak  0.393,  deepest hole -0.357,  1-sigma level  0.064
Q1    1   0.5686  0.3821  0.6897  11.00000  0.05    0.39
Q2    1   0.3954  0.3995  0.7546  11.00000  0.05    0.38
Q3    1   0.5661  0.2288  0.6917  11.00000  0.05    0.37
Q4    1   0.4248  0.1010  0.7104  11.00000  0.05    0.33
Q5    1   0.4412  0.2118  0.6683  11.00000  0.05    0.30
Q6    1   0.4514  0.3576  0.6608  11.00000  0.05    0.29
Q7    1   0.3792  0.2055  0.7369  11.00000  0.05    0.28
Q8    1   0.3814  0.2160  0.7002  11.00000  0.05    0.27
Q9    1   0.4092  0.4159  0.7039  11.00000  0.05    0.26
Q10   1   0.5203  0.0792  0.7187  11.00000  0.05    0.26
Q11   1   0.4110  0.4434  0.6130  11.00000  0.05    0.25
Q12   1   0.5984  0.4709  0.6645  11.00000  0.05    0.23
Q13   1   0.5175  0.6119  0.6763  11.00000  0.05    0.22
Q14   1   0.6082  0.2128  0.5662  11.00000  0.05    0.21
Q15   1   0.5182  0.5075  0.7219  11.00000  0.05    0.20
Q16   1   0.1786 -0.0164  0.6476  11.00000  0.05    0.20
Q17   1   0.5788  0.1026  0.6487  11.00000  0.05    0.20
Q18   1   0.4231  0.1932  0.5447  11.00000  0.05    0.19
Q19   1   0.6171  0.4014  0.6109  11.00000  0.05    0.19
Q20   1   0.6484  0.3924  0.5260  11.00000  0.05    0.18
;
_shelx_res_checksum     6907
