# Supplementary material for: Crystal structure of bis­(tetra­methyl­thio­urea-κS)bis­(thio­cyanato-κN)nickel(II)
Source: Acta Crystallogr E Crystallogr Commun. 2020 Nov 17;76(Pt 12):1841–5. doi: 10.1107/S2056989020015121 (PMC7784658; doi:10.1107/S2056989020015121)
Supplement: Supplementary file 2 [file e-76-01841-Isup2.hkl]

data_I                                                                          
_shelx_title ' Ni(NCS)2(Tetramethylthioharnstoff)2 at 200 K in P2/c'            
_shelx_refln_list_code          4                                               
_shelx_F_calc_maximum      132.07                                               
_exptl_crystal_F_000       460.00                                               
_reflns_d_resolution_high  0.8106                                               
                                                                                
loop_                                                                           
 _space_group_symop_operation_xyz                                               
 'x, y, z'                                                                      
 '-x, y, -z+1/2'                                                                
 '-x, -y, -z'                                                                   
 'x, -y, z-1/2'                                                                 
                                                                                
_cell_length_a    10.7245                                                       
_cell_length_b     6.2050                                                       
_cell_length_c    15.1579                                                       
_cell_angle_alpha  90.000                                                       
_cell_angle_beta  103.140                                                       
_cell_angle_gamma  90.000                                                       
                                                                                
_shelx_F_squared_multiplier     1.000                                           
                                                                                
loop_                                                                           
 _refln_index_h                                                                 
 _refln_index_k                                                                 
 _refln_index_l                                                                 
 _refln_F_squared_calc                                                          
 _refln_F_squared_meas                                                          
 _refln_F_squared_sigma                                                         
 _refln_observed_status                                                         
   1   0   0       8095.81       9821.94        86.17 o                         
   2   0   0         13.94         21.72        24.01 o                         
   3   0   0       2095.64       1896.51       181.45 o                         
   4   0   0       3367.61       2909.60       147.97 o                         
   5   0   0      14384.24      13046.12        69.02 o                         
   6   0   0       2518.41       2248.99       149.68 o                         
   7   0   0       4678.35       4108.71       481.35 o                         
   8   0   0        294.73        274.38        33.59 o                         
   9   0   0       1211.05       1225.60        35.57 o                         
  10   0   0        818.10        783.81        41.02 o                         
  11   0   0        106.42        155.16        19.46 o                         
  12   0   0        572.47        601.16        36.13 o                         
   0   1   0       4127.30       4114.26       185.41 o                         
   1   1   0       3478.78       3677.69        30.71 o                         
   2   1   0        482.82        472.42        16.33 o                         
   3   1   0       1635.32       1510.91        33.88 o                         
   4   1   0        797.74        746.99        17.96 o                         
   5   1   0         36.21         50.35         7.91 o                         
   6   1   0       2367.74       2224.70        85.15 o                         
   7   1   0        109.52        104.80         7.54 o                         
   8   1   0        422.49        435.79        18.81 o                         
   9   1   0        143.32        127.16         7.12 o                         
  10   1   0          7.00          6.54         6.98 o                         
  11   1   0         72.61         89.86         8.34 o                         
  12   1   0          3.15          5.31         8.15 o                         
   0   2   0       6074.79       5961.79        65.27 o                         
   1   2   0       9337.37       8941.62        50.69 o                         
   2   2   0       2931.94       2781.49        20.84 o                         
   3   2   0       1261.25       1128.53        23.25 o                         
   4   2   0       2887.59       2730.74        29.34 o                         
   5   2   0       1673.94       1649.02        36.17 o                         
   6   2   0       1744.20       1719.84        31.60 o                         
   7   2   0       1218.46       1248.18        42.59 o                         
   8   2   0       1102.09       1060.64        43.47 o                         
   9   2   0        272.23        261.53        11.58 o                         
  10   2   0        147.21        146.97         7.32 o                         
  11   2   0        341.56        313.02        17.47 o                         
  12   2   0         73.12         57.69         8.23 o                         
   0   3   0       2168.55       2110.17        19.38 o                         
   1   3   0       4819.97       4703.40        21.43 o                         
   2   3   0       1747.97       1573.81        58.54 o                         
   3   3   0       1461.35       1418.96        26.07 o                         
   4   3   0       1700.27       1629.75        67.38 o                         
   5   3   0       1547.72       1476.99        41.48 o                         
   6   3   0       1528.14       1567.26        27.41 o                         
   7   3   0        136.03        158.03         8.04 o                         
   8   3   0       1101.84       1191.08        90.82 o                         
   9   3   0        456.17        424.55        18.04 o                         
  10   3   0        118.25        128.25        16.32 o                         
  11   3   0        111.31        104.08         7.54 o                         
   0   4   0        117.17        144.98        14.86 o                         
   1   4   0       1182.14       1153.36        26.27 o                         
   2   4   0         91.38        113.65         7.75 o                         
   3   4   0        138.41        155.65         7.61 o                         
   4   4   0        132.09        134.70         7.30 o                         
   5   4   0         95.66        100.89         6.61 o                         
   6   4   0        521.21        539.21        26.75 o                         
   7   4   0         40.14         43.04         6.29 o                         
   8   4   0        169.20        197.85        16.55 o                         
   9   4   0          9.84         13.35         7.23 o                         
  10   4   0          6.64         11.53         6.54 o                         
   0   5   0       1603.77       1652.79        17.12 o                         
   1   5   0        558.49        583.04        16.34 o                         
   2   5   0       1733.83       1811.40        21.02 o                         
   3   5   0        499.32        544.47        16.56 o                         
   4   5   0        453.62        502.65        15.46 o                         
   5   5   0       1172.02       1309.81        32.56 o                         
   6   5   0         89.04         93.23         6.09 o                         
   7   5   0        636.16        660.89        47.90 o                         
   8   5   0         99.22        103.96        13.33 o                         
   9   5   0        285.90        261.21        28.60 o                         
   0   6   0         93.67        118.28        10.23 o                         
   1   6   0         51.35         50.57         7.87 o                         
   2   6   0         59.87         57.15         7.29 o                         
   3   6   0        198.03        199.21         9.46 o                         
   4   6   0        212.46        193.44        12.21 o                         
   5   6   0         12.30          8.54         5.87 o                         
   6   6   0          2.27         -3.49         5.49 o                         
   7   6   0          0.62         -2.09         5.65 o                         
   8   6   0         53.30         37.26         5.81 o                         
   0   7   0        254.63        235.20        17.45 o                         
   1   7   0        173.09        168.91        14.24 o                         
   2   7   0         74.42         80.32        17.81 o                         
   3   7   0         19.44         19.89         5.85 o                         
   4   7   0         46.31         35.93         6.46 o                         
   5   7   0        105.34         89.43        11.97 o                         
 -12   1   1        346.76        338.88        34.07 o                         
 -11   1   1         42.50         47.50         7.46 o                         
 -10   1   1        290.06        320.60        20.96 o                         
  -9   1   1          6.58          7.06         7.10 o                         
  -8   1   1        277.95        289.33        11.12 o                         
  -7   1   1       1761.19       1655.94        70.01 o                         
  -6   1   1        102.38         89.89         8.28 o                         
  -5   1   1       3360.76       3021.86        91.32 o                         
  -4   1   1       3649.22       3080.99        99.45 o                         
  -3   1   1       6445.35       6223.66        91.77 o                         
  -2   1   1       1265.58       1259.73        14.86 o                         
  -1   1   1       2566.77       2657.09        26.06 o                         
   0   1   1      11806.84      12722.18        44.32 o                         
   1   1   1       4604.54       4694.19        29.24 o                         
   2   1   1       9759.60       9399.82       381.63 o                         
   3   1   1        973.99        817.96        34.88 o                         
   4   1   1       6599.91       5812.85       225.77 o                         
   5   1   1       5074.58       4527.55       175.41 o                         
   6   1   1       2468.46       2332.22        69.16 o                         
   7   1   1       4493.83       4168.09       209.13 o                         
   8   1   1        235.24        225.50        13.29 o                         
   9   1   1        921.37        908.67        34.55 o                         
  10   1   1        806.13        845.08        37.39 o                         
  11   1   1        784.70        829.53        26.07 o                         
  12   1   1        414.83        328.60         8.88 o                         
 -12   2   1          1.72         -0.60         8.61 o                         
 -11   2   1        261.62        271.98        14.92 o                         
 -10   2   1         29.51         28.80         7.12 o                         
  -9   2   1         76.96         80.69         7.58 o                         
  -8   2   1          3.55         15.24         7.53 o                         
  -7   2   1         96.85        108.16         6.98 o                         
  -6   2   1       2326.88       2198.37        75.02 o                         
  -5   2   1         70.55         61.73         7.94 o                         
  -4   2   1       2060.54       1973.90        36.19 o                         
  -3   2   1          6.55         11.96         8.31 o                         
  -2   2   1       3299.17       3242.74        27.00 o                         
  -1   2   1       3434.08       3301.38        19.88 o                         
   0   2   1        319.25        313.12        13.66 o                         
   1   2   1       9149.37       8912.00        62.43 o                         
   2   2   1        180.91        172.34        11.22 o                         
   3   2   1       1938.80       1788.07        40.61 o                         
   4   2   1        976.19        920.76        35.53 o                         
   5   2   1        993.89        886.46        29.43 o                         
   6   2   1       1305.20       1245.67        30.95 o                         
   7   2   1        138.10        137.40         7.93 o                         
   8   2   1       1829.96       1766.41        70.28 o                         
   9   2   1         16.53         16.73         6.44 o                         
  10   2   1        427.44        473.18        23.32 o                         
  11   2   1         86.51         79.67         7.74 o                         
  12   2   1         44.20         33.52         7.54 o                         
 -11   3   1        248.25        188.42        13.02 o                         
 -10   3   1         12.64         17.98         6.71 o                         
  -9   3   1        154.65        152.63        11.44 o                         
  -8   3   1        235.90        232.23        17.47 o                         
  -7   3   1         11.82         20.80         7.33 o                         
  -6   3   1        622.09        636.35        17.76 o                         
  -5   3   1          1.58          4.38         7.05 o                         
  -4   3   1       2227.20       2277.71        23.59 o                         
  -3   3   1        194.87        197.80         8.24 o                         
  -2   3   1        528.71        477.16        13.04 o                         
  -1   3   1       2911.25       2809.58        23.02 o                         
   0   3   1        942.05        932.29        11.37 o                         
   1   3   1       1077.48        961.16        25.27 o                         
   2   3   1        403.06        427.30        12.29 o                         
   3   3   1       2511.73       2378.08        26.25 o                         
   4   3   1       1186.86       1227.92        26.44 o                         
   5   3   1       1478.81       1535.19        48.75 o                         
   6   3   1       1853.94       1877.03        52.46 o                         
   7   3   1        109.64        112.29         7.77 o                         
   8   3   1        364.66        355.74        17.03 o                         
   9   3   1         97.93        110.95         7.96 o                         
  10   3   1        433.52        470.96        21.26 o                         
  11   3   1        242.47        245.86         8.29 o                         
 -11   4   1          6.43          5.00         6.58 o                         
 -10   4   1         78.12         82.70         7.20 o                         
  -9   4   1         92.75         93.19         7.08 o                         
  -8   4   1        322.98        334.04        10.14 o                         
  -7   4   1        127.27        129.03         6.36 o                         
  -6   4   1         11.59         23.08         6.58 o                         
  -5   4   1        656.10        634.15        30.13 o                         
  -4   4   1        658.33        683.19        11.55 o                         
  -3   4   1       1865.88       2031.24        26.56 o                         
  -2   4   1        641.62        677.65         9.84 o                         
  -1   4   1        501.51        489.30         9.66 o                         
   0   4   1       1767.41       1713.98        28.53 o                         
   1   4   1       1136.06       1145.37        15.03 o                         
   2   4   1       2019.72       1964.37        26.34 o                         
   3   4   1        364.51        402.38         9.78 o                         
   4   4   1       1043.14       1126.10        31.30 o                         
   5   4   1       2742.88       2866.16        69.98 o                         
   6   4   1        971.57       1025.42        45.97 o                         
   7   4   1        236.63        257.93         8.49 o                         
   8   4   1        121.62        128.41         7.70 o                         
   9   4   1        830.57        805.21        49.87 o                         
  10   4   1        362.61        291.10        15.64 o                         
  -9   5   1          0.14          9.19         5.59 o                         
  -8   5   1          9.77         16.27         6.13 o                         
  -7   5   1         10.68         22.28         6.34 o                         
  -6   5   1        196.56        220.39        13.86 o                         
  -5   5   1         17.87         18.71         6.66 o                         
  -4   5   1         28.46         33.79         6.16 o                         
  -3   5   1          7.60         21.75         6.80 o                         
  -2   5   1         69.54         78.37         8.26 o                         
  -1   5   1         35.80         28.07         9.95 o                         
   0   5   1          1.47         15.07         7.89 o                         
   1   5   1          0.77         -3.31         7.80 o                         
   2   5   1         59.52         68.82         8.47 o                         
   3   5   1         28.77         40.48         6.59 o                         
   4   5   1         13.97         11.46         6.36 o                         
   5   5   1          0.07          8.53         7.81 o                         
   6   5   1          0.11          9.36         5.31 o                         
   7   5   1          3.30          7.24         6.37 o                         
   8   5   1          1.78         12.46         6.02 o                         
   9   5   1         41.82         37.06         6.57 o                         
  -8   6   1         25.58         21.78         7.70 o                         
  -7   6   1         29.44         28.28         6.36 o                         
  -6   6   1         32.24         32.69         5.93 o                         
  -5   6   1        343.65        338.43        15.32 o                         
  -4   6   1         20.34         22.81         5.95 o                         
  -3   6   1        480.83        547.27        26.43 o                         
  -2   6   1        316.02        328.89         7.53 o                         
  -1   6   1         48.22         55.68         6.76 o                         
   0   6   1        438.06        439.05         8.38 o                         
   1   6   1        217.84        214.32         8.62 o                         
   2   6   1        545.78        543.45         9.07 o                         
   3   6   1         94.88        110.63         7.17 o                         
   4   6   1        350.00        365.87        23.88 o                         
   5   6   1        366.21        396.39        17.58 o                         
   6   6   1        191.74        206.57        15.68 o                         
   7   6   1        212.07        190.44        19.22 o                         
  -5   7   1         10.91         12.38         5.62 o                         
  -4   7   1         59.56         66.55         8.86 o                         
  -3   7   1         21.22         17.71         6.18 o                         
  -2   7   1         18.50         14.54         5.95 o                         
  -1   7   1         13.31         12.47         6.04 o                         
   0   7   1         22.43         31.34         5.82 o                         
   1   7   1        146.67        136.97         6.55 o                         
   2   7   1          3.46          3.81         7.67 o                         
   3   7   1        113.70        103.06        10.63 o                         
   4   7   1         33.49         18.22         6.11 o                         
   5   7   1         15.70         16.40         7.84 o                         
 -13   0   2          8.19          5.12        11.24 o                         
 -12   0   2        123.17        118.02        10.19 o                         
 -11   0   2          0.59          3.14         9.51 o                         
 -10   0   2          9.04          5.16        10.22 o                         
  -9   0   2        750.47        751.64        52.55 o                         
  -8   0   2       1492.39       1379.30       163.12 o                         
  -7   0   2         82.41         79.06        15.17 o                         
  -6   0   2        125.40        123.21        16.04 o                         
  -5   0   2       2784.93       2774.70        25.75 o                         
  -4   0   2        639.03        690.76        20.30 o                         
  -3   0   2       3280.04       3391.54        39.28 o                         
  -2   0   2        150.93        156.78        27.14 o                         
  -1   0   2         29.85         47.24        28.49 o                         
   0   0   2       2405.54       2911.48        40.18 o                         
   1   0   2       4956.83       5178.57        68.78 o                         
   2   0   2      17441.57      18076.73       102.71 o                         
   3   0   2          8.60         16.50        21.26 o                         
   4   0   2        705.15        571.39        49.76 o                         
   5   0   2        251.93        255.69        13.87 o                         
   6   0   2       4071.14       4417.17        55.09 o                         
   7   0   2       2666.07       2539.04       165.97 o                         
   8   0   2        100.30        124.73        15.72 o                         
   9   0   2       1696.14       1658.43        99.07 o                         
  10   0   2        141.65        142.56        11.32 o                         
  11   0   2       1073.96       1239.48        17.89 o                         
  12   0   2        137.08        120.18        12.26 o                         
 -13   1   2         12.88         16.56         7.42 o                         
 -12   1   2         26.93         30.82         7.83 o                         
 -11   1   2        138.16        137.14         7.98 o                         
 -10   1   2        221.60        243.72         8.47 o                         
  -9   1   2        146.12        157.55        16.59 o                         
  -8   1   2         18.05         18.54         7.26 o                         
  -7   1   2         67.91         75.30         7.77 o                         
  -6   1   2          1.94          6.28         7.85 o                         
  -5   1   2         20.36         28.84         7.89 o                         
  -4   1   2       1241.43       1280.70        20.35 o                         
  -3   1   2       1320.36       1253.60        20.66 o                         
  -2   1   2       1033.99       1008.67        18.13 o                         
  -1   1   2       2501.01       2408.87        43.80 o                         
   0   1   2         18.18         13.60        17.42 o                         
   1   1   2       7680.46       7925.96        34.22 o                         
   2   1   2        113.98        106.32        15.95 o                         
   3   1   2        334.25        322.62        12.66 o                         
   4   1   2       1131.98       1061.36        70.97 o                         
   5   1   2       1005.83        915.46        33.04 o                         
   6   1   2        401.44        382.85        11.28 o                         
   7   1   2         43.82         44.21         7.74 o                         
   8   1   2        455.32        430.11        19.62 o                         
   9   1   2          6.34         14.60         6.38 o                         
  10   1   2        222.20        240.71         8.18 o                         
  11   1   2          5.44          9.97         7.36 o                         
  12   1   2         17.73         22.02         7.28 o                         
 -12   2   2         31.67         36.90         9.66 o                         
 -11   2   2         25.25         26.72         7.93 o                         
 -10   2   2         18.98         30.83         6.81 o                         
  -9   2   2          7.46         71.83        25.80 o                         
  -8   2   2          1.29         -0.63         6.91 o                         
  -7   2   2        949.39        982.92        25.13 o                         
  -6   2   2        838.95        785.61        28.50 o                         
  -5   2   2          5.84         12.59         6.48 o                         
  -4   2   2         14.94          4.97         7.59 o                         
  -3   2   2         60.91         75.07         8.67 o                         
  -2   2   2        199.83        177.45        10.26 o                         
  -1   2   2       2946.00       2844.57        80.69 o                         
   0   2   2       4905.86       4840.02        48.37 o                         
   1   2   2        840.15        815.06        14.41 o                         
   2   2   2         65.60         51.73        11.97 o                         
   3   2   2       1912.00       1703.00        79.78 o                         
   4   2   2        597.37        601.10        14.66 o                         
   5   2   2        667.84        643.69         9.84 o                         
   6   2   2       1551.17       1563.16        22.71 o                         
   7   2   2        888.09        872.53        22.75 o                         
   8   2   2        313.83        342.95         9.26 o                         
   9   2   2        161.51        156.57         6.60 o                         
  10   2   2        647.72        635.91        28.81 o                         
  11   2   2        261.72        236.38        11.70 o                         
  12   2   2        113.31         65.17        10.64 o                         
 -12   3   2         11.37         10.29         7.33 o                         
 -11   3   2          9.00          9.30         7.09 o                         
 -10   3   2         26.69         21.12         6.86 o                         
  -9   3   2          7.50          9.28         7.00 o                         
  -8   3   2         47.39         52.47         6.82 o                         
  -7   3   2         27.20         34.49         6.82 o                         
  -6   3   2        349.15        352.85        15.01 o                         
  -5   3   2         77.70         90.08         7.07 o                         
  -4   3   2          7.75         11.04         8.69 o                         
  -3   3   2         71.10         84.52         7.98 o                         
  -2   3   2        727.34        701.71        21.16 o                         
  -1   3   2         30.71         38.40         8.19 o                         
   0   3   2        257.53        230.76         9.47 o                         
   1   3   2       1749.81       1786.46        34.09 o                         
   2   3   2        232.06        253.52        10.38 o                         
   3   3   2        702.85        697.70        12.92 o                         
   4   3   2          5.38         12.86         7.68 o                         
   5   3   2        709.17        718.40        20.61 o                         
   6   3   2        698.13        718.65        27.41 o                         
   7   3   2        226.38        219.07         8.58 o                         
   8   3   2        285.97        292.59        14.31 o                         
   9   3   2        140.19        137.69         6.65 o                         
  10   3   2        352.66        342.77        31.40 o                         
  11   3   2         72.80         69.38         7.42 o                         
 -11   4   2         76.10         58.62         7.31 o                         
 -10   4   2         23.41         20.30         6.67 o                         
  -9   4   2         83.19         77.04         8.58 o                         
  -8   4   2         11.04          9.79         5.68 o                         
  -7   4   2        223.58        234.63         7.50 o                         
  -6   4   2        460.09        456.92        12.90 o                         
  -5   4   2         10.03         10.73         6.21 o                         
  -4   4   2        367.66        373.55         7.53 o                         
  -3   4   2        873.37        930.19         9.45 o                         
  -2   4   2        355.97        379.50         7.63 o                         
  -1   4   2        855.18        875.61        19.91 o                         
   0   4   2        590.57        603.58         9.37 o                         
   1   4   2        483.71        489.14         9.18 o                         
   2   4   2        131.22        150.05         8.70 o                         
   3   4   2        366.21        378.03         8.48 o                         
   4   4   2         20.36         21.42         6.77 o                         
   5   4   2        705.10        772.20        21.77 o                         
   6   4   2         30.24         41.72         7.17 o                         
   7   4   2         13.01          8.62         7.62 o                         
   8   4   2        252.71        242.95        13.26 o                         
   9   4   2         13.60         13.95         6.48 o                         
  10   4   2        206.28        167.65        13.39 o                         
  -9   5   2         50.09         57.50         8.60 o                         
  -8   5   2         32.78         34.71         6.51 o                         
  -7   5   2        129.96        135.01        10.73 o                         
  -6   5   2        100.91        102.06         6.02 o                         
  -5   5   2         33.51         33.03         5.77 o                         
  -4   5   2        231.42        249.70        12.90 o                         
  -3   5   2        423.96        448.12        15.27 o                         
  -2   5   2        162.16        169.74         7.64 o                         
  -1   5   2        544.74        568.01        19.53 o                         
   0   5   2         69.46         70.17         8.81 o                         
   1   5   2         43.16         32.72         8.16 o                         
   2   5   2       1092.78       1079.92        15.05 o                         
   3   5   2          1.43          8.86         6.83 o                         
   4   5   2        668.37        714.21        27.53 o                         
   5   5   2        191.69        201.66        10.51 o                         
   6   5   2        142.81        141.99         6.49 o                         
   7   5   2        390.24        410.65        22.23 o                         
   8   5   2         83.65         95.10         8.07 o                         
   9   5   2        253.66        203.67        29.63 o                         
  -8   6   2         38.71         37.66         6.42 o                         
  -7   6   2          1.91          1.65         5.52 o                         
  -6   6   2         11.74          4.24         5.41 o                         
  -5   6   2        140.52        134.75        10.99 o                         
  -4   6   2          0.00          0.56         5.98 o                         
  -3   6   2         21.12         40.86         7.03 o                         
  -2   6   2         50.22         59.62         9.72 o                         
  -1   6   2          0.13          4.38         5.85 o                         
   0   6   2         77.06         70.57         6.52 o                         
   1   6   2         32.59         43.71         7.56 o                         
   2   6   2         28.04         28.38         6.69 o                         
   3   6   2         65.95         63.28         9.21 o                         
   4   6   2          1.17          2.40        10.05 o                         
   5   6   2          0.99         -2.01         5.27 o                         
   6   6   2          0.34          7.31         5.47 o                         
   7   6   2          0.07          5.96         6.84 o                         
  -5   7   2         54.47         54.70         6.47 o                         
  -4   7   2         38.29         40.70         5.35 o                         
  -3   7   2         25.04         28.01         5.93 o                         
  -2   7   2         20.98         15.78         7.32 o                         
  -1   7   2         16.99         12.66         5.61 o                         
   0   7   2         71.12         71.92         7.83 o                         
   1   7   2        182.03        178.43        21.27 o                         
   2   7   2        105.46        100.99         6.39 o                         
   3   7   2         21.88         31.18         5.68 o                         
   4   7   2         31.37         21.71         6.91 o                         
 -13   1   3          1.60          7.55         7.15 o                         
 -12   1   3          9.98         17.30         6.61 o                         
 -11   1   3         42.52         50.23         7.38 o                         
 -10   1   3        182.06        185.06        10.26 o                         
  -9   1   3        157.47        169.68        11.29 o                         
  -8   1   3         87.08         73.00         9.03 o                         
  -7   1   3          2.27          3.45         9.24 o                         
  -6   1   3        346.20        320.64        22.07 o                         
  -5   1   3          2.55          3.47         7.27 o                         
  -4   1   3        519.67        547.32        20.70 o                         
  -3   1   3         45.75         22.08         9.77 o                         
  -2   1   3          1.85          6.77        11.05 o                         
  -1   1   3      13489.93      13132.43       152.69 o                         
   0   1   3        897.86        876.06        17.79 o                         
   1   1   3       6068.48       6142.46        74.00 o                         
   2   1   3         48.46         44.71        15.83 o                         
   3   1   3        277.75        246.38        13.11 o                         
   4   1   3       2419.96       2451.53        34.82 o                         
   5   1   3          3.63          4.55         8.76 o                         
   6   1   3        440.50        388.08        11.95 o                         
   7   1   3         86.42         72.55         8.56 o                         
   8   1   3         34.94         40.41         8.26 o                         
   9   1   3        197.81        199.54        10.28 o                         
  10   1   3         38.21         43.64         7.11 o                         
  11   1   3        330.21        319.97        16.01 o                         
  12   1   3          9.84         11.69         6.32 o                         
 -12   2   3         20.64         14.77         7.38 o                         
 -11   2   3          4.38          2.98         8.47 o                         
 -10   2   3          2.17          3.31         7.04 o                         
  -9   2   3        259.93        268.73        15.53 o                         
  -8   2   3       1279.58       1104.60        77.00 o                         
  -7   2   3        102.14        106.35         6.70 o                         
  -6   2   3         33.34         30.50         6.36 o                         
  -5   2   3        157.51        137.12         7.16 o                         
  -4   2   3        443.95        392.67        11.57 o                         
  -3   2   3        914.48        868.39        11.71 o                         
  -2   2   3        692.66        632.60        12.06 o                         
  -1   2   3        762.46        701.70        32.54 o                         
   0   2   3         89.89         84.52         9.81 o                         
   1   2   3        515.10        499.15        12.16 o                         
   2   2   3         16.93         29.20        10.03 o                         
   3   2   3        898.20        881.96        14.56 o                         
   4   2   3        524.55        486.51        10.17 o                         
   5   2   3        552.75        577.80        14.13 o                         
   6   2   3        568.65        583.14        24.39 o                         
   7   2   3         63.93         66.14         7.84 o                         
   8   2   3        248.06        243.84         8.41 o                         
   9   2   3         43.36         46.48         6.57 o                         
  10   2   3        128.39        140.17         8.58 o                         
  11   2   3         33.12         33.41         7.83 o                         
 -12   3   3        120.81        108.35        27.07 o                         
 -11   3   3         44.85         36.63         7.80 o                         
 -10   3   3         90.37         93.04         7.73 o                         
  -9   3   3        236.94        205.17         8.94 o                         
  -8   3   3         16.03         13.52         6.66 o                         
  -7   3   3        402.58        433.31        15.22 o                         
  -6   3   3          4.92         14.18         6.67 o                         
  -5   3   3         91.15         86.40         7.03 o                         
  -4   3   3        163.56        150.93         7.60 o                         
  -3   3   3         27.00         26.22         7.85 o                         
  -2   3   3       2174.34       1998.09        71.12 o                         
  -1   3   3        243.73        236.06         9.40 o                         
   0   3   3       1538.38       1427.80        26.06 o                         
   1   3   3        522.17        549.98         9.47 o                         
   2   3   3        242.34        242.53         9.42 o                         
   3   3   3        245.81        226.60        10.77 o                         
   4   3   3        103.12        119.97         8.74 o                         
   5   3   3       1421.97       1394.24        66.63 o                         
   6   3   3        476.30        492.82        23.76 o                         
   7   3   3        263.14        284.93         9.89 o                         
   8   3   3          3.64          8.05         7.13 o                         
   9   3   3         58.72         57.57         7.04 o                         
  10   3   3        363.78        326.61        35.14 o                         
  11   3   3         45.70         40.58         8.50 o                         
 -11   4   3          1.49          0.05         7.50 o                         
 -10   4   3          2.63          2.73         6.73 o                         
  -9   4   3         26.15         24.72         6.16 o                         
  -8   4   3          8.44          4.99         6.19 o                         
  -7   4   3          9.25         18.03         6.74 o                         
  -6   4   3        164.26        174.76         9.23 o                         
  -5   4   3         13.07         20.56         6.58 o                         
  -4   4   3        423.59        459.50        10.79 o                         
  -3   4   3        165.63        168.75         6.94 o                         
  -2   4   3         99.91        100.18         7.00 o                         
  -1   4   3          6.82          3.71         7.09 o                         
   0   4   3         44.42         44.93         8.42 o                         
   1   4   3         85.78         85.96         7.44 o                         
   2   4   3          8.13         19.23         7.56 o                         
   3   4   3         69.52         86.19         8.25 o                         
   4   4   3        189.80        187.67         8.10 o                         
   5   4   3          6.13         12.14         7.01 o                         
   6   4   3        145.77        145.84         6.77 o                         
   7   4   3         95.44        104.11         8.27 o                         
   8   4   3          3.06          7.41         6.36 o                         
   9   4   3         11.58         16.30         7.84 o                         
  10   4   3          0.47          6.02         6.70 o                         
 -10   5   3         16.11         14.18         6.46 o                         
  -9   5   3         57.62         49.06         7.77 o                         
  -8   5   3         37.46         45.15         6.60 o                         
  -7   5   3         59.82         57.42         7.54 o                         
  -6   5   3         17.07         17.80         5.86 o                         
  -5   5   3         35.57         51.36         6.48 o                         
  -4   5   3        214.51        238.99        12.83 o                         
  -3   5   3         46.82         49.40         6.77 o                         
  -2   5   3        140.12        136.84         6.83 o                         
  -1   5   3        168.77        177.69        10.31 o                         
   0   5   3        238.40        247.94         7.04 o                         
   1   5   3         12.35         23.91         6.83 o                         
   2   5   3          4.05         16.33         7.37 o                         
   3   5   3         68.18         81.58        11.30 o                         
   4   5   3         85.19         88.01         7.47 o                         
   5   5   3        277.06        277.43         8.86 o                         
   6   5   3         30.25         37.45         5.95 o                         
   7   5   3          5.40         10.89         6.66 o                         
   8   5   3          2.72          4.52         5.74 o                         
   9   5   3         39.73         38.43         7.69 o                         
  -8   6   3         38.72         43.34         9.58 o                         
  -7   6   3          5.27          0.75         5.79 o                         
  -6   6   3         51.08         68.02         9.56 o                         
  -5   6   3         17.04         13.69         5.50 o                         
  -4   6   3         11.29         13.00         5.55 o                         
  -3   6   3        133.14        137.69         7.30 o                         
  -2   6   3         15.92         15.06         5.74 o                         
  -1   6   3        173.69        170.69         6.84 o                         
   0   6   3          3.90          4.03         5.79 o                         
   1   6   3         17.45         35.17         6.00 o                         
   2   6   3         27.95         26.64         6.49 o                         
   3   6   3          5.64          8.69         6.85 o                         
   4   6   3        203.88        200.47        12.28 o                         
   5   6   3         13.78         18.73         6.01 o                         
   6   6   3        112.71        109.85        10.79 o                         
   7   6   3          5.88         11.81         5.77 o                         
  -5   7   3          2.42         -6.99         6.99 o                         
  -4   7   3          1.00          1.90         5.41 o                         
  -3   7   3         78.29         75.97         5.46 o                         
  -2   7   3          0.04         -1.40         5.76 o                         
  -1   7   3         92.40         89.90        13.03 o                         
   0   7   3          0.97         -0.72         5.58 o                         
   1   7   3          3.06          4.00         6.95 o                         
   2   7   3          0.24          4.62         5.82 o                         
   3   7   3         17.23         15.49         5.16 o                         
   4   7   3        140.68        114.79         6.07 o                         
 -13   0   4        534.77        505.42        46.57 o                         
 -12   0   4          7.48         11.62        10.56 o                         
 -11   0   4        194.92        167.13        14.08 o                         
 -10   0   4        131.54        134.40        20.92 o                         
  -9   0   4          8.31         -0.10        19.80 o                         
  -8   0   4       1454.46       1464.82        73.24 o                         
  -7   0   4         13.54         24.87        12.31 o                         
  -6   0   4       2114.38       1940.15       119.66 o                         
  -5   0   4         60.21         39.76        14.88 o                         
  -4   0   4          5.74          0.30        16.10 o                         
  -3   0   4          4.64          3.24        16.81 o                         
  -2   0   4        953.66        963.80        22.80 o                         
  -1   0   4       4312.46       4515.51        34.31 o                         
   0   0   4        183.07        185.43        20.05 o                         
   1   0   4         96.48         68.93        21.34 o                         
   2   0   4       1789.84       1840.15        28.42 o                         
   3   0   4        801.50        799.46        26.30 o                         
   4   0   4       1213.81       1138.87       110.59 o                         
   5   0   4       1591.01       1674.95        86.01 o                         
   6   0   4       1049.08       1042.04        35.32 o                         
   7   0   4        351.16        326.27        44.96 o                         
   8   0   4         22.37         19.38        12.78 o                         
   9   0   4         90.90         91.27        12.30 o                         
  10   0   4         17.95         11.62        10.11 o                         
  11   0   4         99.78         99.97        13.44 o                         
 -13   1   4          0.02         -4.44         7.73 o                         
 -12   1   4         34.95         44.03         9.54 o                         
 -11   1   4         47.55         58.00         8.49 o                         
 -10   1   4         11.17         10.55         8.46 o                         
  -9   1   4        100.15         97.56         8.66 o                         
  -8   1   4         37.77         32.59         9.57 o                         
  -7   1   4        821.70        828.16        31.83 o                         
  -6   1   4        532.40        490.19        29.53 o                         
  -5   1   4         45.27         56.36         8.49 o                         
  -4   1   4        196.54        194.35         8.65 o                         
  -3   1   4        622.10        560.80        25.97 o                         
  -2   1   4       2630.60       2522.11        32.42 o                         
  -1   1   4       5015.69       4999.17        31.94 o                         
   0   1   4        213.99        193.03        13.83 o                         
   1   1   4       1023.78        994.70        14.97 o                         
   2   1   4          1.37          5.97        15.31 o                         
   3   1   4        892.38        938.58        17.69 o                         
   4   1   4        207.71        213.26        11.23 o                         
   5   1   4          3.71          7.60        10.42 o                         
   6   1   4        352.37        325.46         9.84 o                         
   7   1   4        196.43        190.85        10.32 o                         
   8   1   4        116.01        114.41         8.70 o                         
   9   1   4          0.80         -5.82         7.69 o                         
  10   1   4         23.08         22.32         7.94 o                         
  11   1   4         62.60         66.48         8.03 o                         
 -12   2   4        244.60        248.40        14.88 o                         
 -11   2   4        110.72        119.90         8.64 o                         
 -10   2   4         30.19         32.56         8.33 o                         
  -9   2   4         86.21         81.18         7.01 o                         
  -8   2   4        127.73        120.91         6.64 o                         
  -7   2   4        280.77        272.41         7.30 o                         
  -6   2   4        429.25        442.12        14.35 o                         
  -5   2   4       1913.52       1814.28        44.22 o                         
  -4   2   4         32.30         24.07         6.68 o                         
  -3   2   4       1279.92       1323.64        42.73 o                         
  -2   2   4         75.25         74.90         8.88 o                         
  -1   2   4       1498.12       1472.49        27.58 o                         
   0   2   4        534.19        519.52        11.44 o                         
   1   2   4         30.05         36.81        10.03 o                         
   2   2   4        100.86         91.24        10.49 o                         
   3   2   4         59.24         58.49         9.44 o                         
   4   2   4         26.66         31.73        10.97 o                         
   5   2   4        237.41        235.87         9.18 o                         
   6   2   4         20.15         19.27         7.73 o                         
   7   2   4          9.91         14.74         7.39 o                         
   8   2   4         35.07         34.24         7.29 o                         
   9   2   4         15.17         18.47         7.36 o                         
  10   2   4         42.08         41.16         7.97 o                         
  11   2   4          1.17         -1.19         7.36 o                         
 -12   3   4         17.59         13.95         9.87 o                         
 -11   3   4         27.56         26.53         8.30 o                         
 -10   3   4         38.51         30.75         7.05 o                         
  -9   3   4         91.31        101.20         6.93 o                         
  -8   3   4          0.53         -2.37         6.29 o                         
  -7   3   4        151.50        145.90         8.21 o                         
  -6   3   4          8.47         13.02         6.18 o                         
  -5   3   4        211.08        201.76        11.01 o                         
  -4   3   4         31.40         35.53         6.62 o                         
  -3   3   4         71.78         87.12         8.56 o                         
  -2   3   4        298.13        292.37        13.76 o                         
  -1   3   4         71.88         64.92         7.58 o                         
   0   3   4        121.35        131.78         8.99 o                         
   1   3   4         99.29         99.38         8.45 o                         
   2   3   4         45.34         58.19         8.63 o                         
   3   3   4          1.03          7.12         7.12 o                         
   4   3   4         15.39          9.38         7.43 o                         
   5   3   4          5.31         14.83         6.47 o                         
   6   3   4        418.98        420.23        11.94 o                         
   7   3   4         19.51         20.28         7.21 o                         
   8   3   4          2.79          1.98         6.61 o                         
   9   3   4          0.58          7.64         7.69 o                         
  10   3   4         20.57         26.46         6.26 o                         
 -11   4   4          6.54          3.48         7.27 o                         
 -10   4   4          2.21          4.03         6.38 o                         
  -9   4   4         80.32         83.20         7.91 o                         
  -8   4   4         17.38         16.55         5.66 o                         
  -7   4   4        773.64        835.40        28.86 o                         
  -6   4   4         62.22         59.51         6.86 o                         
  -5   4   4        206.72        206.86         7.22 o                         
  -4   4   4         66.70         70.55         7.76 o                         
  -3   4   4          0.44          7.78         6.44 o                         
  -2   4   4        316.23        333.05         8.44 o                         
  -1   4   4          5.04         15.23         7.54 o                         
   0   4   4        999.12       1016.00        13.12 o                         
   1   4   4          6.67         19.77         7.87 o                         
   2   4   4        316.91        325.48        10.75 o                         
   3   4   4        162.03        170.34        10.08 o                         
   4   4   4          4.09          4.89         7.08 o                         
   5   4   4        477.04        514.86        13.88 o                         
   6   4   4         12.67         17.95         6.49 o                         
   7   4   4        188.37        181.02         6.73 o                         
   8   4   4          4.98          8.22         5.99 o                         
   9   4   4         31.52         30.14         6.82 o                         
 -10   5   4        118.52         99.20        15.27 o                         
  -9   5   4         14.21          6.66         5.92 o                         
  -8   5   4         11.32         16.22         5.50 o                         
  -7   5   4          5.92         14.29         5.58 o                         
  -6   5   4        766.70        769.47        42.21 o                         
  -5   5   4         60.78         70.13         5.86 o                         
  -4   5   4         64.31         71.02         6.45 o                         
  -3   5   4          1.17         11.83         6.26 o                         
  -2   5   4        246.64        279.28         8.44 o                         
  -1   5   4        570.89        559.93        27.25 o                         
   0   5   4         37.11         35.48         6.34 o                         
   1   5   4        207.24        222.35         7.96 o                         
   2   5   4         38.26         34.01         7.31 o                         
   3   5   4         31.83         33.24         7.13 o                         
   4   5   4        189.57        184.95        11.35 o                         
   5   5   4          3.99         12.99         5.58 o                         
   6   5   4         17.94         13.20         5.54 o                         
   7   5   4         39.12         61.94         7.45 o                         
   8   5   4         91.17         76.82         7.57 o                         
  -8   6   4         58.75         32.20         5.76 o                         
  -7   6   4         23.92         18.70         6.80 o                         
  -6   6   4         43.92         42.95         5.68 o                         
  -5   6   4         19.46         38.78        11.01 o                         
  -4   6   4          7.75         17.29         5.25 o                         
  -3   6   4        154.42        158.94        10.80 o                         
  -2   6   4         34.42         38.18         6.59 o                         
  -1   6   4         16.53         33.82         6.71 o                         
   0   6   4          3.43          1.75         6.88 o                         
   1   6   4        169.83        163.14         9.18 o                         
   2   6   4         34.66         29.46         6.10 o                         
   3   6   4         17.76         18.02         6.53 o                         
   4   6   4         90.66         96.41         9.01 o                         
   5   6   4          2.82         16.20         6.08 o                         
   6   6   4         87.87         73.42         7.16 o                         
  -5   7   4          7.81         13.42         5.33 o                         
  -4   7   4         21.84         27.27         5.33 o                         
  -3   7   4        100.42         98.50         7.87 o                         
  -2   7   4         42.87         43.27         6.66 o                         
  -1   7   4          3.65          3.97         5.47 o                         
   0   7   4         17.62         10.65         5.70 o                         
   1   7   4         58.35         54.49         7.54 o                         
   2   7   4         33.48         21.01         5.79 o                         
   3   7   4         31.92         34.40         7.05 o                         
 -13   1   5        509.00        479.82        24.46 o                         
 -12   1   5        204.31        224.98         9.19 o                         
 -11   1   5        317.29        369.01        11.02 o                         
 -10   1   5        143.93        165.80        17.19 o                         
  -9   1   5       1934.72       2013.23       151.06 o                         
  -8   1   5       2343.72       2347.30       165.24 o                         
  -7   1   5        229.34        230.58        12.45 o                         
  -6   1   5       1784.06       1543.91        68.84 o                         
  -5   1   5        465.04        431.32        19.46 o                         
  -4   1   5       2909.61       2711.45        98.23 o                         
  -3   1   5        570.95        460.11        22.59 o                         
  -2   1   5       1631.86       1564.23        13.36 o                         
  -1   1   5       8854.30       8975.11        36.08 o                         
   0   1   5       1243.66       1193.04        27.48 o                         
   1   1   5        699.76        625.63        13.11 o                         
   2   1   5        537.29        536.63        14.21 o                         
   3   1   5        177.60        163.64        27.06 o                         
   4   1   5        643.05        661.85        21.22 o                         
   5   1   5       1149.62       1172.19        12.75 o                         
   6   1   5        609.23        590.84        22.19 o                         
   7   1   5        403.33        396.52        13.77 o                         
   8   1   5         29.77         28.27         7.56 o                         
   9   1   5          0.94         14.90         7.80 o                         
  10   1   5         72.62         80.18         8.64 o                         
  11   1   5          7.50          7.62         6.57 o                         
 -12   2   5        326.60        354.87        29.73 o                         
 -11   2   5         18.27         17.71         7.31 o                         
 -10   2   5        328.15        353.66        44.38 o                         
  -9   2   5        451.13        424.60        38.23 o                         
  -8   2   5         96.66        102.66         9.01 o                         
  -7   2   5        815.39        834.52        19.64 o                         
  -6   2   5          0.90          4.13         6.33 o                         
  -5   2   5       1363.52       1328.37        16.37 o                         
  -4   2   5          6.46          6.99         6.96 o                         
  -3   2   5        674.15        597.85         8.97 o                         
  -2   2   5        185.94        156.66         9.22 o                         
  -1   2   5        192.70        198.46         8.19 o                         
   0   2   5       4761.71       4696.29        35.57 o                         
   1   2   5       1041.04       1033.90        12.23 o                         
   2   2   5          6.69         -4.29        10.72 o                         
   3   2   5        181.19        214.91         9.86 o                         
   4   2   5        694.36        721.26        19.22 o                         
   5   2   5       1022.12       1036.05        39.97 o                         
   6   2   5        638.17        670.49        19.26 o                         
   7   2   5         20.72         16.29         8.25 o                         
   8   2   5         89.42         98.15         7.35 o                         
   9   2   5         67.47         74.33         8.13 o                         
  10   2   5          0.51          4.69         7.03 o                         
  11   2   5          4.06          2.41         7.62 o                         
 -12   3   5        292.79        323.31        61.94 o                         
 -11   3   5         57.18         55.17         8.58 o                         
 -10   3   5        308.80        311.25        22.20 o                         
  -9   3   5         10.32         14.51         5.58 o                         
  -8   3   5        283.58        281.43        18.17 o                         
  -7   3   5       1428.01       1282.47        40.55 o                         
  -6   3   5          2.45          4.74         6.62 o                         
  -5   3   5       1042.55        966.48        34.73 o                         
  -4   3   5         21.07         23.35         6.94 o                         
  -3   3   5        540.23        551.86        17.24 o                         
  -2   3   5       2038.75       2067.00        23.02 o                         
  -1   3   5        528.80        533.12         8.51 o                         
   0   3   5        910.44        860.29        10.17 o                         
   1   3   5        260.97        280.22         8.15 o                         
   2   3   5        987.33        950.89        40.44 o                         
   3   3   5        129.64        133.31         9.62 o                         
   4   3   5         65.42         63.04         7.67 o                         
   5   3   5        136.55        138.16         8.25 o                         
   6   3   5          2.43          4.18         7.42 o                         
   7   3   5        429.66        463.00        17.33 o                         
   8   3   5         49.51         65.12         7.04 o                         
   9   3   5        107.36         91.22         8.25 o                         
  10   3   5          0.49         10.06         6.51 o                         
 -11   4   5        301.44        250.04        14.31 o                         
 -10   4   5        215.02        212.40        20.39 o                         
  -9   4   5        189.84        181.25        16.21 o                         
  -8   4   5        317.31        326.26        21.56 o                         
  -7   4   5        397.73        393.79        23.63 o                         
  -6   4   5        369.38        387.50        17.68 o                         
  -5   4   5         96.09        100.84         7.32 o                         
  -4   4   5       1144.98       1219.10        18.71 o                         
  -3   4   5        523.58        552.52         7.36 o                         
  -2   4   5        131.31        126.93         6.57 o                         
  -1   4   5        263.47        272.15         7.75 o                         
   0   4   5        198.95        216.21         8.25 o                         
   1   4   5        708.42        705.01        12.27 o                         
   2   4   5          9.17          5.41         8.19 o                         
   3   4   5         72.32         71.15         6.89 o                         
   4   4   5         73.57         77.89         7.58 o                         
   5   4   5          0.74         10.83         6.41 o                         
   6   4   5         72.50         81.97         6.21 o                         
   7   4   5          0.62          8.04         6.96 o                         
   8   4   5         46.96         42.00         7.37 o                         
   9   4   5          0.36          5.84         6.60 o                         
  -9   5   5         10.92          4.54         5.36 o                         
  -8   5   5          4.76         17.87         5.65 o                         
  -7   5   5         52.96         58.00         6.19 o                         
  -6   5   5         19.32         16.73         5.40 o                         
  -5   5   5          0.64          1.15         5.81 o                         
  -4   5   5         91.21         93.04         6.76 o                         
  -3   5   5         23.91         23.61         5.89 o                         
  -2   5   5        305.57        312.87         9.98 o                         
  -1   5   5         97.39         91.39         6.68 o                         
   0   5   5         70.23         77.32         6.99 o                         
   1   5   5          3.36          5.13         6.50 o                         
   2   5   5          4.21         10.38         5.86 o                         
   3   5   5          1.03          7.09         6.01 o                         
   4   5   5        170.70        162.25        10.01 o                         
   5   5   5         64.87         73.30         6.39 o                         
   6   5   5          8.52         13.36         5.99 o                         
   7   5   5         28.08         27.09         6.27 o                         
   8   5   5          1.34          2.28         6.24 o                         
  -8   6   5        162.47        140.76        12.03 o                         
  -7   6   5         42.68         36.72         8.00 o                         
  -6   6   5        206.96        210.86        18.43 o                         
  -5   6   5         28.79         33.26         5.41 o                         
  -4   6   5        212.09        214.52        15.72 o                         
  -3   6   5        187.43        218.64        12.67 o                         
  -2   6   5        152.99        161.09        11.33 o                         
  -1   6   5        103.24        108.13        10.25 o                         
   0   6   5         42.65         35.81         6.59 o                         
   1   6   5        381.82        390.31        19.43 o                         
   2   6   5          8.80         10.33         5.98 o                         
   3   6   5         40.64         46.66         6.53 o                         
   4   6   5         93.32         95.22         6.32 o                         
   5   6   5         11.00          9.90         6.56 o                         
   6   6   5         38.83         22.56         9.92 o                         
  -4   7   5          1.27          2.30         5.43 o                         
  -3   7   5          2.91          9.79         5.40 o                         
  -2   7   5          2.33          6.65         6.25 o                         
  -1   7   5         26.71         17.88         5.95 o                         
   0   7   5         11.48         12.60         5.96 o                         
   1   7   5          0.45          8.15         5.97 o                         
   2   7   5         32.47         16.48         6.44 o                         
   3   7   5          0.40         -3.20         5.68 o                         
 -13   0   6        618.42        533.62        27.00 o                         
 -12   0   6        586.64        610.63        66.77 o                         
 -11   0   6       1418.45       1418.18       104.20 o                         
 -10   0   6          1.87          0.13        11.24 o                         
  -9   0   6       1345.36       1451.99        82.25 o                         
  -8   0   6       2928.97       2678.38       604.22 o                         
  -7   0   6       4078.20       3770.63        26.18 o                         
  -6   0   6       4256.72       4168.86       296.33 o                         
  -5   0   6       1078.58       1018.25        40.77 o                         
  -4   0   6       5953.00       5536.75       381.04 o                         
  -3   0   6        531.58        528.79        17.33 o                         
  -1   0   6       5799.53       5849.35        27.36 o                         
   0   0   6         53.34         65.94        14.81 o                         
   1   0   6       9352.00       8974.91        91.91 o                         
   2   0   6       1557.31       1433.17        22.37 o                         
   3   0   6       4372.16       4241.40       122.61 o                         
   4   0   6        544.28        540.78        15.05 o                         
   5   0   6       1723.05       1626.98       110.13 o                         
   6   0   6       1170.48       1201.79       116.22 o                         
   7   0   6         15.75         10.63        17.21 o                         
   8   0   6        559.39        570.45        99.45 o                         
   9   0   6          2.42         13.90        12.60 o                         
  10   0   6        397.41        463.01        40.16 o                         
  11   0   6         17.99         21.99        17.99 o                         
 -13   1   6          9.90         16.39         7.35 o                         
 -12   1   6        177.69        180.26        10.23 o                         
 -11   1   6         24.46         43.34         7.57 o                         
 -10   1   6        240.88        283.78         8.28 o                         
  -9   1   6        106.92        107.58         8.57 o                         
  -8   1   6        554.79        588.61        30.83 o                         
  -7   1   6        810.06        775.77        25.70 o                         
  -6   1   6         31.67         32.17         6.95 o                         
  -5   1   6       1551.72       1379.19        59.34 o                         
  -4   1   6        186.37        207.70         8.58 o                         
  -3   1   6        391.83        312.05        11.55 o                         
  -2   1   6        703.36        676.95        18.31 o                         
  -1   1   6       1247.98       1109.34        48.86 o                         
   0   1   6        579.23        539.38        12.43 o                         
   1   1   6         35.59         32.06        10.39 o                         
   2   1   6        742.78        689.06        27.88 o                         
   3   1   6        331.07        325.72        14.56 o                         
   4   1   6       1091.40       1082.88        14.39 o                         
   5   1   6        110.16        102.24         8.85 o                         
   6   1   6          5.29         16.84         8.51 o                         
   7   1   6        283.78        284.33        10.55 o                         
   8   1   6         73.37         75.66         7.86 o                         
   9   1   6         82.11         94.48         8.58 o                         
  10   1   6         14.12          9.17         9.93 o                         
  11   1   6         41.21         34.40        10.19 o                         
 -12   2   6        359.80        392.90        29.96 o                         
 -11   2   6        128.70        126.91        13.31 o                         
 -10   2   6        431.80        509.20        20.23 o                         
  -9   2   6        652.64        679.31        40.23 o                         
  -8   2   6       1006.37       1137.63        51.74 o                         
  -7   2   6        986.38       1037.22        23.12 o                         
  -6   2   6       1388.65       1385.17        36.96 o                         
  -5   2   6       1902.15       1682.82        90.35 o                         
  -4   2   6       1841.02       1827.03        37.93 o                         
  -3   2   6       3698.41       3619.84        43.74 o                         
  -2   2   6       1153.80       1046.37        35.02 o                         
  -1   2   6       1519.39       1373.33        20.39 o                         
   0   2   6       2239.83       2134.93        43.21 o                         
   1   2   6        828.38        768.92        11.60 o                         
   2   2   6       1916.63       1785.94        40.99 o                         
   3   2   6        972.55        973.40        22.84 o                         
   4   2   6        946.32        917.87        15.78 o                         
   5   2   6        815.76        837.06        12.40 o                         
   6   2   6        275.40        256.90        15.18 o                         
   7   2   6         45.51         50.08         6.50 o                         
   8   2   6          6.06          4.43         9.73 o                         
   9   2   6        339.46        359.61        21.60 o                         
  10   2   6        167.25        167.96        13.75 o                         
 -12   3   6        249.82        234.71         9.46 o                         
 -11   3   6        152.00        148.82        10.86 o                         
 -10   3   6        514.00        527.64        28.84 o                         
  -9   3   6        183.98        201.42        10.09 o                         
  -8   3   6        674.85        661.00        22.79 o                         
  -7   3   6       1389.58       1329.23        48.12 o                         
  -6   3   6        564.42        556.59        17.35 o                         
  -5   3   6       1166.73       1167.48        31.85 o                         
  -4   3   6       1129.98       1080.56        46.62 o                         
  -3   3   6       2816.16       2801.08        65.15 o                         
  -2   3   6        413.00        358.30        12.59 o                         
  -1   3   6        576.11        505.32        23.50 o                         
   0   3   6       2469.00       2443.63        88.02 o                         
   1   3   6       1200.88       1189.47        14.06 o                         
   2   3   6        855.50        851.48        10.82 o                         
   3   3   6        144.62        139.35        10.13 o                         
   4   3   6        977.93       1014.78        38.27 o                         
   5   3   6        272.78        284.77        10.32 o                         
   6   3   6        202.84        211.52         8.09 o                         
   7   3   6        195.48        203.45        21.20 o                         
   8   3   6          1.03          5.77         7.04 o                         
   9   3   6        118.40        118.86         7.61 o                         
  10   3   6         30.45         27.61         7.83 o                         
 -11   4   6          3.23          7.02         8.06 o                         
 -10   4   6        115.39         92.66        14.16 o                         
  -9   4   6          7.34         13.43         6.53 o                         
  -8   4   6         42.95         59.43         6.13 o                         
  -7   4   6         14.78         23.18         6.56 o                         
  -6   4   6         39.44         50.07         6.45 o                         
  -5   4   6        737.63        783.58        22.37 o                         
  -4   4   6          1.69          9.47         6.55 o                         
  -3   4   6        379.91        363.96         7.46 o                         
  -2   4   6          2.19          7.35         6.71 o                         
  -1   4   6        200.88        195.31         7.82 o                         
   0   4   6        298.29        318.85         8.96 o                         
   1   4   6         55.72         63.42         6.85 o                         
   2   4   6        501.73        509.92         9.45 o                         
   3   4   6          0.60         12.63         8.45 o                         
   4   4   6        357.04        389.35         9.05 o                         
   5   4   6         69.37         71.56         6.82 o                         
   6   4   6          2.18          0.26         6.40 o                         
   7   4   6          3.97         12.53         7.60 o                         
   8   4   6          7.10          1.44         7.45 o                         
   9   4   6        149.87        111.06        11.58 o                         
  -9   5   6        448.72        404.33        45.41 o                         
  -8   5   6        258.51        242.16        10.32 o                         
  -7   5   6        305.68        330.12        16.08 o                         
  -6   5   6        470.90        522.15        27.10 o                         
  -5   5   6         85.11         82.06         6.15 o                         
  -4   5   6       1758.72       1946.61        73.73 o                         
  -3   5   6        737.29        778.63        26.46 o                         
  -2   5   6        421.75        469.92         9.88 o                         
  -1   5   6        139.73        161.21         8.71 o                         
   0   5   6        396.48        402.13        20.90 o                         
   1   5   6       1130.68       1226.10        21.28 o                         
   2   5   6        139.16        147.97         6.66 o                         
   3   5   6        693.00        766.34        22.22 o                         
   4   5   6         82.23        100.82         7.88 o                         
   5   5   6        205.34        203.18         8.86 o                         
   6   5   6         89.69         89.81         9.18 o                         
   7   5   6          2.87         11.05         6.33 o                         
  -7   6   6          4.19         10.29         5.45 o                         
  -6   6   6          1.90          0.46         5.50 o                         
  -5   6   6         83.68         84.69         5.84 o                         
  -4   6   6         42.15         40.36         5.59 o                         
  -3   6   6        135.29        150.46         9.84 o                         
  -2   6   6         17.89         21.26         5.81 o                         
  -1   6   6          0.91         -0.59         6.19 o                         
   0   6   6         87.22         98.23         7.97 o                         
   1   6   6         30.84         29.35         6.44 o                         
   2   6   6         89.72         88.93         6.45 o                         
   3   6   6         32.97         37.19         6.51 o                         
   4   6   6          0.17         15.96         6.79 o                         
   5   6   6         23.43         22.21         5.69 o                         
  -4   7   6         38.17         41.63         5.57 o                         
  -3   7   6         63.39         54.97         7.27 o                         
  -2   7   6        105.28        101.51         9.83 o                         
  -1   7   6         99.20         75.95         6.69 o                         
   0   7   6         56.90         38.10         8.17 o                         
   1   7   6         32.93         29.35         6.24 o                         
   2   7   6         42.83         45.65         6.26 o                         
 -12   1   7        259.29        257.75        13.08 o                         
 -11   1   7        335.35        390.85        19.73 o                         
 -10   1   7         41.41         52.73         8.73 o                         
  -9   1   7       1235.41       1209.17        30.31 o                         
  -8   1   7        884.31        996.48        34.54 o                         
  -7   1   7       3113.66       3083.01        92.20 o                         
  -6   1   7       2727.10       2666.30       113.58 o                         
  -5   1   7        673.76        563.81        15.81 o                         
  -4   1   7       1625.83       1474.74        16.05 o                         
  -3   1   7       2137.99       2009.85       104.42 o                         
  -2   1   7      11775.45      11229.62       216.92 o                         
  -1   1   7       4651.69       4416.76        58.43 o                         
   0   1   7       4105.90       3868.25        35.84 o                         
   1   1   7       3528.80       3412.71        55.16 o                         
   2   1   7       2679.87       2444.43        98.79 o                         
   3   1   7       3838.85       3751.18        27.43 o                         
   4   1   7        479.74        491.01        11.53 o                         
   5   1   7       3632.45       3728.96        19.33 o                         
   6   1   7       1648.15       1741.33        30.90 o                         
   7   1   7        534.79        572.09        28.55 o                         
   8   1   7        623.22        702.03        16.16 o                         
   9   1   7        244.55        251.54        24.35 o                         
  10   1   7        451.07        438.86        12.08 o                         
 -12   2   7         86.22        100.90         7.48 o                         
 -11   2   7         47.74         54.90         7.29 o                         
 -10   2   7        339.86        386.64        11.96 o                         
  -9   2   7          0.41          1.86         5.68 o                         
  -8   2   7       1197.21       1212.94        54.84 o                         
  -7   2   7        285.85        302.59         7.17 o                         
  -6   2   7        532.70        543.43        15.52 o                         
  -5   2   7        641.13        623.70        10.70 o                         
  -4   2   7        576.76        571.76        16.15 o                         
  -3   2   7       5268.21       4884.90       233.09 o                         
  -2   2   7         74.26         68.85         8.26 o                         
  -1   2   7       1524.98       1372.44        28.06 o                         
   0   2   7       1977.29       1992.99        23.63 o                         
   1   2   7       1682.45       1623.60        28.78 o                         
   2   2   7       2648.64       2661.00        67.60 o                         
   3   2   7          1.47          6.54         9.48 o                         
   4   2   7        720.76        721.24        18.46 o                         
   5   2   7        187.10        202.05        10.74 o                         
   6   2   7       1709.19       1688.07       108.84 o                         
   7   2   7        383.85        395.48        16.23 o                         
   8   2   7         12.41         20.82         7.60 o                         
   9   2   7        200.22        206.90        14.29 o                         
  10   2   7          0.71          3.61         7.89 o                         
 -11   3   7          1.64          3.15         7.12 o                         
 -10   3   7        305.00        339.85        23.46 o                         
  -9   3   7         55.86         55.99         6.49 o                         
  -8   3   7        838.26        892.85        34.86 o                         
  -7   3   7        130.79        140.26         9.78 o                         
  -6   3   7        307.25        320.59        11.14 o                         
  -5   3   7        456.18        471.02        13.09 o                         
  -4   3   7         12.63         20.60         6.61 o                         
  -3   3   7       1741.02       1691.12        50.86 o                         
  -2   3   7       1365.22       1338.39        51.84 o                         
  -1   3   7       2246.62       2208.26        16.93 o                         
   0   3   7         84.49         72.78         7.47 o                         
   1   3   7        238.28        238.99         9.87 o                         
   2   3   7       1033.51       1064.60        17.59 o                         
   3   3   7        114.33        128.94        11.26 o                         
   4   3   7       1956.73       2021.91       108.99 o                         
   5   3   7         47.14         57.31        13.04 o                         
   6   3   7        167.29        175.27        14.50 o                         
   7   3   7        200.07        206.95         7.61 o                         
   8   3   7         29.00         27.07         7.88 o                         
   9   3   7        301.78        260.85        16.05 o                         
 -10   4   7        127.38        112.24        13.88 o                         
  -9   4   7        248.48        231.26        20.52 o                         
  -8   4   7        228.41        226.09        13.15 o                         
  -7   4   7       1017.57       1144.96        35.27 o                         
  -6   4   7        559.12        591.48        24.11 o                         
  -5   4   7        279.28        308.29        10.21 o                         
  -4   4   7        711.84        745.07        33.15 o                         
  -3   4   7       1079.69       1151.67        18.80 o                         
  -2   4   7       2816.13       2934.30        60.46 o                         
  -1   4   7        902.72        961.62        13.74 o                         
   0   4   7        776.53        808.25        15.23 o                         
   1   4   7        885.16        947.99        11.50 o                         
   2   4   7        603.48        583.04        24.05 o                         
   3   4   7       1819.15       1786.60        52.00 o                         
   4   4   7        811.03        800.44        48.22 o                         
   5   4   7        331.62        364.31        13.77 o                         
   6   4   7        214.28        227.99         9.70 o                         
   7   4   7        445.16        456.12        21.76 o                         
   8   4   7        312.80        300.17        22.84 o                         
  -9   5   7          1.51         13.94         5.93 o                         
  -8   5   7         26.89         20.44         5.96 o                         
  -7   5   7          6.68         16.62         6.09 o                         
  -6   5   7         30.27         38.16         5.83 o                         
  -5   5   7          2.73         11.32         5.51 o                         
  -4   5   7          1.04         -2.69         5.50 o                         
  -3   5   7          4.79          1.79         5.45 o                         
  -2   5   7         26.51         19.90         5.76 o                         
  -1   5   7         74.34         81.83         6.56 o                         
   0   5   7         19.23         24.79         6.78 o                         
   1   5   7         10.46         16.45         6.42 o                         
   2   5   7         19.27         30.17         7.29 o                         
   3   5   7         30.25         30.06         7.56 o                         
   4   5   7          3.37        -10.37        10.37 o                         
   5   5   7          1.11          7.23         8.35 o                         
   6   5   7          4.25         -5.73         5.73 o                         
   7   5   7         11.69         16.94         6.34 o                         
  -7   6   7        319.41        272.01        22.60 o                         
  -6   6   7         91.15         73.25         5.92 o                         
  -5   6   7         45.48         49.73         6.22 o                         
  -4   6   7        325.99        310.42        13.94 o                         
  -3   6   7         79.04         82.01         8.16 o                         
  -2   6   7        488.52        525.54        25.12 o                         
  -1   6   7        316.10        310.83         7.36 o                         
   0   6   7        324.87        306.88         8.71 o                         
   1   6   7        168.24        165.88        11.87 o                         
   2   6   7         84.61         83.43         7.29 o                         
   3   6   7        352.34        325.43        15.91 o                         
   4   6   7        112.91         96.25         7.17 o                         
   5   6   7        189.09        151.63         8.56 o                         
  -3   7   7         98.76         84.24        10.44 o                         
  -2   7   7         15.40          3.66         5.75 o                         
  -1   7   7         48.18         46.14         6.87 o                         
   0   7   7          0.11          6.81         5.89 o                         
 -12   0   8         67.02         64.12         9.96 o                         
 -11   0   8         41.16         46.26         9.61 o                         
 -10   0   8        448.02        459.24        11.62 o                         
  -9   0   8        517.79        578.54        66.95 o                         
  -8   0   8        565.74        587.73        14.48 o                         
  -7   0   8       1403.38       1324.86        61.52 o                         
  -6   0   8       1305.32       1413.02        36.70 o                         
  -5   0   8       2415.26       2184.24       216.29 o                         
  -4   0   8       1019.63        875.18        33.40 o                         
  -3   0   8        236.34        230.09        11.07 o                         
  -2   0   8       7156.47       7253.46        85.36 o                         
  -1   0   8       1770.29       1709.59        37.15 o                         
   0   0   8       3447.94       3069.45       129.58 o                         
   1   0   8        377.66        350.79        12.21 o                         
   2   0   8       2444.04       2421.06        68.39 o                         
   3   0   8       5094.69       5073.91       352.61 o                         
   4   0   8       1761.43       1811.14        27.63 o                         
   5   0   8       2789.52       2663.65       243.06 o                         
   6   0   8        104.37        111.75        18.04 o                         
   7   0   8       1503.10       1742.53        24.04 o                         
   8   0   8        760.19        845.36        20.57 o                         
   9   0   8        561.53        604.85        18.64 o                         
  10   0   8        643.54        680.28        56.80 o                         
 -12   1   8         12.52         17.46         7.59 o                         
 -11   1   8         19.48         33.35         7.92 o                         
 -10   1   8        176.11        205.88         8.58 o                         
  -9   1   8         87.24         90.44         9.87 o                         
  -8   1   8         15.66          8.74         7.59 o                         
  -7   1   8          4.55         19.80         7.10 o                         
  -6   1   8        795.42        813.85        33.84 o                         
  -5   1   8         11.36         21.08         7.08 o                         
  -4   1   8         53.97         48.01         7.25 o                         
  -3   1   8        326.66        271.07        18.47 o                         
  -2   1   8        140.04        155.93         9.84 o                         
  -1   1   8       1907.28       1885.86        11.68 o                         
   0   1   8          2.12         -6.03        10.10 o                         
   1   1   8        289.11        264.12        10.42 o                         
   2   1   8        314.11        308.74         8.22 o                         
   3   1   8        210.07        193.08        12.85 o                         
   4   1   8        752.87        804.63        28.41 o                         
   5   1   8        243.07        256.80        17.53 o                         
   6   1   8        337.78        338.54        25.00 o                         
   7   1   8        182.53        180.76         8.54 o                         
   8   1   8        123.64        142.99        11.20 o                         
   9   1   8         73.34         82.59         8.24 o                         
  10   1   8          0.23          7.25         7.20 o                         
 -12   2   8         11.16         19.64         7.85 o                         
 -11   2   8         29.48         20.93         7.38 o                         
 -10   2   8         18.43         35.65         9.28 o                         
  -9   2   8        129.07        135.81         7.46 o                         
  -8   2   8        454.15        484.43        10.96 o                         
  -7   2   8        101.00        110.23         6.24 o                         
  -6   2   8        448.58        449.22         9.78 o                         
  -5   2   8        399.41        418.15        12.64 o                         
  -4   2   8        296.60        274.52        11.28 o                         
  -3   2   8       1772.36       1664.82        47.63 o                         
  -2   2   8       2891.28       2836.60        98.76 o                         
  -1   2   8       1408.09       1285.14        29.32 o                         
   0   2   8         46.73         47.09         7.22 o                         
   1   2   8        796.94        783.58        11.34 o                         
   2   2   8       1949.88       1891.65        37.95 o                         
   3   2   8       1224.44       1225.69        40.49 o                         
   4   2   8       1520.29       1618.80        18.35 o                         
   5   2   8        950.55       1034.58        16.06 o                         
   6   2   8        480.16        520.62         7.88 o                         
   7   2   8        168.61        181.45         8.19 o                         
   8   2   8        349.84        353.54        20.45 o                         
   9   2   8        366.91        362.33         8.88 o                         
 -11   3   8         57.73         54.02         7.66 o                         
 -10   3   8         60.72         53.66         6.66 o                         
  -9   3   8          4.09          7.55         5.43 o                         
  -8   3   8        227.08        271.38         7.38 o                         
  -7   3   8         99.03        113.12         6.90 o                         
  -6   3   8        274.29        252.23         8.02 o                         
  -5   3   8        271.62        272.65         8.46 o                         
  -4   3   8        312.97        309.88         7.70 o                         
  -3   3   8        595.71        590.12        18.71 o                         
  -2   3   8        559.33        591.90        16.51 o                         
  -1   3   8       1654.49       1644.14        34.62 o                         
   0   3   8        178.75        179.69         7.61 o                         
   1   3   8        543.56        544.82        14.60 o                         
   2   3   8        929.07        952.34        23.17 o                         
   3   3   8       1004.27       1055.97        37.82 o                         
   4   3   8       1043.19       1116.49        25.02 o                         
   5   3   8        126.63        142.98         8.47 o                         
   6   3   8        460.16        479.76        13.40 o                         
   7   3   8        420.60        433.59        35.22 o                         
   8   3   8        372.13        389.48        21.42 o                         
   9   3   8        101.58         92.78        10.86 o                         
 -10   4   8          1.38          7.67         6.11 o                         
  -9   4   8          2.02          6.53         5.52 o                         
  -8   4   8        355.88        342.80        23.79 o                         
  -7   4   8          2.38          1.25         5.13 o                         
  -6   4   8         70.79         88.22         5.54 o                         
  -5   4   8         31.47         31.93         5.37 o                         
  -4   4   8         35.68         33.91         5.61 o                         
  -3   4   8       1026.13       1088.21         9.72 o                         
  -2   4   8         19.55         22.74         6.41 o                         
  -1   4   8        228.39        239.22         7.06 o                         
   0   4   8         41.68         50.82         7.10 o                         
   1   4   8         67.84         56.10         7.54 o                         
   2   4   8         99.47        105.45         7.37 o                         
   3   4   8        125.75        115.75         8.43 o                         
   4   4   8        312.24        324.68        22.54 o                         
   5   4   8          0.22          7.25         8.15 o                         
   6   4   8        192.32        205.46         9.14 o                         
   7   4   8         24.68         16.59         7.80 o                         
   8   4   8         12.34         10.15         7.11 o                         
  -9   5   8         77.56         65.29         9.70 o                         
  -8   5   8         17.10         13.12         5.99 o                         
  -7   5   8        263.86        267.22        20.61 o                         
  -6   5   8         16.42         28.05         6.55 o                         
  -5   5   8        144.86        162.77         8.92 o                         
  -4   5   8        278.93        300.74        14.24 o                         
  -3   5   8        219.04        233.29         6.73 o                         
  -2   5   8        618.71        679.66        20.15 o                         
  -1   5   8        110.89        123.50         6.41 o                         
   0   5   8        817.05        804.87        42.50 o                         
   1   5   8         71.44         81.32         7.10 o                         
   2   5   8        245.24        254.00        11.61 o                         
   3   5   8        844.35        881.43        24.90 o                         
   4   5   8        166.09        154.40        16.71 o                         
   5   5   8        503.80        457.22        10.36 o                         
   6   5   8        119.39         99.47         9.01 o                         
  -7   6   8          3.52         13.40         5.65 o                         
  -6   6   8         14.38         16.07         5.82 o                         
  -5   6   8          5.55         10.53         5.54 o                         
  -4   6   8          7.16         17.55         5.42 o                         
  -3   6   8         28.29         26.76         5.60 o                         
  -2   6   8          2.16          8.28         5.48 o                         
  -1   6   8         29.73         30.31         5.48 o                         
   0   6   8          1.28          1.69         5.93 o                         
   1   6   8         27.23         32.21         6.82 o                         
   2   6   8         40.53         36.82         6.41 o                         
   3   6   8          0.00         -2.32         6.70 o                         
   4   6   8          1.73         -2.26         6.82 o                         
 -12   1   9          2.85          9.90         7.12 o                         
 -11   1   9        109.88        122.75         8.36 o                         
 -10   1   9         10.00         11.60         7.44 o                         
  -9   1   9        183.05        187.23        16.69 o                         
  -8   1   9          3.02          8.80         6.09 o                         
  -7   1   9         79.14         98.32         7.10 o                         
  -6   1   9          6.19         18.50         7.33 o                         
  -5   1   9        333.70        353.21         7.48 o                         
  -4   1   9         32.43         30.69         6.63 o                         
  -3   1   9        354.69        339.67        13.20 o                         
  -2   1   9       1038.38        940.99        34.72 o                         
  -1   1   9          2.89          7.10         7.63 o                         
   0   1   9       1059.13       1016.40         9.46 o                         
   1   1   9        207.64        219.78         7.85 o                         
   2   1   9        943.69        960.70        10.05 o                         
   3   1   9        502.70        532.89        11.13 o                         
   4   1   9        424.31        460.33        12.84 o                         
   5   1   9        663.31        738.97        22.73 o                         
   6   1   9         56.68         76.13        10.17 o                         
   7   1   9        555.59        631.56        14.33 o                         
   8   1   9        323.86        346.33         9.98 o                         
   9   1   9        444.12        419.43        18.27 o                         
 -12   2   9         38.07         40.46         9.02 o                         
 -11   2   9         51.04         45.16         7.50 o                         
 -10   2   9         63.78         70.40         9.03 o                         
  -9   2   9          6.14         13.74         6.07 o                         
  -8   2   9        101.48        116.77         6.43 o                         
  -7   2   9        328.03        310.79         7.10 o                         
  -6   2   9        236.39        223.65         8.59 o                         
  -5   2   9         78.36         76.38         7.34 o                         
  -4   2   9         59.31         63.88         6.12 o                         
  -3   2   9         44.82         46.55         7.59 o                         
  -2   2   9          1.98          7.52         8.23 o                         
  -1   2   9        330.48        330.76        12.11 o                         
   0   2   9        130.22        133.14         7.76 o                         
   1   2   9        358.75        372.27         8.75 o                         
   2   2   9          0.89         11.63         7.68 o                         
   3   2   9        764.27        765.82        32.86 o                         
   4   2   9        185.85        210.38         8.96 o                         
   5   2   9        125.39        121.71         7.55 o                         
   6   2   9        338.46        378.48         8.28 o                         
   7   2   9          4.86          6.78         7.48 o                         
   8   2   9        344.57        354.09        12.84 o                         
   9   2   9         32.84         25.93         8.09 o                         
 -11   3   9          5.04         13.28         6.70 o                         
 -10   3   9          1.73          3.79         6.24 o                         
  -9   3   9          5.24          7.81         5.48 o                         
  -8   3   9        119.68        124.88         9.50 o                         
  -7   3   9         62.57         58.92         6.39 o                         
  -6   3   9        512.68        538.78         8.33 o                         
  -5   3   9         94.91        101.96         6.71 o                         
  -4   3   9         44.74         48.54         7.11 o                         
  -3   3   9          3.11         11.78         7.00 o                         
  -2   3   9        173.77        171.67         7.31 o                         
  -1   3   9       2050.29       1998.03        68.13 o                         
   0   3   9          1.56          4.07         6.33 o                         
   1   3   9        252.73        262.08         8.56 o                         
   2   3   9          1.08          6.85         6.89 o                         
   3   3   9        192.21        198.02         8.73 o                         
   4   3   9        667.72        718.33        27.54 o                         
   5   3   9        107.80        123.52        14.59 o                         
   6   3   9        194.99        198.65        14.39 o                         
   7   3   9          3.61         12.62         6.81 o                         
   8   3   9        242.32        211.98         6.94 o                         
 -10   4   9          9.80          8.51         5.77 o                         
  -9   4   9          0.40         -2.50         5.61 o                         
  -8   4   9          0.95          7.78         6.61 o                         
  -7   4   9         45.14         53.55         6.46 o                         
  -6   4   9         20.46         15.02         7.22 o                         
  -5   4   9        112.82        114.79         6.33 o                         
  -4   4   9         39.66         44.88         6.65 o                         
  -3   4   9         51.79         68.28        11.77 o                         
  -2   4   9         13.80         18.71         6.35 o                         
  -1   4   9        492.53        529.47        15.51 o                         
   0   4   9        579.10        631.21        18.91 o                         
   1   4   9         13.95         25.01         7.20 o                         
   2   4   9         28.32         61.09         8.63 o                         
   3   4   9        200.67        203.08         7.82 o                         
   4   4   9        230.32        224.75         9.15 o                         
   5   4   9        252.50        239.93        15.50 o                         
   6   4   9         44.25         40.40         6.90 o                         
   7   4   9        148.02        134.64         7.72 o                         
  -8   5   9         86.73         69.58         9.92 o                         
  -7   5   9         42.13         43.31         7.45 o                         
  -6   5   9         37.50         44.62         6.08 o                         
  -5   5   9          2.53         10.31         6.18 o                         
  -4   5   9          3.24         13.05         6.13 o                         
  -3   5   9         98.83         93.92         5.79 o                         
  -2   5   9         71.65         65.59         6.66 o                         
  -1   5   9          8.25         18.15         6.09 o                         
   0   5   9          0.08         16.45         6.23 o                         
   1   5   9         85.29         72.63         8.11 o                         
   2   5   9         29.07         25.73         6.70 o                         
   3   5   9         22.53         19.85         9.21 o                         
   4   5   9          3.55         11.47         8.80 o                         
   5   5   9          0.67          0.50         6.75 o                         
   6   5   9          7.71          6.12         7.82 o                         
  -6   6   9          1.92         -5.14         6.75 o                         
  -5   6   9         54.87         49.87         5.88 o                         
  -4   6   9         22.78         14.69         7.19 o                         
  -3   6   9         16.77         21.99         5.74 o                         
  -2   6   9         41.16         47.50         5.54 o                         
  -1   6   9         26.90         27.43         6.00 o                         
   0   6   9        195.64        184.51        14.10 o                         
   1   6   9         25.14         16.65         6.45 o                         
   2   6   9         88.22         74.55         7.28 o                         
   3   6   9         35.44         35.04         7.61 o                         
 -12   0  10         17.32         13.99        11.04 o                         
 -11   0  10        206.35        190.95        10.62 o                         
 -10   0  10        192.83        191.66        23.38 o                         
  -9   0  10         97.04        147.52        19.75 o                         
  -8   0  10         77.72         80.56         9.19 o                         
  -7   0  10         17.58         14.86         8.05 o                         
  -6   0  10       1056.71       1109.70        14.94 o                         
  -5   0  10        194.58        185.89        12.06 o                         
  -4   0  10          1.07          5.73        11.07 o                         
  -3   0  10       1008.10       1058.71        19.84 o                         
  -2   0  10         19.91         16.41        11.64 o                         
  -1   0  10        151.36        157.17        11.79 o                         
   0   0  10          3.72         10.19         9.92 o                         
   1   0  10        187.92        180.41        15.22 o                         
   2   0  10        640.81        606.02        16.87 o                         
   3   0  10        184.80        160.97        12.53 o                         
   4   0  10        750.49        819.41        19.99 o                         
   5   0  10        346.08        344.40        25.50 o                         
   6   0  10        342.15        354.97        15.69 o                         
   7   0  10         30.61         46.10        14.01 o                         
   8   0  10         17.43         15.64        15.62 o                         
   9   0  10        330.73        389.14        22.79 o                         
 -12   1  10         52.65         64.85        12.28 o                         
 -11   1  10         27.74         36.00         7.81 o                         
 -10   1  10         31.73         26.60         7.07 o                         
  -9   1  10         97.23         98.58         7.22 o                         
  -8   1  10          0.79         -3.52         5.95 o                         
  -7   1  10        304.38        286.74        17.55 o                         
  -6   1  10          6.62         20.54         7.16 o                         
  -5   1  10         17.94         18.39         6.31 o                         
  -4   1  10        631.29        638.96         7.90 o                         
  -3   1  10        522.84        499.00        20.79 o                         
  -2   1  10         48.29         55.80         6.88 o                         
  -1   1  10         90.46         92.20         7.61 o                         
   0   1  10        164.63        163.19         7.27 o                         
   1   1  10        107.56         97.30         7.29 o                         
   2   1  10        292.72        276.46        17.32 o                         
   3   1  10          8.18         14.81         9.02 o                         
   4   1  10         16.35         23.40         9.51 o                         
   5   1  10         39.96         48.62         9.22 o                         
   6   1  10         10.35          9.06         8.18 o                         
   7   1  10        162.32        151.32        11.51 o                         
   8   1  10         83.92         87.44         7.56 o                         
   9   1  10          0.76          6.84         7.88 o                         
 -11   2  10          1.97          2.17         9.15 o                         
 -10   2  10         14.56         17.59         6.06 o                         
  -9   2  10         59.68         65.54         6.26 o                         
  -8   2  10          3.92         11.38         5.38 o                         
  -7   2  10         20.94         22.82         5.53 o                         
  -6   2  10         18.08         35.42         6.29 o                         
  -5   2  10        102.85        134.65         7.01 o                         
  -4   2  10         52.83         64.52         6.46 o                         
  -3   2  10        372.58        355.37        19.40 o                         
  -2   2  10        143.71        145.43         6.94 o                         
  -1   2  10          1.57         16.17         6.48 o                         
   0   2  10          2.50          9.77         6.93 o                         
   1   2  10         23.86         27.28         8.04 o                         
   2   2  10          5.02         11.34         7.00 o                         
   3   2  10        174.02        193.11        11.97 o                         
   4   2  10        146.12        173.73         8.06 o                         
   5   2  10         57.12         58.75         6.38 o                         
   6   2  10         44.07         48.18         6.41 o                         
   7   2  10          0.89          2.13         7.32 o                         
   8   2  10         59.42         76.28         8.44 o                         
 -11   3  10          0.27         11.69         5.90 o                         
 -10   3  10         11.11         13.86         5.88 o                         
  -9   3  10          8.94         14.13         5.46 o                         
  -8   3  10          0.37         13.14         7.21 o                         
  -7   3  10         54.21         54.67         6.41 o                         
  -6   3  10         22.24         12.25         6.11 o                         
  -5   3  10         40.77         43.93         6.70 o                         
  -4   3  10        168.04        162.16        12.57 o                         
  -3   3  10         76.98         84.68         6.88 o                         
  -2   3  10        132.30        137.06         6.95 o                         
  -1   3  10         11.40         10.00         6.58 o                         
   0   3  10          2.68         20.49         7.24 o                         
   1   3  10          1.27         15.27         6.83 o                         
   2   3  10        114.98        124.89         8.60 o                         
   3   3  10         29.84         39.41         6.94 o                         
   4   3  10          0.42         12.56         8.45 o                         
   5   3  10         13.63         23.46        10.06 o                         
   6   3  10         12.68         -0.90        14.95 o                         
   7   3  10          9.94         11.63         6.93 o                         
   8   3  10          6.39          2.60         7.41 o                         
 -10   4  10          0.11          5.24         5.69 o                         
  -9   4  10         42.58         50.99         6.37 o                         
  -8   4  10         41.74         53.05         6.43 o                         
  -7   4  10          2.21          5.97         5.84 o                         
  -6   4  10        183.89        176.51         6.86 o                         
  -5   4  10          2.72         12.73         6.03 o                         
  -4   4  10        101.83        122.93         9.46 o                         
  -3   4  10         29.79         34.17         6.14 o                         
  -2   4  10        349.98        359.68        12.03 o                         
  -1   4  10         83.26         88.37         7.18 o                         
   0   4  10          9.13         16.25         7.38 o                         
   1   4  10        163.22        191.45        10.86 o                         
   2   4  10          7.21          8.44         7.14 o                         
   3   4  10        280.27        281.77         7.30 o                         
   4   4  10         34.88         39.66         8.09 o                         
   5   4  10         33.26         32.43         8.93 o                         
   6   4  10         80.93         89.50        11.16 o                         
  -8   5  10         60.73         45.83         7.01 o                         
  -7   5  10         16.44         15.30         6.10 o                         
  -6   5  10         44.57         45.08         6.47 o                         
  -5   5  10         58.72         59.09         6.79 o                         
  -4   5  10         20.63         24.71         6.30 o                         
  -3   5  10         69.32         66.95         7.27 o                         
  -2   5  10          3.20          6.55         5.89 o                         
  -1   5  10          1.80         11.72         5.85 o                         
   0   5  10         49.56         52.44         6.24 o                         
   1   5  10         30.19         34.10         6.74 o                         
   2   5  10         88.02        105.17        11.95 o                         
   3   5  10          3.35          2.02         6.57 o                         
   4   5  10          8.80          5.83         7.50 o                         
   5   5  10          3.45          6.22        10.59 o                         
  -5   6  10         26.48         27.28         6.45 o                         
  -4   6  10         28.83         36.57         6.69 o                         
  -3   6  10         96.90         89.55        12.94 o                         
  -2   6  10         50.57         49.31         6.59 o                         
  -1   6  10         21.64         20.35         8.28 o                         
   0   6  10          0.23          7.28         6.15 o                         
   1   6  10          9.82          9.60         5.78 o                         
   2   6  10         86.56         64.94         6.21 o                         
 -12   1  11         68.22         68.59        12.08 o                         
 -11   1  11         21.72          7.81         7.90 o                         
 -10   1  11        163.61        167.19         7.29 o                         
  -9   1  11          1.23          4.41         5.47 o                         
  -8   1  11        458.26        499.04         9.80 o                         
  -7   1  11        405.31        408.58        18.38 o                         
  -6   1  11         51.11         56.84         6.00 o                         
  -5   1  11          3.52         11.48         6.84 o                         
  -4   1  11         37.31         35.03         7.03 o                         
  -3   1  11       1044.33       1119.99        12.17 o                         
  -2   1  11         54.28         55.07         7.49 o                         
  -1   1  11          6.30         23.03         7.64 o                         
   0   1  11         19.22         31.60         9.08 o                         
   1   1  11          2.76         -0.72         7.74 o                         
   2   1  11        151.86        167.88         9.10 o                         
   3   1  11          5.98         25.60        10.00 o                         
   4   1  11        132.74        151.05        11.00 o                         
   5   1  11         63.27         67.56         8.62 o                         
   6   1  11         16.74         18.53         8.91 o                         
   7   1  11          0.90         13.07         7.23 o                         
   8   1  11          0.48         -6.05         7.17 o                         
 -11   2  11         86.35         92.80         8.53 o                         
 -10   2  11         51.91         51.32         6.06 o                         
  -9   2  11        115.07        126.71        10.76 o                         
  -8   2  11         42.54         42.11         6.92 o                         
  -7   2  11         71.66         70.67         5.85 o                         
  -6   2  11         17.81         25.02         6.57 o                         
  -5   2  11        120.76        107.24         6.56 o                         
  -4   2  11        244.02        248.65         6.94 o                         
  -3   2  11         70.60         72.73         7.64 o                         
  -2   2  11        277.63        278.32        13.58 o                         
  -1   2  11        116.23        117.10         7.06 o                         
   0   2  11         67.13         92.40         7.28 o                         
   1   2  11         11.31         10.72         7.76 o                         
   2   2  11        124.21        131.08         7.04 o                         
   3   2  11        187.82        189.35        11.16 o                         
   4   2  11        258.30        284.11        12.94 o                         
   5   2  11          0.81         11.45         7.19 o                         
   6   2  11          2.05         11.48         6.25 o                         
   7   2  11         53.72         57.37         7.04 o                         
   8   2  11          1.89          9.11         6.76 o                         
 -10   3  11          1.38          7.57         5.65 o                         
  -9   3  11        369.71        384.98        19.06 o                         
  -8   3  11          1.24          6.35         5.79 o                         
  -7   3  11         56.20         67.01         6.36 o                         
  -6   3  11        124.23        128.43         6.11 o                         
  -5   3  11         15.94         17.58         6.39 o                         
  -4   3  11        577.50        583.60        17.40 o                         
  -3   3  11          1.13          6.12         6.44 o                         
  -2   3  11         28.53         41.98         7.17 o                         
  -1   3  11         41.24         41.62         7.27 o                         
   0   3  11        110.89        118.61         6.32 o                         
   1   3  11        575.35        608.95        18.57 o                         
   2   3  11          0.60          3.50         7.68 o                         
   3   3  11         28.54         41.93         9.96 o                         
   4   3  11         22.13         28.66         7.36 o                         
   5   3  11         84.35         95.55        12.87 o                         
   6   3  11          0.37          4.24         5.87 o                         
   7   3  11          4.82         13.34         5.42 o                         
  -9   4  11         26.37         31.65         7.12 o                         
  -8   4  11        120.06        117.17         6.11 o                         
  -7   4  11          3.78          4.94         5.75 o                         
  -6   4  11         11.12         12.55         5.94 o                         
  -5   4  11         85.82         87.74         6.32 o                         
  -4   4  11         13.00         14.35         6.82 o                         
  -3   4  11         22.14         28.33         6.05 o                         
  -2   4  11         38.58         40.71         6.74 o                         
  -1   4  11          0.87          8.33         6.80 o                         
   0   4  11         12.57         20.82         6.07 o                         
   1   4  11         16.38         17.74         6.59 o                         
   2   4  11         31.83         31.73         6.31 o                         
   3   4  11         78.07         77.51         6.59 o                         
   4   4  11          6.08         11.51         7.14 o                         
   5   4  11          1.25          9.55        12.89 o                         
   6   4  11          2.08         -7.01         9.26 o                         
  -7   5  11         30.67         31.44         6.32 o                         
  -6   5  11         13.57         16.84         5.91 o                         
  -5   5  11          4.91          2.91         5.97 o                         
  -4   5  11         50.03         42.35         6.48 o                         
  -3   5  11         10.57         21.75         6.19 o                         
  -2   5  11         59.08         57.13         6.01 o                         
  -1   5  11         56.86         66.96         6.27 o                         
   0   5  11          3.67         15.54         6.55 o                         
   1   5  11          0.91          1.39         6.37 o                         
   2   5  11         76.88         72.35         6.19 o                         
   3   5  11        135.10        130.06         7.48 o                         
   4   5  11          5.01          2.23         7.19 o                         
  -4   6  11          9.57         -2.79        10.31 o                         
  -3   6  11         25.61         20.08         6.83 o                         
  -2   6  11          0.45          1.95         6.38 o                         
  -1   6  11         77.37         62.26         8.70 o                         
   0   6  11          4.93          0.64         6.23 o                         
 -11   0  12        138.07        148.05        29.20 o                         
 -10   0  12        838.83        846.38        82.30 o                         
  -9   0  12        270.17        251.61        17.81 o                         
  -8   0  12        959.25        960.07        85.51 o                         
  -7   0  12        489.54        508.19        35.87 o                         
  -6   0  12        816.14        886.18        16.57 o                         
  -5   0  12          6.18          9.46         9.87 o                         
  -4   0  12        387.80        396.70        11.22 o                         
  -3   0  12       3446.90       3439.28       184.69 o                         
  -2   0  12         61.35         59.06         9.68 o                         
  -1   0  12        974.08       1044.15        40.45 o                         
   0   0  12        118.90        154.84        13.49 o                         
   1   0  12        108.42         84.01        13.34 o                         
   2   0  12        161.41        179.48        13.10 o                         
   3   0  12          1.94          5.70        10.43 o                         
   4   0  12        473.60        504.98        24.43 o                         
   5   0  12          1.99         -0.48        10.30 o                         
   6   0  12        114.01        120.81        14.43 o                         
   7   0  12          2.50          2.95        14.39 o                         
 -11   1  12          0.56          4.03         7.30 o                         
 -10   1  12          0.83          8.64         5.82 o                         
  -9   1  12        254.61        267.29        12.18 o                         
  -8   1  12          1.95          8.05         5.64 o                         
  -7   1  12        352.26        356.58        14.43 o                         
  -6   1  12          0.50          0.16         5.61 o                         
  -5   1  12         36.63         42.67         6.67 o                         
  -4   1  12        174.45        176.60         6.87 o                         
  -3   1  12         54.42         62.97         7.41 o                         
  -2   1  12        209.72        205.78         7.13 o                         
  -1   1  12         28.73         40.16         8.12 o                         
   0   1  12        119.13        135.26         8.21 o                         
   1   1  12          2.33          9.76         7.05 o                         
   2   1  12          6.64          9.96         7.47 o                         
   3   1  12         62.93         71.15         7.41 o                         
   4   1  12        132.08        127.43        18.73 o                         
   5   1  12        125.54        136.01        14.91 o                         
   6   1  12          0.34         -3.94         8.09 o                         
   7   1  12          0.64          3.59         7.19 o                         
 -11   2  12        256.36        253.99        27.99 o                         
 -10   2  12        265.26        268.06        18.97 o                         
  -9   2  12        262.33        252.84        10.11 o                         
  -8   2  12        264.76        269.85        10.95 o                         
  -7   2  12        368.81        387.28        16.34 o                         
  -6   2  12        126.76        134.65         6.08 o                         
  -5   2  12        187.39        187.75         5.78 o                         
  -4   2  12        347.04        347.28         9.51 o                         
  -3   2  12        622.04        632.42        13.12 o                         
  -2   2  12        935.66        943.07        28.68 o                         
  -1   2  12         41.25         37.05         7.22 o                         
   0   2  12         19.81         20.12         5.95 o                         
   1   2  12        144.19        147.28         8.97 o                         
   2   2  12        148.03        154.00         6.25 o                         
   3   2  12        184.31        201.56         7.05 o                         
   4   2  12         38.36         39.20         7.29 o                         
   5   2  12         10.85          6.67         8.03 o                         
   6   2  12          1.51          3.91         6.92 o                         
   7   2  12         26.31         26.74         6.86 o                         
 -10   3  12         34.00         38.53         6.75 o                         
  -9   3  12        218.47        216.96         8.65 o                         
  -8   3  12        169.04        175.52         6.68 o                         
  -7   3  12        258.99        272.31        12.15 o                         
  -6   3  12        114.07        125.56         6.50 o                         
  -5   3  12        143.52        159.19         7.19 o                         
  -4   3  12        169.15        185.84         7.68 o                         
  -3   3  12        104.74        131.85         7.47 o                         
  -2   3  12        573.79        626.30        14.13 o                         
  -1   3  12         52.44         65.65         6.16 o                         
   0   3  12          3.99         13.60         6.37 o                         
   1   3  12         17.51         23.30         6.72 o                         
   2   3  12        186.71        190.08         7.20 o                         
   3   3  12         59.91         64.74         7.24 o                         
   4   3  12         32.37         40.27         6.88 o                         
   5   3  12         29.30         30.70         6.14 o                         
   6   3  12          2.75         10.78         8.36 o                         
  -9   4  12        120.33        105.04         7.82 o                         
  -8   4  12          4.06          6.72         5.94 o                         
  -7   4  12         68.51         57.77         6.54 o                         
  -6   4  12          6.32          9.95         5.50 o                         
  -5   4  12         12.30         22.72         5.45 o                         
  -4   4  12        147.77        138.75         6.25 o                         
  -3   4  12         49.12         50.68         5.95 o                         
  -2   4  12        305.18        322.62        12.12 o                         
  -1   4  12         21.85         24.38         7.04 o                         
   0   4  12         29.81         33.06         6.30 o                         
   1   4  12          5.70          1.89         7.75 o                         
   2   4  12         12.15         13.15         6.86 o                         
   3   4  12        196.29        186.48         7.44 o                         
   4   4  12          0.44         -6.90         6.90 o                         
   5   4  12         10.76          5.08         8.52 o                         
  -7   5  12         19.71         10.49         6.43 o                         
  -6   5  12        176.26        135.88        12.01 o                         
  -5   5  12        219.48        189.46        10.58 o                         
  -4   5  12         41.62         35.28         6.88 o                         
  -3   5  12        136.78        132.46         9.96 o                         
  -2   5  12         68.09         56.81        10.76 o                         
  -1   5  12        221.94        194.10        13.67 o                         
   0   5  12          0.65         -6.14         6.14 o                         
   1   5  12         21.29         24.68         6.70 o                         
   2   5  12         91.20         77.23         9.44 o                         
   3   5  12         26.95         32.83         8.26 o                         
 -11   1  13        373.51        305.64        13.77 o                         
 -10   1  13        527.79        512.75        28.28 o                         
  -9   1  13        287.53        281.08        19.53 o                         
  -8   1  13        626.15        664.31        19.94 o                         
  -7   1  13        462.87        463.74        15.64 o                         
  -6   1  13       1455.06       1482.53        29.39 o                         
  -5   1  13        902.91        941.54        24.06 o                         
  -4   1  13       1127.63       1096.20        54.93 o                         
  -3   1  13       1120.66       1150.13        18.02 o                         
  -2   1  13        611.82        598.82        20.24 o                         
  -1   1  13       1103.33       1159.66        36.53 o                         
   0   1  13        446.31        454.89        12.36 o                         
   1   1  13       1104.86       1130.10        12.49 o                         
   2   1  13        382.80        384.17        13.88 o                         
   3   1  13        615.16        566.77        29.36 o                         
   4   1  13        595.12        606.90        12.74 o                         
   5   1  13          5.04         17.16         9.68 o                         
   6   1  13        126.54        115.31         9.19 o                         
   7   1  13        108.33        102.24        10.09 o                         
 -10   2  13        115.27         94.75         6.21 o                         
  -9   2  13        145.12        139.23         6.56 o                         
  -8   2  13         20.64         21.11         5.69 o                         
  -7   2  13        596.39        684.42        13.04 o                         
  -6   2  13        333.36        305.62        11.64 o                         
  -5   2  13        927.81        984.08        12.37 o                         
  -4   2  13          1.86          8.08         6.02 o                         
  -3   2  13         11.19         11.96         6.67 o                         
  -2   2  13       1380.92       1481.24        16.72 o                         
  -1   2  13        258.58        279.55        10.43 o                         
   0   2  13        491.71        520.60         9.33 o                         
   1   2  13          5.95         16.68         6.50 o                         
   2   2  13        168.16        183.40         6.75 o                         
   3   2  13        233.32        233.28         7.78 o                         
   4   2  13         83.24         96.13         8.36 o                         
   5   2  13        123.37        119.99         8.45 o                         
   6   2  13          0.76         11.77         6.22 o                         
  -9   3  13        143.69        126.33         9.18 o                         
  -8   3  13         54.06         47.71         5.59 o                         
  -7   3  13        386.49        367.14        11.70 o                         
  -6   3  13          4.37          7.24         5.95 o                         
  -5   3  13        163.33        182.18         6.46 o                         
  -4   3  13        488.73        493.46        20.70 o                         
  -3   3  13        495.04        498.13        11.17 o                         
  -2   3  13        217.22        230.49         8.73 o                         
  -1   3  13          1.94         15.62         6.28 o                         
   0   3  13        204.92        223.08         6.39 o                         
   1   3  13         24.90         22.55         6.63 o                         
   2   3  13        520.01        516.10        18.10 o                         
   3   3  13        287.46        298.21        12.50 o                         
   4   3  13          2.07          1.53         6.28 o                         
   5   3  13         53.06         46.79         6.34 o                         
  -8   4  13        235.49        225.77        14.44 o                         
  -7   4  13        118.64        118.47         6.34 o                         
  -6   4  13        332.86        353.87        20.30 o                         
  -5   4  13        334.76        334.56        14.40 o                         
  -4   4  13        501.46        501.80        21.88 o                         
  -3   4  13        350.67        359.67        13.86 o                         
  -2   4  13        243.03        257.23         8.28 o                         
  -1   4  13        423.61        433.52        11.02 o                         
   0   4  13         64.82         56.92         6.51 o                         
   1   4  13        227.92        211.07        11.28 o                         
   2   4  13        457.13        403.93        32.55 o                         
   3   4  13        183.29        156.17         9.22 o                         
   4   4  13         46.13         35.36         7.83 o                         
  -5   5  13          1.18         -3.99         6.26 o                         
  -4   5  13          0.54          9.02         7.17 o                         
  -3   5  13          0.89          8.68         5.87 o                         
  -2   5  13          0.22         13.63         5.86 o                         
  -1   5  13         15.14         21.12         6.68 o                         
   0   5  13          0.71          6.30         6.07 o                         
   1   5  13          0.29         16.71         5.97 o                         
 -10   0  14         52.89         62.99        10.10 o                         
  -9   0  14        456.29        481.22        22.91 o                         
  -8   0  14        840.09        891.17        29.68 o                         
  -7   0  14        244.07        229.77         9.86 o                         
  -6   0  14        730.30        793.09        12.73 o                         
  -5   0  14        276.30        251.30        35.94 o                         
  -4   0  14       1952.84       2001.12        17.56 o                         
  -3   0  14       1085.05       1078.37        25.89 o                         
  -2   0  14        805.83        840.94        10.95 o                         
  -1   0  14       1266.96       1323.46        31.79 o                         
   0   0  14        630.59        674.97        13.24 o                         
   1   0  14       1751.59       1895.14        19.08 o                         
   2   0  14        590.47        609.84        28.03 o                         
   3   0  14        979.01        968.90        18.56 o                         
   4   0  14        324.74        304.55        49.46 o                         
   5   0  14        224.29        220.61        13.00 o                         
   6   0  14        506.12        384.15        16.34 o                         
 -10   1  14         18.59         11.51         5.42 o                         
  -9   1  14         14.06         21.96         5.90 o                         
  -8   1  14         26.42         16.63         6.49 o                         
  -7   1  14         61.41         67.67         6.16 o                         
  -6   1  14         22.66         30.30         5.85 o                         
  -5   1  14        477.08        464.26        18.19 o                         
  -4   1  14          0.50         -0.06         5.72 o                         
  -3   1  14         63.23         69.45         6.30 o                         
  -2   1  14        104.00        109.45         6.89 o                         
  -1   1  14         60.74         80.07         8.54 o                         
   0   1  14        316.16        329.87         8.24 o                         
   1   1  14         17.40         21.89         7.72 o                         
   2   1  14        310.65        341.87        12.74 o                         
   3   1  14          0.23          8.46         7.28 o                         
   4   1  14         12.66         16.86         8.18 o                         
   5   1  14        141.33        140.25        11.65 o                         
   6   1  14         10.57          6.74         6.84 o                         
 -10   2  14        299.04        241.01        15.10 o                         
  -9   2  14        247.89        227.58         5.91 o                         
  -8   2  14        177.16        178.59         8.25 o                         
  -7   2  14        239.57        237.78        16.29 o                         
  -6   2  14        127.22        137.13         6.16 o                         
  -5   2  14        313.17        338.75         6.78 o                         
  -4   2  14        624.65        646.19        20.04 o                         
  -3   2  14        724.64        759.73        10.61 o                         
  -2   2  14        398.10        413.76        14.25 o                         
  -1   2  14        511.07        538.87         7.27 o                         
   0   2  14        766.45        800.66        11.43 o                         
   1   2  14        212.62        222.37         6.82 o                         
   2   2  14        254.13        265.30        17.16 o                         
   3   2  14        541.03        559.03        16.92 o                         
   4   2  14        420.98        432.50        18.14 o                         
   5   2  14        118.85        109.88         9.85 o                         
  -9   3  14        230.04        183.25         8.21 o                         
  -8   3  14         57.88         50.83         6.08 o                         
  -7   3  14        116.10        103.80         5.98 o                         
  -6   3  14        242.71        248.31        12.01 o                         
  -5   3  14        539.71        566.60         8.00 o                         
  -4   3  14        219.19        219.17        14.24 o                         
  -3   3  14        311.02        348.78         7.36 o                         
  -2   3  14        350.63        362.50        13.06 o                         
  -1   3  14        460.82        485.60        12.41 o                         
   0   3  14        579.86        580.27        21.12 o                         
   1   3  14        159.72        154.95        11.45 o                         
   2   3  14        347.13        313.58        13.19 o                         
   3   3  14        219.61        197.77        12.23 o                         
   4   3  14        223.50        194.29        11.16 o                         
  -7   4  14         23.52         17.89         5.80 o                         
  -6   4  14         15.72         12.23         5.51 o                         
  -5   4  14         86.41         81.88         6.04 o                         
  -4   4  14          3.62         -2.51         5.99 o                         
  -3   4  14         52.08         54.35        10.15 o                         
  -2   4  14         73.76         66.23         6.69 o                         
  -1   4  14          7.55         22.03         6.78 o                         
   0   4  14         55.08         56.87         6.15 o                         
   1   4  14          0.27          2.69         6.68 o                         
   2   4  14         42.92         34.31         6.85 o                         
   3   4  14          1.40          0.59         6.94 o                         
  -3   5  14        117.71         91.50         6.90 o                         
  -2   5  14        310.78        239.43        21.27 o                         
  -1   5  14        274.53        204.54         8.64 o                         
  -9   1  15         63.01         58.42         6.34 o                         
  -8   1  15         44.90         51.50         5.61 o                         
  -7   1  15         53.61         54.17         5.51 o                         
  -6   1  15         47.51         51.30         5.82 o                         
  -5   1  15        214.54        203.04        14.69 o                         
  -4   1  15       1252.14       1224.98        40.76 o                         
  -3   1  15        166.09        158.93        10.28 o                         
  -2   1  15        124.19        124.67         7.50 o                         
  -1   1  15        200.15        212.53         8.34 o                         
   0   1  15        412.55        438.51        16.19 o                         
   1   1  15        690.09        664.57        19.28 o                         
   2   1  15        273.94        276.38        15.95 o                         
   3   1  15        646.24        687.54        22.34 o                         
   4   1  15        253.08        215.76         9.32 o                         
   5   1  15        174.08        141.82        13.41 o                         
  -9   2  15          3.58         12.02         5.50 o                         
  -8   2  15         13.51         13.87         5.24 o                         
  -7   2  15          0.46         -2.79         7.12 o                         
  -6   2  15          1.70         10.81         5.84 o                         
  -5   2  15        427.98        430.38        14.35 o                         
  -4   2  15        114.40        124.23         6.81 o                         
  -3   2  15        117.17        120.28        11.40 o                         
  -2   2  15          9.30         17.16         6.01 o                         
  -1   2  15         63.29         75.49         6.33 o                         
   0   2  15        257.96        269.79         7.39 o                         
   1   2  15        190.79        200.23         7.48 o                         
   2   2  15        289.34        297.08        11.05 o                         
   3   2  15          2.54         -1.34         8.08 o                         
   4   2  15        172.72        148.70        11.34 o                         
  -8   3  15         78.27         70.88         6.66 o                         
  -7   3  15         10.02         20.81         7.11 o                         
  -6   3  15          6.67          8.71         5.92 o                         
  -5   3  15        105.03         95.47         8.22 o                         
  -4   3  15         25.25         26.89         5.61 o                         
  -3   3  15        438.56        476.48        18.18 o                         
  -2   3  15         31.85         34.63         5.95 o                         
  -1   3  15         22.69         31.87         6.61 o                         
   0   3  15        107.01        106.65         8.60 o                         
   1   3  15         32.78         36.62         5.76 o                         
   2   3  15        272.16        214.80         9.02 o                         
   3   3  15         67.00         47.64         6.19 o                         
  -6   4  15         77.15         48.52         7.25 o                         
  -5   4  15         23.82         29.13         6.13 o                         
  -4   4  15         57.64         53.65         5.72 o                         
  -3   4  15        152.23        128.06        11.40 o                         
  -2   4  15        249.35        215.11        11.08 o                         
  -1   4  15         60.23         55.57         6.64 o                         
   0   4  15         62.68         60.60         9.22 o                         
   1   4  15        220.98        171.68        16.31 o                         
  -9   0  16         18.69          3.13         9.93 o                         
  -8   0  16         20.06         12.68         8.60 o                         
  -7   0  16         27.50         25.71         8.04 o                         
  -6   0  16          1.75          3.26         9.72 o                         
  -5   0  16          9.59         12.09         7.98 o                         
  -4   0  16        167.16        159.47        13.79 o                         
  -3   0  16         19.49         21.26         8.76 o                         
  -2   0  16         52.18         48.48        10.01 o                         
  -1   0  16          9.15         18.84        11.12 o                         
   0   0  16        166.38        172.29        12.34 o                         
   1   0  16         68.12         68.48        12.02 o                         
   2   0  16         73.63         88.26        14.62 o                         
   3   0  16        422.94        339.66        12.31 o                         
   4   0  16          3.18          8.24        11.00 o                         
  -9   1  16         13.73         15.34         5.37 o                         
  -8   1  16          2.24         -2.54         5.16 o                         
  -7   1  16          6.89         10.63         5.65 o                         
  -6   1  16          1.31         10.29         5.24 o                         
  -5   1  16         20.06         29.05         5.72 o                         
  -4   1  16         14.55         19.42         5.51 o                         
  -3   1  16        220.11        232.76         7.58 o                         
  -2   1  16         18.95         19.54         6.72 o                         
  -1   1  16          5.17          7.37        10.10 o                         
   0   1  16          7.05          6.66         6.92 o                         
   1   1  16          1.37         -0.67         6.86 o                         
   2   1  16         76.75         80.33         8.21 o                         
   3   1  16          4.51          0.94         8.68 o                         
  -8   2  16         74.00         64.46         5.34 o                         
  -7   2  16          0.97         15.77         5.81 o                         
  -6   2  16          9.48         23.84         8.35 o                         
  -5   2  16         20.89         27.86         6.18 o                         
  -4   2  16         51.05         46.27         6.38 o                         
  -3   2  16         22.82         22.35         5.94 o                         
  -2   2  16          5.48         12.45         6.91 o                         
  -1   2  16         48.51         60.09         6.36 o                         
   0   2  16         56.43         60.15         6.75 o                         
   1   2  16        102.49         87.56         6.29 o                         
   2   2  16         86.73         62.67         9.55 o                         
   3   2  16         12.76          7.84         6.85 o                         
  -6   3  16          0.63         10.91         6.25 o                         
  -5   3  16          2.00         17.92         5.42 o                         
  -4   3  16          7.34          7.89         5.25 o                         
  -3   3  16         64.77         51.05         7.22 o                         
  -2   3  16         11.02         15.36         6.67 o                         
  -1   3  16          0.54          2.80         5.31 o                         
   0   3  16          0.40          1.64         5.83 o                         
   1   3  16         67.52         58.37         5.70 o                         
  -7   1  17          2.54          3.80         5.34 o                         
  -6   1  17         55.57         57.60         5.62 o                         
  -5   1  17         13.79         18.65         5.45 o                         
  -4   1  17         57.26         54.20         5.67 o                         
  -3   1  17          0.57          0.88         6.58 o                         
  -2   1  17          0.89          9.85         8.06 o                         
  -1   1  17         51.86         45.46         7.57 o                         
   0   1  17          2.62         10.92         6.67 o                         
   1   1  17          0.55         13.78         7.26 o                         
   2   1  17         45.15         34.00         7.71 o                         
  -6   2  17          1.66          7.10         6.49 o                         
  -5   2  17         66.43         64.77         6.27 o                         
  -4   2  17         15.27          8.59         5.87 o                         
  -3   2  17         29.07         16.03         5.84 o                         
  -2   2  17          4.57          0.80         5.81 o                         
  -1   2  17          1.91          0.92         5.40 o                         
   0   2  17        148.00        127.38         6.74 o                         
   1   2  17          5.36         10.46         6.72 o                         
  -4   3  17          5.99          8.88         6.00 o                         
  -3   3  17          8.28          9.03         5.53 o                         
  -2   3  17          3.46          6.89         6.63 o                         
  -1   3  17         58.06         43.50         6.58 o                         
  -6   0  18          0.66         -3.27         8.36 o                         
  -5   0  18        182.81        155.91        13.72 o                         
  -4   0  18          7.68         14.26         9.53 o                         
  -3   0  18          7.80         17.28         8.64 o                         
  -2   0  18         55.54         30.29         9.72 o                         
  -1   0  18          3.32         17.90         9.57 o                         
   0   0  18          6.38         14.95        11.00 o                         
  -5   1  18          0.13          6.16         4.91 o                         
  -4   1  18         10.45         10.25         5.23 o                         
  -3   1  18         11.55         16.71         5.90 o                         
  -2   1  18          9.70         12.94         6.12 o                         
  -1   1  18         27.86         26.01         7.43 o                         
   0   1  18         22.13         17.20         6.96 o                         
  -3   2  18          0.62          2.13         5.58 o                         
  -2   2  18          6.06          9.88         8.64 o                         
                                                                                
